# Supplementary material for: The transcriptional repressor complex FRS7-FRS12 regulates flowering time and growth in Arabidopsis
Source: Nat Commun. 2017 May 11;8:15235. doi: 10.1038/ncomms15235 (PMC5437275; doi:10.1038/ncomms15235)
Supplement: Supplementary Data 1 — Protein identification details of the FRS12 (bait) interactors obtained by TAP and identified by MS with the LTQ Orbitrap. [file ncomms15235-s2.xlsx]

## Sheet: Supplementary Data 1
Supplementary Data 1: Protein Identification details of interactors of FRS12 obtained by TAP and identified by MS with the LTQ Orbitrap
Obtained with the LTQ Orbitrap Velos (Thermo Fisher Scientific) and Mascot Distiller software (version 2.4, Matrix Science) combined with the Mascot search engine (version 2.4, Matrix Science) using the Mascot Daemon interface (Matrix Science) and TAIRplus database (^). Proteins with at least two matched high confident peptides, of which at least one is unique, were retained. Afterwards, backgrou…
(^) The TAIRplus database is a repository of all Arabidopsis protein sequences present in TAIR10, extended with cRAP protein sequences (The Global Proteome Machine, www.thegpm.org/crap/) and other non-TAIR10 protein sequences commonly found in TAP purifications (such as tag, protease, or resin derived sequences) in total containing 35,839 sequence entries. The TAIRplus database is accessible at w…
Prot_score: protein score; prot_mass: protein mass; prot_cover: percentage of protein sequence covered by assigned peptide matches; prot_len: protein sequence length (AA); prot_pI: protein pI; pep_query: number assigned by Mascot to a specific MS2 spectrum; pep_rank: peptide rank number (1 for the top ranked peptide match); pep_isbold: peptide is in bold red. (Red and bold typefaces are used to h…
Exp	Bait	Treatment	AGI code	Name	prot_score	prot_mass	prot_cover	prot_len	prot_pi	pep_query	pep_rank	pep_isbold	pep_isunique	pep_exp_mz	pep_exp_mr	pep_exp_z	pep_calc_mr	pep_delta	pep_start	pep_end	pep_miss	pep_score	pep_homol	pep_ident	pep_expect	pep_res_before	pep_seq	pep_res_after	pep_var_mod
1	FRS12	Day	AT5G18960	FRS12	331	91409	8.6	788	6.71	1394	1	1	1	648.292	1294.57	2	1294.57	-0.0012	734	745	0	92.68		34	1.5e-08	R	DMESGVSAQDLK	A	Oxidation (M)
1	FRS12	Day	AT5G18960	FRS12	331	91409	8.6	788	6.71	537	1	1	1	475.738	949.461	2	949.462	-0.0003	94	101	0	72.96		37	2.9e-06	K	EGFQLNSR	T
1	FRS12	Day	AT5G18960	FRS12	331	91409	8.6	788	6.71	1064	1	1	1	566.773	1131.53	2	1131.53	0	281	290	0	59.66		36	4.4e-05	R	QDSGGWIVDR	L
1	FRS12	Day	AT5G18960	FRS12	331	91409	8.6	788	6.71	439	1	1	1	463.232	924.449	2	924.449	0.0002	102	109	0	58.61	35	35	5e-05	R	TGCTAFIR	V
1	FRS12	Day	AT5G18960	FRS12	331	91409	8.6	788	6.71	976	1	1	1	552.76	1103.5	2	1103.5	0.0011	57	65	0	53.11		34	0.00014	R	EFYNAYAAR	T
1	FRS12	Day	AT5G18960	FRS12	331	91409	8.6	788	6.71	33	1	1	1	367.222	732.429	2	732.428	0.0005	240	245	0	52.48		33	0.00011	R	IGQLFR	S
1	FRS12	Day	AT5G18960	FRS12	331	91409	8.6	788	6.71	435	1	1	1	462.24	922.466	2	922.466	0.0002	485	491	0	40.37	32	36	0.0045	R	YSAWQIR	E
1	FRS12	Day	AT5G18960	FRS12	331	91409	8.6	788	6.71	510	1	1	1	470.238	938.461	2	938.461	0.0002	726	733	0	38.33	33	36	0.0062	K	NAEFGFVR	D
2	FRS12	Day	AT5G18960	FRS12	257	91409	10.4	788	6.71	1678	1	1	1	648.292	1294.57	2	1294.57	-0.0012	734	745	0	97.38		34	5e-09	R	DMESGVSAQDLK	A	Oxidation (M)
2	FRS12	Day	AT5G18960	FRS12	257	91409	10.4	788	6.71	510	1	1	1	463.232	924.449	2	924.449	0.0005	102	109	0	61.23		35	2.7e-05	R	TGCTAFIR	V
2	FRS12	Day	AT5G18960	FRS12	257	91409	10.4	788	6.71	588	1	1	1	470.238	938.462	2	938.461	0.0005	726	733	0	55.31	35	36	0.00012	K	NAEFGFVR	D
2	FRS12	Day	AT5G18960	FRS12	257	91409	10.4	788	6.71	36	1	1	1	367.222	732.429	2	732.428	0.0008	240	245	0	52.56		33	0.00011	R	IGQLFR	S
2	FRS12	Day	AT5G18960	FRS12	257	91409	10.4	788	6.71	1252	1	1	1	566.773	1131.53	2	1131.53	0.0001	281	290	0	50.31	34	35	0.00036	R	QDSGGWIVDR	L
2	FRS12	Day	AT5G18960	FRS12	257	91409	10.4	788	6.71	461	1	1	1	456.236	910.458	2	910.458	0.0001	772	778	0	44.99		35	0.0012	K	LAYEIMR	E	Oxidation (M)
2	FRS12	Day	AT5G18960	FRS12	257	91409	10.4	788	6.71	2143	1	1	1	817.401	1632.79	2	1632.79	0.0015	426	440	0	42.43	25	37	0.0033	R	QPVLLGCAMVADESK	E	Oxidation (M)
2	FRS12	Day	AT5G18960	FRS12	257	91409	10.4	788	6.71	501	1	1	1	462.24	922.466	2	922.466	0.0003	485	491	0	38.74	32	36	0.0065	R	YSAWQIR	E
2	FRS12	Day	AT5G18960	FRS12	257	91409	10.4	788	6.71	1127	1	1	1	552.759	1103.5	2	1103.5	0.0002	57	65	0	37.07	30	34	0.0052	R	EFYNAYAAR	T
3	FRS12	Day	AT5G18960	FRS12	563	91409	18.1	788	6.71	1301	1	1	1	648.292	1294.57	2	1294.57	-0.0013	734	745	0	92.48	34	34	1.5e-08	R	DMESGVSAQDLK	A	Oxidation (M)
3	FRS12	Day	AT5G18960	FRS12	563	91409	18.1	788	6.71	955	1	1	1	566.772	1131.53	2	1131.53	-0.0007	281	290	0	71.14		35	3e-06	R	QDSGGWIVDR	L
3	FRS12	Day	AT5G18960	FRS12	563	91409	18.1	788	6.71	608	1	1	1	513.248	1024.48	2	1024.48	-0.0013	653	661	0	61.37		36	3.2e-05	K	TYEEGAISR	F
3	FRS12	Day	AT5G18960	FRS12	563	91409	18.1	788	6.71	335	1	1	1	463.232	924.449	2	924.449	0.0001	102	109	0	56.44		35	8.2e-05	R	TGCTAFIR	V
3	FRS12	Day	AT5G18960	FRS12	563	91409	18.1	788	6.71	2481	1	1	1	1286.61	3856.8	3	3856.82	-0.0124	205	239	1	52.01	28	34	0.0002	K	AVTGTEPYAGLEFGSANEACQFYQAYAEVVGFRVR	I
3	FRS12	Day	AT5G18960	FRS12	563	91409	18.1	788	6.71	1670	1	1	1	817.4	1632.78	2	1632.79	-0.0005	426	440	0	51.42	25	37	0.00039	R	QPVLLGCAMVADESK	E	Oxidation (M)
3	FRS12	Day	AT5G18960	FRS12	563	91409	18.1	788	6.71	839	1	1	1	552.759	1103.5	2	1103.5	-0.0007	57	65	0	46.08		34	0.00067	R	EFYNAYAAR	T
3	FRS12	Day	AT5G18960	FRS12	563	91409	18.1	788	6.71	403	1	1	1	475.737	949.46	2	949.462	-0.0023	94	101	0	46.03		37	0.0014	K	EGFQLNSR	T
3	FRS12	Day	AT5G18960	FRS12	563	91409	18.1	788	6.71	677	1	1	1	525.764	1049.51	2	1049.51	-0.0004	591	598	0	44.92		38	0.0021	R	YEQALEQR	R	Methyl (DE)
3	FRS12	Day	AT5G18960	FRS12	563	91409	18.1	788	6.71	328	1	1	1	462.24	922.465	2	922.466	-0.0009	485	491	0	41.88	32	36	0.0032	R	YSAWQIR	E
3	FRS12	Day	AT5G18960	FRS12	563	91409	18.1	788	6.71	9	1	1	1	367.221	732.428	2	732.428	-0.0003	240	245	0	41.59		36	0.0029	R	IGQLFR	S
3	FRS12	Day	AT5G18960	FRS12	563	91409	18.1	788	6.71	377	1	1	1	470.237	938.46	2	938.461	-0.0008	726	733	0	38.75	34	36	0.0057	K	NAEFGFVR	D
3	FRS12	Day	AT5G18960	FRS12	563	91409	18.1	788	6.71	391	1	1	1	473.19	944.366	2	944.367	-0.0006	270	277	0	33.4		22	0.0008	R	MGCGAYMR	I
3	FRS12	Day	AT3G04590	AHL14	77	43533	8.5	411	8.99	1703	1	1	1	833.418	1664.82	2	1664.82	-0.0011	140	157	0	71	34	38	5.4e-06	R	ELAAVTGGTVSTNSGSSK	K
3	FRS12	Day	AT3G04590	AHL14	77	43533	8.5	411	8.99	1895	1	1	1	959.409	1916.8	2	1916.8	0.0007	395	411	0	33.9	22	29	0.0035	R	IGHESSENGDYEQQIPD	-
4	FRS12	Day	AT5G18960	FRS12	363	91409	10.8	788	6.71	1199	1	1	1	648.291	1294.57	2	1294.57	-0.0035	734	745	0	87.75	33	34	4.3e-08	R	DMESGVSAQDLK	A	Oxidation (M)
4	FRS12	Day	AT5G18960	FRS12	363	91409	10.8	788	6.71	301	1	1	1	463.232	924.449	2	924.449	0.0001	102	109	0	58.37		35	5.3e-05	R	TGCTAFIR	V
4	FRS12	Day	AT5G18960	FRS12	363	91409	10.8	788	6.71	8	1	1	0	367.221	732.428	2	732.428	0	240	245	0	56.98		36	8.3e-05	R	IGQLFR	S
4	FRS12	Day	AT5G18960	FRS12	363	91409	10.8	788	6.71	349	1	1	0	470.237	938.46	2	938.461	-0.0009	726	733	0	53.77	35	36	0.00018	K	NAEFGFVR	D
4	FRS12	Day	AT5G18960	FRS12	363	91409	10.8	788	6.71	888	1	1	0	566.773	1131.53	2	1131.53	-0.0003	281	290	0	47.82		36	0.00066	R	QDSGGWIVDR	L
4	FRS12	Day	AT5G18960	FRS12	363	91409	10.8	788	6.71	780	1	1	1	552.759	1103.5	2	1103.5	-0.0009	57	65	0	45.75		34	0.00076	R	EFYNAYAAR	T
4	FRS12	Day	AT5G18960	FRS12	363	91409	10.8	788	6.71	295	1	1	1	462.24	922.465	2	922.466	-0.0007	485	491	0	43.85	36	36	0.002	R	YSAWQIR	E
4	FRS12	Day	AT5G18960	FRS12	363	91409	10.8	788	6.71	376	1	1	0	475.738	949.461	2	949.462	-0.0008	94	101	0	41.92	35	37	0.0037	K	EGFQLNSR	T
4	FRS12	Day	AT5G18960	FRS12	363	91409	10.8	788	6.71	597	1	1	0	520.258	1038.5	2	1038.5	0.0023	653	661	0	39.34	36	37	0.006	K	TYEEGAISR	F	Methyl (DE)
4	FRS12	Day	AT5G18960	FRS12	363	91409	10.8	788	6.71	365	1	1	0	473.19	944.365	2	944.367	-0.0011	270	277	0	38.83		22	0.00025	R	MGCGAYMR	I
4	FRS12	Day	AT3G06250	FRS7	116	88610	8	764	8.32	8	1	0	0	367.221	732.428	2	732.428	0	219	224	0	56.98		36	8.3e-05	R	IGQLFR	S
4	FRS12	Day	AT3G06250	FRS7	116	88610	8	764	8.32	349	1	0	0	470.237	938.46	2	938.461	-0.0009	702	709	0	53.77	35	36	0.00018	K	NAEFGFVR	D
4	FRS12	Day	AT3G06250	FRS7	116	88610	8	764	8.32	888	1	0	0	566.773	1131.53	2	1131.53	-0.0003	260	269	0	47.82		36	0.00066	R	QDSGGWIVDR	L
4	FRS12	Day	AT3G06250	FRS7	116	88610	8	764	8.32	376	1	0	0	475.738	949.461	2	949.462	-0.0008	79	86	0	41.92	35	37	0.0037	K	EGFQLNSR	T
4	FRS12	Day	AT3G06250	FRS7	116	88610	8	764	8.32	1175	1	1	1	639.313	1276.61	2	1276.61	-0.0032	710	721	0	40.03	37	37	0.0056	R	DVESGVTSQDLK	A
4	FRS12	Day	AT3G06250	FRS7	116	88610	8	764	8.32	597	1	0	0	520.258	1038.5	2	1038.5	0.0023	629	637	0	39.34	36	37	0.006	K	TYEEGAISR	F	Methyl (DE)
4	FRS12	Day	AT3G06250	FRS7	116	88610	8	764	8.32	365	1	0	0	473.19	944.365	2	944.367	-0.0011	249	256	0	38.83		22	0.00025	R	MGCGAYMR	I
5	FRS12	Night	AT5G18960	FRS12	495	91409	16.8	788	6.71	2225	1	1	1	648.292	1294.57	2	1294.57	-0.0013	734	745	0	85.23		34	8.2e-08	R	DMESGVSAQDLK	A	Oxidation (M)
5	FRS12	Night	AT5G18960	FRS12	495	91409	16.8	788	6.71	1570	1	1	1	566.773	1131.53	2	1131.53	0	281	290	0	82.1		36	2.5e-07	R	QDSGGWIVDR	L
5	FRS12	Night	AT5G18960	FRS12	495	91409	16.8	788	6.71	3081	1	1	1	773.363	2317.07	3	2317.07	-0.002	126	146	1	69.32	24	36	4.9e-06	K	EHNHELGGEGSVEETTPRPSR	A
5	FRS12	Night	AT5G18960	FRS12	495	91409	16.8	788	6.71	604	1	1	1	463.232	924.449	2	924.449	0.0003	102	109	0	61.18	35	35	2.8e-05	R	TGCTAFIR	V
5	FRS12	Night	AT5G18960	FRS12	495	91409	16.8	788	6.71	2149	1	1	1	637.319	1272.62	2	1272.62	-0.0002	759	769	0	60.92		36	3.6e-05	K	YIEFGTSSLEK	Y
5	FRS12	Night	AT5G18960	FRS12	495	91409	16.8	788	6.71	693	1	1	1	470.238	938.461	2	938.461	0.0003	726	733	0	57.11		36	8.2e-05	K	NAEFGFVR	D
5	FRS12	Night	AT5G18960	FRS12	495	91409	16.8	788	6.71	725	1	1	1	475.738	949.461	2	949.462	-0.0005	94	101	0	53.63		37	0.00025	K	EGFQLNSR	T
5	FRS12	Night	AT5G18960	FRS12	495	91409	16.8	788	6.71	595	1	1	1	462.24	922.466	2	922.466	0.0004	485	491	0	51.33	35	36	0.00036	R	YSAWQIR	E
5	FRS12	Night	AT5G18960	FRS12	495	91409	16.8	788	6.71	920	1	1	1	495.293	988.571	2	988.571	0.0001	705	712	0	47.76		35	0.00062	K	VFNLLDIR	E
5	FRS12	Night	AT5G18960	FRS12	495	91409	16.8	788	6.71	2985	1	1	1	659.968	1976.88	3	1976.88	0.0007	126	143	0	47.31	28	34	0.00054	K	EHNHELGGEGSVEETTPR	P
5	FRS12	Night	AT5G18960	FRS12	495	91409	16.8	788	6.71	1043	1	1	1	506.795	1011.58	2	1011.58	0	629	636	0	44.02	33	33	0.00091	R	LYTLTVFR	I
5	FRS12	Night	AT5G18960	FRS12	495	91409	16.8	788	6.71	863	1	1	1	488.276	974.537	2	974.537	-0.0001	746	753	0	42.27		37	0.0033	K	ALMVWSLR	E
5	FRS12	Night	AT5G18960	FRS12	495	91409	16.8	788	6.71	1446	1	1	1	552.758	1103.5	2	1103.5	-0.0021	57	65	0	42.01	30	34	0.0018	R	EFYNAYAAR	T
5	FRS12	Night	AT5G18960	FRS12	495	91409	16.8	788	6.71	46	1	1	1	367.222	732.429	2	732.428	0.0004	240	245	0	41.53		33	0.0014	R	IGQLFR	S
5	FRS12	Night	AT5G18960	FRS12	495	91409	16.8	788	6.71	707	1	1	1	473.191	944.367	2	944.367	0	270	277	0	29.15		22	0.0021	R	MGCGAYMR	I
6	FRS12	Night	AT5G18960	FRS12	424	91409	16	788	6.71	1647	1	1	1	566.772	1131.53	2	1131.53	-0.0008	281	290	0	82.02		35	2.5e-07	R	QDSGGWIVDR	L
6	FRS12	Night	AT5G18960	FRS12	424	91409	16	788	6.71	2337	1	1	1	648.292	1294.57	2	1294.57	-0.0009	734	745	0	71.08		34	2.1e-06	R	DMESGVSAQDLK	A	Oxidation (M)
6	FRS12	Night	AT5G18960	FRS12	424	91409	16	788	6.71	2254	1	1	1	637.319	1272.62	2	1272.62	-0.0007	759	769	0	68.89	36	36	5.7e-06	K	YIEFGTSSLEK	Y
6	FRS12	Night	AT5G18960	FRS12	424	91409	16	788	6.71	3351	1	1	1	659.967	1976.88	3	1976.88	-0.002	126	143	0	62.93	30	34	1.4e-05	K	EHNHELGGEGSVEETTPR	P
6	FRS12	Night	AT5G18960	FRS12	424	91409	16	788	6.71	3542	1	1	1	773.363	2317.07	3	2317.07	-0.001	126	146	1	61.43		36	3e-05	K	EHNHELGGEGSVEETTPRPSR	A
6	FRS12	Night	AT5G18960	FRS12	424	91409	16	788	6.71	744	1	1	1	470.237	938.46	2	938.461	-0.0007	726	733	0	58.81		36	5.6e-05	K	NAEFGFVR	D
6	FRS12	Night	AT5G18960	FRS12	424	91409	16	788	6.71	657	1	1	1	463.232	924.449	2	924.449	0.0003	102	109	0	58.75		35	4.8e-05	R	TGCTAFIR	V
6	FRS12	Night	AT5G18960	FRS12	424	91409	16	788	6.71	50	1	1	1	367.222	732.429	2	732.428	0.0007	240	245	0	52.44		33	0.00011	R	IGQLFR	S
6	FRS12	Night	AT5G18960	FRS12	424	91409	16	788	6.71	2035	1	1	1	609.359	1216.7	2	1216.7	-0.0007	153	163	1	42.98	28	33	0.0011	K	LGVTVNPHRPK	M
6	FRS12	Night	AT5G18960	FRS12	424	91409	16	788	6.71	1522	1	1	1	552.758	1103.5	2	1103.5	-0.0015	57	65	0	42.97		34	0.0014	R	EFYNAYAAR	T
6	FRS12	Night	AT5G18960	FRS12	424	91409	16	788	6.71	994	1	1	1	495.293	988.57	2	988.571	-0.0002	705	712	0	42.95		35	0.0018	K	VFNLLDIR	E
6	FRS12	Night	AT5G18960	FRS12	424	91409	16	788	6.71	929	1	1	1	488.276	974.537	2	974.537	0.0003	746	753	0	41.78	33	37	0.0041	K	ALMVWSLR	E
6	FRS12	Night	AT5G18960	FRS12	424	91409	16	788	6.71	645	1	1	1	462.24	922.466	2	922.466	0.0004	485	491	0	39.93	30	36	0.0049	R	YSAWQIR	E
6	FRS12	Night	AT5G18960	FRS12	424	91409	16	788	6.71	592	1	1	1	456.236	910.458	2	910.458	-0.0003	772	778	0	36.07	34	35	0.0094	K	LAYEIMR	E	Oxidation (M)
7	FRS12	Night	AT5G18960	FRS12	636	91409	12.4	788	6.71	1501	1	1	1	648.292	1294.57	2	1294.57	-0.0022	734	745	0	92.46		34	1.5e-08	R	DMESGVSAQDLK	A	Oxidation (M)
7	FRS12	Night	AT5G18960	FRS12	636	91409	12.4	788	6.71	1050	1	1	0	566.772	1131.53	2	1131.53	-0.001	281	290	0	87.55		35	6.9e-08	R	QDSGGWIVDR	L
7	FRS12	Night	AT5G18960	FRS12	636	91409	12.4	788	6.71	434	1	1	0	475.738	949.461	2	949.462	-0.0005	94	101	0	55.53		37	0.00016	K	EGFQLNSR	T
7	FRS12	Night	AT5G18960	FRS12	636	91409	12.4	788	6.71	663	1	1	0	513.248	1024.48	2	1024.48	-0.0013	653	661	0	50.83	33	36	0.00036	K	TYEEGAISR	F
7	FRS12	Night	AT5G18960	FRS12	636	91409	12.4	788	6.71	351	1	1	1	463.232	924.449	2	924.449	-0.0001	102	109	0	50.81	31	35	0.0003	R	TGCTAFIR	V
7	FRS12	Night	AT5G18960	FRS12	636	91409	12.4	788	6.71	404	1	1	0	470.237	938.46	2	938.461	-0.001	726	733	0	48.97	35	36	0.00055	K	NAEFGFVR	D
7	FRS12	Night	AT5G18960	FRS12	636	91409	12.4	788	6.71	5	1	1	0	354.214	706.413	2	706.413	0.0001	66	71	1	47.17		32	0.00036	R	TGFKVR	T
7	FRS12	Night	AT5G18960	FRS12	636	91409	12.4	788	6.71	347	1	1	1	462.24	922.465	2	922.466	-0.0007	485	491	0	44.86	35	36	0.0016	R	YSAWQIR	E
7	FRS12	Night	AT5G18960	FRS12	636	91409	12.4	788	6.71	309	1	1	0	456.237	910.459	2	910.458	0.0004	772	778	0	42.47		35	0.0021	K	LAYEIMR	E	Oxidation (M)
7	FRS12	Night	AT5G18960	FRS12	636	91409	12.4	788	6.71	918	1	1	1	552.759	1103.5	2	1103.5	-0.0009	57	65	0	42.13		34	0.0017	R	EFYNAYAAR	T
7	FRS12	Night	AT5G18960	FRS12	636	91409	12.4	788	6.71	11	1	1	0	367.222	732.429	2	732.428	0.0009	240	245	0	39.82		33	0.0025	R	IGQLFR	S
7	FRS12	Night	AT5G18960	FRS12	636	91409	12.4	788	6.71	419	1	1	0	473.19	944.366	2	944.367	-0.0004	270	277	0	39.59		22	0.00019	R	MGCGAYMR	I
7	FRS12	Night	AT3G06250	FRS7	237	88610	10.7	764	8.32	1050	1	0	0	566.772	1131.53	2	1131.53	-0.001	260	269	0	87.55		35	6.9e-08	R	QDSGGWIVDR	L
7	FRS12	Night	AT3G06250	FRS7	237	88610	10.7	764	8.32	434	1	0	0	475.738	949.461	2	949.462	-0.0005	79	86	0	55.53		37	0.00016	K	EGFQLNSR	T
7	FRS12	Night	AT3G06250	FRS7	237	88610	10.7	764	8.32	663	1	0	0	513.248	1024.48	2	1024.48	-0.0013	629	637	0	50.83	33	36	0.00036	K	TYEEGAISR	F
7	FRS12	Night	AT3G06250	FRS7	237	88610	10.7	764	8.32	1454	1	1	1	639.313	1276.61	2	1276.61	-0.0032	710	721	0	50.06	36	37	0.00056	R	DVESGVTSQDLK	A
7	FRS12	Night	AT3G06250	FRS7	237	88610	10.7	764	8.32	404	1	0	0	470.237	938.46	2	938.461	-0.001	702	709	0	48.97	35	36	0.00055	K	NAEFGFVR	D
7	FRS12	Night	AT3G06250	FRS7	237	88610	10.7	764	8.32	5	1	0	0	354.214	706.413	2	706.413	0.0001	51	56	1	47.17		32	0.00036	R	TGFKVR	T
7	FRS12	Night	AT3G06250	FRS7	237	88610	10.7	764	8.32	309	1	0	0	456.237	910.459	2	910.458	0.0004	748	754	0	42.47		35	0.0021	K	LAYEIMR	E	Oxidation (M)
7	FRS12	Night	AT3G06250	FRS7	237	88610	10.7	764	8.32	11	1	0	0	367.222	732.429	2	732.428	0.0009	219	224	0	39.82		33	0.0025	R	IGQLFR	S
7	FRS12	Night	AT3G06250	FRS7	237	88610	10.7	764	8.32	419	1	0	0	473.19	944.366	2	944.367	-0.0004	249	256	0	39.59		22	0.00019	R	MGCGAYMR	I
7	FRS12	Night	AT3G06250	FRS7	237	88610	10.7	764	8.32	344	1	1	1	461.234	920.453	2	920.454	-0.001	87	94	0	39.07	32	38	0.0079	R	TGCPAFIR	V
7	FRS12	Night	AT3G18035	HON4	44	51607	5	480	9.95	2	1	1	1	351.219	700.423	2	700.423	-0.0005	340	346	0	40.64		35	0.0034	K	IGGVISR	L
7	FRS12	Night	AT3G18035	HON4	44	51607	5	480	9.95	2033	1	1	1	864.931	1727.85	2	1727.85	-0.0006	282	298	0	38.04	34	37	0.0091	K	SVSSTASVYPYVANGAR	R
8	FRS12	Night	AT5G18960	FRS12	270	91409	7	788	6.71	870	1	1	1	648.292	1294.57	2	1294.57	-0.0011	734	745	0	86.84		34	5.6e-08	R	DMESGVSAQDLK	A	Oxidation (M)
8	FRS12	Night	AT5G18960	FRS12	270	91409	7	788	6.71	217	1	1	1	463.231	924.448	2	924.449	-0.0005	102	109	0	50.75	31	35	0.00031	R	TGCTAFIR	V
8	FRS12	Night	AT5G18960	FRS12	270	91409	7	788	6.71	257	1	1	0	473.19	944.366	2	944.367	-0.0009	270	277	0	50.2		22	1.7e-05	R	MGCGAYMR	I
8	FRS12	Night	AT5G18960	FRS12	270	91409	7	788	6.71	531	1	1	1	552.759	1103.5	2	1103.5	-0.0012	57	65	0	40.57		34	0.0024	R	EFYNAYAAR	T
8	FRS12	Night	AT5G18960	FRS12	270	91409	7	788	6.71	401	1	1	1	525.764	1049.51	2	1049.51	-0.0012	591	598	0	38.61	35	38	0.0089	R	YEQALEQR	R	Methyl (DE)
8	FRS12	Night	AT5G18960	FRS12	270	91409	7	788	6.71	612	1	1	0	566.772	1131.53	2	1131.53	-0.0011	281	290	0	36.1	33	35	0.0097	R	QDSGGWIVDR	L
8	FRS12	Night	AT3G06250	FRS7	74	88610	3.9	764	8.32	257	1	0	0	473.19	944.366	2	944.367	-0.0009	249	256	0	50.2		22	1.7e-05	R	MGCGAYMR	I
8	FRS12	Night	AT3G06250	FRS7	74	88610	3.9	764	8.32	842	1	1	1	639.313	1276.61	2	1276.61	-0.0028	710	721	0	46.95	34	37	0.0011	R	DVESGVTSQDLK	A
8	FRS12	Night	AT3G06250	FRS7	74	88610	3.9	764	8.32	612	1	0	0	566.772	1131.53	2	1131.53	-0.0011	260	269	0	36.1	33	35	0.0097	R	QDSGGWIVDR	L
9	FRS12	cDark	AT5G18960	FRS12	1869	91409	32.1	788	6.71	26	1	1	0	367.221	732.428	2	732.428	-0.0001	240	245	0	52.49		36	0.00023	R	IGQLFR	S
9	FRS12	cDark	AT5G18960	FRS12	1869	91409	32.1	788	6.71	119	1	1	1	402.206	802.397	2	802.397	-0.0005	537	542	0	37.37		36	0.0083	R	DDVWLR	E
9	FRS12	cDark	AT5G18960	FRS12	1869	91409	32.1	788	6.71	333	1	1	0	448.239	894.463	2	894.463	0.0002	772	778	0	42.68	36	37	0.0029	K	LAYEIMR	E
9	FRS12	cDark	AT5G18960	FRS12	1869	91409	32.1	788	6.71	436	1	1	1	462.24	922.466	2	922.466	-0.0003	485	491	0	46.86	33	36	0.001	R	YSAWQIR	E
9	FRS12	cDark	AT5G18960	FRS12	1869	91409	32.1	788	6.71	452	1	1	1	463.232	924.449	2	924.449	0	102	109	0	55.47	34	35	0.0001	R	TGCTAFIR	V
9	FRS12	cDark	AT5G18960	FRS12	1869	91409	32.1	788	6.71	520	1	1	0	470.238	938.461	2	938.461	0.0004	726	733	0	54.6		36	0.00015	K	NAEFGFVR	D
9	FRS12	cDark	AT5G18960	FRS12	1869	91409	32.1	788	6.71	545	1	1	0	473.19	944.366	2	944.367	-0.0002	270	277	0	44.26		22	6.6e-05	R	MGCGAYMR	I
9	FRS12	cDark	AT5G18960	FRS12	1869	91409	32.1	788	6.71	563	1	1	0	475.738	949.462	2	949.462	0.0005	94	101	0	55.79		37	0.00015	K	EGFQLNSR	T
9	FRS12	cDark	AT5G18960	FRS12	1869	91409	32.1	788	6.71	735	1	1	0	495.293	988.57	2	988.571	-0.0002	705	712	0	65.42		35	1e-05	K	VFNLLDIR	E
9	FRS12	cDark	AT5G18960	FRS12	1869	91409	32.1	788	6.71	747	1	1	1	496.273	990.532	2	990.532	-0.0003	746	753	0	58.08		37	8.6e-05	K	ALMVWSLR	E	Oxidation (M)
9	FRS12	cDark	AT5G18960	FRS12	1869	91409	32.1	788	6.71	865	1	1	1	506.795	1011.58	2	1011.58	0.0004	629	636	0	75.01		33	6.8e-07	R	LYTLTVFR	I
9	FRS12	cDark	AT5G18960	FRS12	1869	91409	32.1	788	6.71	968	1	1	0	520.256	1038.5	2	1038.5	-0.0004	653	661	0	47.31	34	36	0.00085	K	TYEEGAISR	F	Methyl (DE)
9	FRS12	cDark	AT5G18960	FRS12	1869	91409	32.1	788	6.71	1001	1	1	1	525.764	1049.51	2	1049.51	0	591	598	0	47.66		38	0.0011	R	YEQALEQR	R	Methyl (DE)
9	FRS12	cDark	AT5G18960	FRS12	1869	91409	32.1	788	6.71	1213	1	1	1	552.76	1103.51	2	1103.5	0.0014	57	65	0	47.63		34	0.00049	R	EFYNAYAAR	T
9	FRS12	cDark	AT5G18960	FRS12	1869	91409	32.1	788	6.71	1322	1	1	0	566.772	1131.53	2	1131.53	-0.0015	281	290	0	90.27		35	3.1e-08	R	QDSGGWIVDR	L
9	FRS12	cDark	AT5G18960	FRS12	1869	91409	32.1	788	6.71	1726	1	1	1	609.36	1216.7	2	1216.7	0.0008	153	163	1	59.82	23	33	2.2e-05	K	LGVTVNPHRPK	M
9	FRS12	cDark	AT5G18960	FRS12	1869	91409	32.1	788	6.71	1980	1	1	0	637.32	1272.62	2	1272.62	0.001	759	769	0	63.88	34	36	1.9e-05	K	YIEFGTSSLEK	Y
9	FRS12	cDark	AT5G18960	FRS12	1869	91409	32.1	788	6.71	2055	1	1	0	644.823	1287.63	2	1287.63	0.0001	280	290	1	60.59		37	4.4e-05	K	RQDSGGWIVDR	L
9	FRS12	cDark	AT5G18960	FRS12	1869	91409	32.1	788	6.71	2094	1	1	1	648.293	1294.57	2	1294.57	0.0004	734	745	0	101.27		34	2.1e-09	R	DMESGVSAQDLK	A	Oxidation (M)
9	FRS12	cDark	AT5G18960	FRS12	1869	91409	32.1	788	6.71	2194	1	1	1	660.845	1319.68	2	1319.68	-0.0008	496	506	0	40.85	26	38	0.0061	R	ENLIPFPSEFK	Y
9	FRS12	cDark	AT5G18960	FRS12	1869	91409	32.1	788	6.71	2797	1	1	1	817.399	1632.78	2	1632.79	-0.0016	426	440	0	77.9	32	37	9.2e-07	R	QPVLLGCAMVADESK	E	Oxidation (M)
9	FRS12	cDark	AT5G18960	FRS12	1869	91409	32.1	788	6.71	2993	1	1	0	986.493	1970.97	2	1970.97	-0.0031	604	619	1	62.62	30	37	3.3e-05	R	KEDFNSYNLQPFLQTK	E
9	FRS12	cDark	AT5G18960	FRS12	1869	91409	32.1	788	6.71	3003	1	1	1	989.448	1976.88	2	1976.88	-0.0003	126	143	0	88.17	33	34	4.3e-08	K	EHNHELGGEGSVEETTPR	P
9	FRS12	cDark	AT5G18960	FRS12	1869	91409	32.1	788	6.71	3090	1	1	1	1016.51	2031.01	2	2031.01	-0.0017	637	652	0	39.08	22	37	0.0076	R	IFQNELVQSYNYLCLK	T
9	FRS12	cDark	AT5G18960	FRS12	1869	91409	32.1	788	6.71	3143	1	1	1	1113.51	2225.01	2	2225.01	0.0011	184	204	1	48.45	24	36	0.00059	R	FKGGGGEGEVSDDHHQTQQAK	A	Methyl (DE)
9	FRS12	cDark	AT5G18960	FRS12	1869	91409	32.1	788	6.71	3247	1	1	1	580.524	2318.07	4	2317.07	0.9982	126	146	1	72.8	29	36	2.3e-06	K	EHNHELGGEGSVEETTPRPSR	A
9	FRS12	cDark	AT3G06250	FRS7	725	88610	14.5	764	8.32	26	1	0	0	367.221	732.428	2	732.428	-0.0001	219	224	0	52.49		36	0.00023	R	IGQLFR	S
9	FRS12	cDark	AT3G06250	FRS7	725	88610	14.5	764	8.32	333	1	0	0	448.239	894.463	2	894.463	0.0002	748	754	0	42.68	36	37	0.0029	K	LAYEIMR	E
9	FRS12	cDark	AT3G06250	FRS7	725	88610	14.5	764	8.32	382	1	1	1	454.244	906.473	2	906.471	0.0015	461	467	0	42.28		38	0.0043	R	FSAWQIR	S
9	FRS12	cDark	AT3G06250	FRS7	725	88610	14.5	764	8.32	520	1	0	0	470.238	938.461	2	938.461	0.0004	702	709	0	54.6		36	0.00015	K	NAEFGFVR	D
9	FRS12	cDark	AT3G06250	FRS7	725	88610	14.5	764	8.32	545	1	0	0	473.19	944.366	2	944.367	-0.0002	249	256	0	44.26		22	6.6e-05	R	MGCGAYMR	I
9	FRS12	cDark	AT3G06250	FRS7	725	88610	14.5	764	8.32	563	1	0	0	475.738	949.462	2	949.462	0.0005	79	86	0	55.79		37	0.00015	K	EGFQLNSR	T
9	FRS12	cDark	AT3G06250	FRS7	725	88610	14.5	764	8.32	735	1	0	0	495.293	988.57	2	988.571	-0.0002	681	688	0	65.42		35	1e-05	K	VFNLLDIR	E
9	FRS12	cDark	AT3G06250	FRS7	725	88610	14.5	764	8.32	968	1	0	0	520.256	1038.5	2	1038.5	-0.0004	629	637	0	47.31	34	36	0.00085	K	TYEEGAISR	F	Methyl (DE)
9	FRS12	cDark	AT3G06250	FRS7	725	88610	14.5	764	8.32	1322	1	0	0	566.772	1131.53	2	1131.53	-0.0015	260	269	0	90.27		35	3.1e-08	R	QDSGGWIVDR	L
9	FRS12	cDark	AT3G06250	FRS7	725	88610	14.5	764	8.32	1980	1	0	0	637.32	1272.62	2	1272.62	0.001	735	745	0	63.88	34	36	1.9e-05	K	YIEFGTSSLEK	Y
9	FRS12	cDark	AT3G06250	FRS7	725	88610	14.5	764	8.32	2000	1	1	1	639.314	1276.61	2	1276.61	-0.0019	710	721	0	56.83	36	37	0.00012	R	DVESGVTSQDLK	A
9	FRS12	cDark	AT3G06250	FRS7	725	88610	14.5	764	8.32	2055	1	0	0	644.823	1287.63	2	1287.63	0.0001	259	269	1	60.59		37	4.4e-05	K	RQDSGGWIVDR	L
9	FRS12	cDark	AT3G06250	FRS7	725	88610	14.5	764	8.32	2993	1	0	0	986.493	1970.97	2	1970.97	-0.0031	580	595	1	62.62	30	37	3.3e-05	R	KEDFNSYNLQPFLQTK	E
9	FRS12	cDark	AT3G18035	HON4	172	51607	11.3	480	9.95	2738	1	1	1	779.906	1557.8	2	1557.8	-0.0023	399	413	0	107.82		37	9.3e-10	K	DGVTSENQAVVQAIK	D
9	FRS12	cDark	AT3G18035	HON4	172	51607	11.3	480	9.95	2873	1	1	1	864.932	1727.85	2	1727.85	0.0018	282	298	0	64.19	31	37	2.2e-05	K	SVSSTASVYPYVANGAR	R
9	FRS12	cDark	AT3G18035	HON4	172	51607	11.3	480	9.95	3221	1	1	1	762.693	2285.06	3	2285.06	-0.0006	157	178	0	39.52	28	36	0.005	R	SEILHSSNNDPMASGSASQPLK	R	Oxidation (M)
9	FRS12	cDark	AT3G04590	AHL14	93	43533	8.5	411	8.99	2837	1	1	1	833.418	1664.82	2	1664.82	-0.0002	140	157	0	92.17		38	4e-08	R	ELAAVTGGTVSTNSGSSK	K
9	FRS12	cDark	AT3G04590	AHL14	93	43533	8.5	411	8.99	2967	1	1	1	959.408	1916.8	2	1916.8	-0.0019	395	411	0	30.54	21	29	0.0079	R	IGHESSENGDYEQQIPD	-
9	FRS12	cDark	AT2G45850	AHL9	87	36369	6.9	348	9.94	1196	1	1	1	551.803	1101.59	2	1101.59	-0.0022	179	188	0	49.38	34	37	0.00071	K	VIAFSQQGPR	A
9	FRS12	cDark	AT2G45850	AHL9	87	36369	6.9	348	9.94	2400	1	1	1	687.354	1372.69	2	1372.69	-0.002	241	254	0	73.05		37	2.9e-06	R	TGNLSVSLASPDGR	V
10	FRS12	cDark	AT5G18960	FRS12	1270	91409	20.4	788	6.71	20	1	1	0	367.222	732.429	2	732.428	0.0003	240	245	0	43.96		33	0.00081	R	IGQLFR	S
10	FRS12	cDark	AT5G18960	FRS12	1270	91409	20.4	788	6.71	377	1	1	0	456.237	910.459	2	910.458	0.0006	772	778	0	47.08		35	0.00074	K	LAYEIMR	E	Oxidation (M)
10	FRS12	cDark	AT5G18960	FRS12	1270	91409	20.4	788	6.71	411	1	1	1	462.24	922.466	2	922.466	-0.0004	485	491	0	43.57		36	0.0021	R	YSAWQIR	E
10	FRS12	cDark	AT5G18960	FRS12	1270	91409	20.4	788	6.71	420	1	1	1	463.232	924.449	2	924.449	0.0004	102	109	0	58.64	35	35	5e-05	R	TGCTAFIR	V
10	FRS12	cDark	AT5G18960	FRS12	1270	91409	20.4	788	6.71	478	1	1	0	470.238	938.462	2	938.461	0.0007	726	733	0	61.01		36	3.7e-05	K	NAEFGFVR	D
10	FRS12	cDark	AT5G18960	FRS12	1270	91409	20.4	788	6.71	489	1	1	0	473.19	944.365	2	944.367	-0.0012	270	277	0	42.73		22	0.0001	R	MGCGAYMR	I
10	FRS12	cDark	AT5G18960	FRS12	1270	91409	20.4	788	6.71	505	1	1	0	475.738	949.461	2	949.462	-0.0009	94	101	0	62.9		37	2.9e-05	K	EGFQLNSR	T
10	FRS12	cDark	AT5G18960	FRS12	1270	91409	20.4	788	6.71	679	1	1	0	495.293	988.571	2	988.571	0.0001	705	712	0	64.22		35	1.4e-05	K	VFNLLDIR	E
10	FRS12	cDark	AT5G18960	FRS12	1270	91409	20.4	788	6.71	685	1	1	1	496.274	990.533	2	990.532	0.0008	746	753	0	39.54		38	0.0073	K	ALMVWSLR	E	Oxidation (M)
10	FRS12	cDark	AT5G18960	FRS12	1270	91409	20.4	788	6.71	834	1	1	0	520.256	1038.5	2	1038.5	-0.0004	653	661	0	64.68	34	36	1.6e-05	K	TYEEGAISR	F	Methyl (DE)
10	FRS12	cDark	AT5G18960	FRS12	1270	91409	20.4	788	6.71	867	1	1	1	525.764	1049.51	2	1049.51	0.0004	591	598	0	45.11		38	0.002	R	YEQALEQR	R	Methyl (DE)
10	FRS12	cDark	AT5G18960	FRS12	1270	91409	20.4	788	6.71	1031	1	1	1	552.759	1103.5	2	1103.5	0.0001	57	65	0	48.13		34	0.00041	R	EFYNAYAAR	T
10	FRS12	cDark	AT5G18960	FRS12	1270	91409	20.4	788	6.71	1137	1	1	0	566.772	1131.53	2	1131.53	-0.0021	281	290	0	93.49		35	1.5e-08	R	QDSGGWIVDR	L
10	FRS12	cDark	AT5G18960	FRS12	1270	91409	20.4	788	6.71	1616	1	1	0	637.321	1272.63	2	1272.62	0.0026	759	769	0	71.98	34	36	3.2e-06	K	YIEFGTSSLEK	Y
10	FRS12	cDark	AT5G18960	FRS12	1270	91409	20.4	788	6.71	1662	1	1	0	644.822	1287.63	2	1287.63	-0.0025	280	290	1	51.57		37	0.00035	K	RQDSGGWIVDR	L
10	FRS12	cDark	AT5G18960	FRS12	1270	91409	20.4	788	6.71	1684	1	1	1	648.292	1294.57	2	1294.57	-0.0011	734	745	0	101.69		34	1.8e-09	R	DMESGVSAQDLK	A	Oxidation (M)
10	FRS12	cDark	AT5G18960	FRS12	1270	91409	20.4	788	6.71	2215	1	1	1	817.399	1632.78	2	1632.79	-0.0014	426	440	0	53.08	25	37	0.00027	R	QPVLLGCAMVADESK	E	Oxidation (M)
10	FRS12	cDark	AT5G18960	FRS12	1270	91409	20.4	788	6.71	2346	1	1	1	989.449	1976.88	2	1976.88	0.0002	126	143	0	87.81		34	4.8e-08	K	EHNHELGGEGSVEETTPR	P
10	FRS12	cDark	AT3G06250	FRS7	456	88610	11.5	764	8.32	20	1	0	0	367.222	732.429	2	732.428	0.0003	219	224	0	43.96		33	0.00081	R	IGQLFR	S
10	FRS12	cDark	AT3G06250	FRS7	456	88610	11.5	764	8.32	377	1	0	0	456.237	910.459	2	910.458	0.0006	748	754	0	47.08		35	0.00074	K	LAYEIMR	E	Oxidation (M)
10	FRS12	cDark	AT3G06250	FRS7	456	88610	11.5	764	8.32	478	1	0	0	470.238	938.462	2	938.461	0.0007	702	709	0	61.01		36	3.7e-05	K	NAEFGFVR	D
10	FRS12	cDark	AT3G06250	FRS7	456	88610	11.5	764	8.32	489	1	0	0	473.19	944.365	2	944.367	-0.0012	249	256	0	42.73		22	0.0001	R	MGCGAYMR	I
10	FRS12	cDark	AT3G06250	FRS7	456	88610	11.5	764	8.32	505	1	0	0	475.738	949.461	2	949.462	-0.0009	79	86	0	62.9		37	2.9e-05	K	EGFQLNSR	T
10	FRS12	cDark	AT3G06250	FRS7	456	88610	11.5	764	8.32	679	1	0	0	495.293	988.571	2	988.571	0.0001	681	688	0	64.22		35	1.4e-05	K	VFNLLDIR	E
10	FRS12	cDark	AT3G06250	FRS7	456	88610	11.5	764	8.32	834	1	0	0	520.256	1038.5	2	1038.5	-0.0004	629	637	0	64.68	34	36	1.6e-05	K	TYEEGAISR	F	Methyl (DE)
10	FRS12	cDark	AT3G06250	FRS7	456	88610	11.5	764	8.32	1137	1	0	0	566.772	1131.53	2	1131.53	-0.0021	260	269	0	93.49		35	1.5e-08	R	QDSGGWIVDR	L
10	FRS12	cDark	AT3G06250	FRS7	456	88610	11.5	764	8.32	1616	1	0	0	637.321	1272.63	2	1272.62	0.0026	735	745	0	71.98	34	36	3.2e-06	K	YIEFGTSSLEK	Y
10	FRS12	cDark	AT3G06250	FRS7	456	88610	11.5	764	8.32	1621	1	1	1	639.314	1276.61	2	1276.61	-0.002	710	721	0	53.37	34	37	0.00026	R	DVESGVTSQDLK	A
10	FRS12	cDark	AT3G06250	FRS7	456	88610	11.5	764	8.32	1662	1	0	0	644.822	1287.63	2	1287.63	-0.0025	259	269	1	51.57		37	0.00035	K	RQDSGGWIVDR	L
10	FRS12	cDark	AT3G18035	HON4	124	51607	10	480	9.95	2179	1	1	1	779.907	1557.8	2	1557.8	-0.0011	399	413	0	75.07		37	1.7e-06	K	DGVTSENQAVVQAIK	D
10	FRS12	cDark	AT3G18035	HON4	124	51607	10	480	9.95	2198	1	1	1	797.401	1592.79	2	1592.79	-0.002	365	380	0	54.22	29	38	0.00027	K	IGTSVTTGTQDSGELK	K
10	FRS12	cDark	AT3G18035	HON4	124	51607	10	480	9.95	2261	1	1	1	864.931	1727.85	2	1727.85	-0.0004	282	298	0	56.86	27	37	0.00012	K	SVSSTASVYPYVANGAR	R
10	FRS12	cDark	AT2G45850	AHL9	77	36369	6.9	348	9.94	1026	1	1	1	551.803	1101.59	2	1101.59	-0.0008	179	188	0	63.95		38	3e-05	K	VIAFSQQGPR	A
10	FRS12	cDark	AT2G45850	AHL9	77	36369	6.9	348	9.94	1919	1	1	1	687.354	1372.69	2	1372.69	-0.0005	241	254	0	48.33	32	37	0.00087	R	TGNLSVSLASPDGR	V

## Sheet: Sheet2
AT3G18035.1	HON4
AT2G45850.1	AHL9
AT4G12080.1	AHL1
AT3G06250.1	FRS7
AT1G72010.1	TCP22
AT3G04590.1	AHL14
AT1G49480.1	RTV1
AT1G14900.1	HMGA
AT3G18035.1	HON4
AT2G42560.1	LEA domain-containing protein
AT5G18960.1	FRS12
