# Supplementary material for: The transcriptional repressor complex FRS7-FRS12 regulates flowering time and growth in Arabidopsis
Source: Nat Commun. 2017 May 11;8:15235. doi: 10.1038/ncomms15235 (PMC5437275; doi:10.1038/ncomms15235)
Supplement: Supplementary Data 2 — Differentially expressed genes obtained by RNA-Sequencing analysis of the Pro35S:FRS12-GR-1 line. [file ncomms15235-s3.xlsx]

## Sheet: Supplementary Data 2
Supplementary Data 2: Differentially expressed genes obtained by RNA-Sequencing analysis of the Pro35S:FRS12-GR-1 line.
CDS	Locus	logFC	FC	logCPM	PValue	FDR	Short_description
AT4G31380.1	AT4G31380	-4.54416	-23.3307	-1.31452	9.65e-17	7.5e-14	FPF1-like protein 1 (FLP1)
AT2G33175.1	AT2G33175	-3.67237	-12.7495	-1.04089	4.5e-17	3.64e-14	Unknown protein
AT3G44006.1	AT3G44006	-3.42236	-10.7209	-0.669708	3.24e-20	3.64e-17	Unknown protein
AT5G44440.1	AT5G44440	-3.38428	-10.4416	2.9058	1.82e-24	2.46e-21	FAD-binding Berberine family protein
AT2G43010.1	AT2G43010	-3.2693	-9.64175	1.74123	1.49e-62	6e-59	Phytochrome interacting factor 4 (PIF4)
AT3G14210.1	AT3G14210	-2.87818	-7.35222	8.34932	6.78e-77	6.85e-73	Epithiospecifier modifier 1 (ESM1)
AT2G33750.1	AT2G33750	-2.60274	-6.07438	-0.633211	9.1e-14	4e-11	Purine permease 2 (PUP2)
AT2G44570.1	AT2G44570	-2.55718	-5.88556	-0.0563865	9.98e-20	1.01e-16	Glycosyl hydrolase 9B12 (GH9B12)
AT1G22770.1	AT1G22770	-2.39592	-5.26311	0.994197	3.49e-30	7.06e-27	GIGANTEA (GI)
AT5G02810.1	AT5G02810	-2.36757	-5.16071	1.20802	2.78e-32	6.25e-29	Pseudo-response regulator 7 (PRR7)
AT5G07010.1	AT5G07010	-2.1698	-4.4996	4.99147	2.83e-65	1.43e-61	Sulfotransferase 2A (ST2A)
AT2G34700.1	AT2G34700	-2.16283	-4.47793	-0.526269	1.86e-06	9.79e-05	Pollen Ole e 1 allergen and extensin family protein
AT3G55500.1	AT3G55500	-2.15699	-4.45984	1.87177	3.38e-26	5.26e-23	Expansin A16 (EXPA16)
AT5G64170.2	AT5G64170	-2.09851	-4.28267	-0.175017	2.98e-13	1.16e-10	NIGHT LIGHT-INDUCIBLE AND CLOCK-REGULATED (LNK1)
AT2G33350.1	AT2G33350	-2.07258	-4.20638	-0.676776	2e-10	3.92e-08	CCT motif family protein
AT2G05510.1	AT2G05510	-2.04672	-4.13165	2.7875	4.49e-09	5.89e-07	Glycine-rich protein family
AT2G46970.1	AT2G46970	-2.02985	-4.08362	3.60515	1.08e-43	3.64e-40	Phytochrome interacting factor 3-like 1 (PIL1)
AT3G41762.1	AT3G41762	-1.88144	-3.68443	-1.03925	2.37e-07	1.73e-05	Unknown protein.
AT5G37940.1	AT5G37940	-1.86439	-3.64113	0.0756378	2.67e-13	1.07e-10	Zinc-binding dehydrogenase family protein
AT4G14140.2	AT4G14140	-1.86404	-3.64025	1.32165	1.27e-07	1.02e-05	DNA methyltransferase 2 (DMT2)
AT3G11110.1	AT3G11110	-1.83144	-3.55891	0.113167	2.59e-13	1.07e-10	RING/U-box superfamily protein
AT3G47340.1	AT3G47340	-1.81948	-3.52954	2.03993	1.06e-05	0.000406	Glutamine-dependent asparagine synthase 1 (ASN1)
AT3G08860.1	AT3G08860	-1.74902	-3.36131	4.26179	4.14e-14	1.94e-11	PYRIMIDINE 4 (PYD4)
AT1G02340.1	AT1G02340	-1.73693	-3.33325	1.98734	5.78e-11	1.37e-08	LONG HYPOCOTYL IN FAR-RED (HFR1)
AT3G22142.1	AT3G22142	-1.66672	-3.17493	4.58197	4.28e-18	3.93e-15	Bifunctional inhibitor/lipid-transfer protein/seed storage 2S albumin superfamily protein
AT1G64170.1	AT1G64170	-1.66522	-3.17162	3.95791	1.2e-27	2.03e-24	Cation/H+ exchanger 16 (CHX16)
AT2G24800.1	AT2G24800	-1.62642	-3.08746	-0.838971	9.1e-07	5.42e-05	Peroxidase superfamily protein
AT4G08570.1	AT4G08570	-1.60862	-3.04961	-0.217217	8.43e-09	1.02e-06	Heavy metal transport/detoxification superfamily protein
AT1G20990.1	AT1G20990	-1.55277	-2.93379	-0.840496	2.6e-06	0.000132	Cysteine/Histidine-rich C1 domain family protein
AT1G21540.1	AT1G21540	-1.54037	-2.90869	1.28873	8.25e-12	2.31e-09	AMP-dependent synthetase and ligase family protein
AT5G16030.3	AT5G16030	-1.49372	-2.81614	5.30796	2.96e-12	8.93e-10	Unknown protein
AT1G68800.1	AT1G68800	-1.489	-2.80694	-1.02446	1.68e-05	0.000592	TCP domain protein 12 (TCP12)
AT3G14380.1	AT3G14380	-1.47584	-2.78146	-0.617412	1.95e-06	0.000102	Uncharacterised protein family (UPF0497)
AT5G39860.1	AT5G39860	-1.46847	-2.76728	-1.08131	5.02e-05	0.001402	PACLOBUTRAZOL RESISTANCE1 (PRE1)
AT1G69830.1	AT1G69830	-1.45812	-2.7475	4.57044	4.92e-41	1.42e-37	ALPHA-AMYLASE-LIKE 3 (AMY3)
AT3G53530.2	AT3G53530	-1.45178	-2.73545	3.07875	2.27e-29	4.17e-26	Chloroplast-targeted copper chaperone protein
AT3G54510.2	AT3G54510	-1.42499	-2.68513	0.776083	2.96e-12	8.93e-10	Early-responsive to dehydration stress protein (ERD4)
AT1G06260.1	AT1G06260	-1.41161	-2.66033	1.56872	5.93e-16	3.87e-13	Cysteine proteinases superfamily protein
AT1G67860.1	AT1G67860	-1.40383	-2.64603	4.5367	2.05e-17	1.73e-14	Unknown protein
AT3G19850.1	AT3G19850	-1.36884	-2.58263	5.02987	1.08e-10	2.24e-08	Phototropic-responsive NPH3 family protein
AT1G35830.1	AT1G35830	-1.36369	-2.57342	1.53063	6.43e-13	2.31e-10	VQ motif-containing protein
AT4G04840.1	AT4G04840	-1.35788	-2.56308	2.52089	7.29e-06	0.000301	methionine sulfoxide reductase B6 (MSRB6)
AT5G53730.1	AT5G53730	-1.35521	-2.55835	3.25259	1.18e-17	1.03e-14	Late embryogenesis abundant (LEA) hydroxyproline-rich glycoprotein family
AT4G12470.1	AT4G12470	-1.35005	-2.54921	8.01929	2.14e-18	2.06e-15	azelaic acid induced 1 (AZI1)
AT5G36910.1	AT5G36910	-1.34653	-2.54299	-0.46162	4.7e-06	0.000212	thionin 2.2 (THI2.2)
AT1G73550.1	AT1G73550	-1.34189	-2.53482	-0.659647	1.12e-05	0.000425	Bifunctional inhibitor/lipid-transfer protein/seed storage 2S albumin superfamily protein
AT1G79770.1	AT1G79770	-1.33456	-2.52198	0.101731	9.54e-08	7.97e-06	Protein of Unknown function (DUF1677)
AT1G75900.1	AT1G75900	-1.32877	-2.51188	3.26665	1.19e-14	6.48e-12	GDSL-like Lipase/Acylhydrolase superfamily protein
AT1G18870.1	AT1G18870	-1.31226	-2.4833	1.44495	6.5e-13	2.31e-10	Isochorismate synthase 2 (ICS2)
AT4G36110.1	AT4G36110	-1.30809	-2.47613	1.41103	2.71e-13	1.07e-10	SAUR-like auxin-responsive protein family (SAUR9)
AT5G06870.1	AT5G06870	-1.30578	-2.47217	3.07367	5.03e-15	3.08e-12	polygalacturonase inhibiting protein 2 (PGIP2)
AT5G44260.1	AT5G44260	-1.30103	-2.46404	2.84442	3.64e-14	1.75e-11	Zinc finger C-x8-C-x5-C-x3-H type family protein
AT4G01335.1	AT4G01335	-1.29756	-2.45812	0.0402396	5.18e-07	3.43e-05	Unknown protein
AT4G28780.1	AT4G28780	-1.29545	-2.45453	4.6305	3.33e-11	8.31e-09	GDSL-like Lipase/Acylhydrolase superfamily protein
AT5G20790.1	AT5G20790	-1.29183	-2.44838	5.30803	3.34e-05	0.001029	Unknown Protein
AT2G34420.1	AT2G34420	-1.28931	-2.44412	9.57087	3.31e-10	6.02e-08	photosystem II light harvesting complex gene B1B2 (LHB1B2)
AT2G15090.1	AT2G15090	-1.28033	-2.42894	5.14874	4.57e-10	8.03e-08	3-ketoacyl-CoA synthase 8 (KCS8)
AT1G06980.1	AT1G06980	-1.27548	-2.42079	1.27905	7.57e-12	2.15e-09	Unknown protein
AT5G42900.1	AT5G42900	-1.27538	-2.42063	3.97577	8.3e-11	1.82e-08	cold regulated gene 27 (COR27)
AT5G59320.1	AT5G59320	-1.26168	-2.39775	2.90942	0.000227	0.00434	lipid transfer protein 3 (LTP3)
AT5G44574.1	AT5G44574	-1.24881	-2.37645	1.05751	2.82e-10	5.23e-08	Unknown protein
AT4G16980.1	AT4G16980	-1.24742	-2.37416	7.15315	2.59e-14	1.28e-11	arabinogalactan-protein family
AT3G52525.1	AT3G52525	-1.24603	-2.37187	0.570691	6.23e-09	7.82e-07	ovate family protein 6 (OFP6)
AT1G60590.1	AT1G60590	-1.24519	-2.3705	1.10917	1.99e-11	5.3e-09	Pectin lyase-like superfamily protein
AT3G60650.1	AT3G60650	-1.23708	-2.3572	-0.882352	0.000221	0.004253	Unknown protein
AT4G16540.1	AT4G16540	-1.23299	-2.35053	0.471093	0.000381	0.006431	Heat shock protein HSP20/alpha crystallin family
AT3G45140.1	AT3G45140	-1.21953	-2.32872	8.38077	1.02e-16	7.6e-14	lipoxygenase 2 (LOX2)
AT2G38530.1	AT2G38530	-1.21399	-2.31979	9.05503	6.56e-14	3.01e-11	lipid transfer protein 2 (LTP2)
AT2G18969.1	AT2G18969	-1.21345	-2.31892	0.534342	1.08e-08	1.23e-06	bHLH (basic helix-loop-helix) family transcriptional factor
AT5G08150.1	AT5G08150	-1.2121	-2.31675	-0.0753571	2.15e-06	0.00011	SUPPRESSOR OF PHYTOCHROME B 5 (SOB5)
AT1G69880.1	AT1G69880	-1.20755	-2.30945	1.03358	5.43e-07	3.55e-05	thioredoxin H-type 8 (TH8)
AT5G44190.1	AT5G44190	-1.19964	-2.29682	6.05655	2.29e-11	6.02e-09	GOLDEN2-like 2 (GLK2)
AT2G16005.1	AT2G16005	-1.19203	-2.28473	2.41517	0.000215	0.004186	MD-2-related lipid recognition domain-containing protein
AT5G14920.1	AT5G14920	-1.19024	-2.2819	7.65315	6.84e-14	3.07e-11	Gibberellin-regulated family protein (GASA14)
AT5G58390.1	AT5G58390	-1.18244	-2.26961	2.80564	2.26e-12	7.12e-10	Peroxidase superfamily protein
AT5G46330.1	AT5G46330	-1.18112	-2.26752	5.61472	1.25e-24	1.81e-21	FLAGELLIN-SENSITIVE 2 (FLS2)
AT4G23990.1	AT4G23990	-1.17793	-2.26252	2.0943	2.68e-12	8.34e-10	cellulose synthase like G3 (CSLG3)
AT5G50790.1	AT5G50790	-1.17763	-2.26205	0.679429	9.67e-06	0.000374	Nodulin MtN3 family protein
AT4G12480.1	AT4G12480	-1.17346	-2.25552	7.17269	7.09e-13	2.43e-10	pEARLI 1
AT1G80160.1	AT1G80160	-1.17303	-2.25484	0.456952	1.93e-05	0.000663	Lactoylglutathione lyase / glyoxalase I family protein
AT1G01390.1	AT1G01390	-1.17014	-2.25034	1.39866	4.78e-08	4.43e-06	UDP-Glycosyltransferase superfamily protein
AT1G16515.1	AT1G16515	-1.16892	-2.24844	0.19445	4.88e-06	0.000217	Unknown protein
AT5G26220.1	AT5G26220	-1.16615	-2.24412	2.81311	1.28e-07	1.02e-05	ChaC-like family protein
AT4G30180.1	AT4G30180	-1.16315	-2.23945	1.5146	1.87e-08	1.94e-06	Unknown Protein
AT5G20740.1	AT5G20740	-1.16159	-2.23705	2.85435	3.11e-16	2.17e-13	Plant invertase/pectin methylesterase inhibitor superfamily protein
AT4G02330.1	AT4G02330	-1.15968	-2.23408	5.17853	9e-08	7.55e-06	PECTIN METHYLESTERASE 41 (ATPMEPCRB)
AT2G32530.1	AT2G32530	-1.15657	-2.22926	4.06966	5.3e-16	3.57e-13	cellulose synthase-like B3 (CSLB03)
AT1G56300.1	AT1G56300	-1.14905	-2.21767	3.60146	2.13e-22	2.69e-19	Chaperone DnaJ-domain superfamily protein
AT2G18260.1	AT2G18260	-1.14226	-2.20726	0.310895	1.12e-06	6.38e-05	Syntaxin of plants 112 (SYP112)
AT1G20070.1	AT1G20070	-1.14212	-2.20705	2.82607	6e-08	5.34e-06	Unknown protein
AT4G10910.1	AT4G10910	-1.13894	-2.20219	0.239698	8.49e-05	0.002123	Unknown protein
AT1G67265.1	AT1G67265	-1.13526	-2.19658	1.79505	2.35e-05	0.000778	ROTUNDIFOLIA like 21 (RTFL21)
AT1G18330.2	AT1G18330	-1.13388	-2.19449	0.01775	2.24e-05	0.000745	REVEILLE 7 (RVE7)
AT4G32810.1	AT4G32810	-1.1317	-2.19117	1.19112	8.6e-08	7.3e-06	carotenoid cleavage dioxygenase 8 (CCD8)
AT5G48850.1	AT5G48850	-1.12737	-2.1846	4.97799	0.000788	0.011168	SULPHUR DEFICIENCY-INDUCED 1 (ATSDI1)
AT1G54820.1	AT1G54820	-1.12343	-2.17864	2.14203	1.88e-10	3.77e-08	Protein kinase superfamily protein
AT5G57240.1	AT5G57240	-1.11311	-2.16312	3.2626	7.33e-06	0.000302	OSBP(oxysterol binding protein)-related protein 4C (ORP4C)
AT2G34430.1	AT2G34430	-1.11252	-2.16223	9.25182	4.81e-05	0.001358	light-harvesting chlorophyll-protein complex II subunit B1 (LHB1B1)
AT1G11850.2	AT1G11850	-1.11123	-2.1603	5.29954	5.71e-15	3.39e-12	Unknown protein
AT5G62360.1	AT5G62360	-1.10629	-2.15291	2.21414	2.89e-09	4.01e-07	Plant invertase/pectin methylesterase inhibitor superfamily protein
AT1G74670.1	AT1G74670	-1.1046	-2.15039	6.36177	0.000843	0.01176	Gibberellin-regulated family protein (GASA6)
AT1G50280.1	AT1G50280	-1.09665	-2.13857	1.62114	8.25e-10	1.36e-07	Phototropic-responsive NPH3 family protein
AT4G25780.1	AT4G25780	-1.09659	-2.13849	2.02458	1.28e-07	1.02e-05	CAP (Cysteine-rich secretory proteins, Antigen 5, and Pathogenesis-related 1 protein) superfamily protein
AT5G02540.1	AT5G02540	-1.09281	-2.1329	3.08362	7.02e-11	1.61e-08	NAD(P)-binding Rossmann-fold superfamily protein
AT3G60140.1	AT3G60140	-1.08662	-2.12376	3.71431	9.07e-13	3.06e-10	DARK INDUCIBLE 2 (DIN2)
AT4G38770.1	AT4G38770	-1.08384	-2.11967	8.42942	3.4e-09	4.65e-07	proline-rich protein 4 (PRP4)
AT1G73120.1	AT1G73120	-1.07844	-2.11175	4.19479	7.96e-10	1.32e-07	Unknown protein
AT2G10940.1	AT2G10940	-1.07806	-2.11119	9.30868	1.46e-08	1.59e-06	Bifunctional inhibitor/lipid-transfer protein/seed storage 2S albumin superfamily protein
AT5G10570.1	AT5G10570	-1.0739	-2.10512	0.646014	2.43e-07	1.75e-05	basic helix-loop-helix (bHLH) DNA-binding superfamily protein
AT3G44970.1	AT3G44970	-1.07228	-2.10275	1.63633	1.85e-07	1.37e-05	Cytochrome P450 superfamily protein
AT1G53690.1	AT1G53690	-1.06793	-2.09643	0.22514	1.72e-05	0.000601	homologous to budding yeast RPB12.
AT4G21200.1	AT4G21200	-1.06585	-2.0934	-0.00223426	2.35e-05	0.000778	Gibberellin 2-oxidase 8 (GA2OX8)
AT2G28085.1	AT2G28085	-1.06342	-2.08988	-0.696823	0.000493	0.007842	SAUR-like auxin-responsive protein family (SAUR42)
AT5G24155.1	AT5G24155	-1.06332	-2.08973	-0.905848	0.001686	0.019765	FAD/NAD(P)-binding oxidoreductase family protein
AT1G09350.1	AT1G09350	-1.05502	-2.07775	-0.805182	0.00141	0.017282	Galactinol synthase 3 (GolS3)
AT5G28030.2	AT5G28030	-1.05384	-2.07604	1.25741	1.54e-07	1.18e-05	L-cysteine desulfhydrase 1 (DES1)
AT3G47500.1	AT3G47500	-1.05097	-2.07193	1.44841	1.45e-09	2.19e-07	cycling DOF factor 3 (CDF3)
AT4G18960.1	AT4G18960	-1.04742	-2.06684	-0.424012	0.000169	0.003483	AGAMOUS (AG)
AT5G60100.2	AT5G60100	-1.0454	-2.06394	1.83116	5.28e-10	9.2e-08	pseudo-response regulator 3 (PRR3)
AT1G24577.1	AT1G24577	-1.0432	-2.0608	1.1729	2.68e-08	2.63e-06	Unknown protein
AT2G40960.1	AT2G40960	-1.0416	-2.05851	3.09201	1.35e-15	8.52e-13	Single-stranded nucleic acid binding R3H protein
AT2G02120.1	AT2G02120	-1.04073	-2.05727	2.05007	2.58e-07	1.84e-05	PDF2.1
AT2G47780.1	AT2G47780	-1.03538	-2.04965	0.421904	8.41e-05	0.002106	Rubber elongation factor protein (REF)
AT1G29110.1	AT1G29110	-1.03494	-2.04903	-0.955104	0.002373	0.025509	Cysteine proteinases superfamily protein
AT4G27310.1	AT4G27310	-1.03427	-2.04807	2.26404	1.07e-12	3.5e-10	B-box type zinc finger family protein 28 (BBX28)
AT5G37950.1	AT5G37950	-1.03078	-2.04313	1.05046	3.42e-05	0.001048	UDP-Glycosyltransferase superfamily protein
AT1G62360.1	AT1G62360	-1.02981	-2.04176	2.71443	1.08e-10	2.24e-08	SHOOT MERISTEMLESS (STM)
AT2G42540.2	AT2G42540	-1.02375	-2.0332	-0.409949	0.000324	0.005679	cold-regulated 15a (COR15A)
AT1G54020.2	AT1G54020	-1.02152	-2.03006	0.228201	2.54e-05	0.000835	GDSL-like Lipase/Acylhydrolase superfamily protein
AT3G05400.1	AT3G05400	-1.01643	-2.02291	3.17088	5.34e-07	3.51e-05	Major facilitator superfamily protein
AT2G42005.1	AT2G42005	-1.01036	-2.01441	-0.441163	0.000321	0.005643	Transmembrane amino acid transporter family protein
AT1G29910.1	AT1G29910	-1.01016	-2.01413	9.30659	3.85e-11	9.49e-09	chlorophyll A/B binding protein 3 (CAB3)
AT2G39250.1	AT2G39250	-1.00892	-2.01241	0.697015	9.56e-07	5.61e-05	SCHNARCHZAPFEN (SNZ)
AT1G22430.1	AT1G22430	-1.00779	-2.01084	4.36605	5.37e-09	6.91e-07	GroES-like zinc-binding dehydrogenase family protein
AT5G03310.1	AT5G03310	-1.00615	-2.00854	-0.0833268	0.000108	0.00252	SAUR-like auxin-responsive protein family 44 (SAUR44)
AT5G17390.1	AT5G17390	1.00025	2.00035	2.82982	3.1e-06	0.000153005	Adenine nucleotide alpha hydrolases-like superfamily protein
AT3G22570.1	AT3G22570	1.0005	2.00069	5.16156	1.7e-13	7.15e-11	Bifunctional inhibitor/lipid-transfer protein/seed storage 2S albumin superfamily protein
AT5G01320.1	AT5G01320	1.00217	2.00301	0.536956	2.46e-05	0.000810388	Thiamine pyrophosphate dependent pyruvate decarboxylase family protein
AT5G58784.1	AT5G58784	1.00254	2.00353	1.80702	1.48e-06	8.06e-05	Undecaprenyl pyrophosphate synthetase family protein
AT3G13950.1	AT3G13950	1.00868	2.01206	2.96194	4.4e-06	0.000200166	Unknown protein
AT1G20310.1	AT1G20310	1.01022	2.01422	0.728306	0.000341104	0.00591676	Unknown protein
AT3G49190.1	AT3G49190	1.01113	2.01548	2.7849	0.00013037	0.00290647	O-acyltransferase (WSD1-like) family protein
AT1G65190.1	AT1G65190	1.01194	2.01662	4.65964	5.96e-20	6.34e-17	Protein kinase superfamily protein
AT1G18265.1	AT1G18265	1.01292	2.01799	-0.141901	0.000190325	0.00379805	Protein of Unknown function, DUF593
AT1G52270.1	AT1G52270	1.01406	2.01959	2.71972	1.3e-05	0.000480545	Unknown protein
AT4G29450.1	AT4G29450	1.01719	2.02398	-0.188921	0.000303652	0.00540159	Leucine-rich repeat protein kinase family protein
AT1G15385.1	AT1G15385	1.01723	2.02403	0.221507	9.31e-05	0.00227019	Unknown protein
AT4G22217.1	AT4G22217	1.01841	2.02568	0.200167	0.00135817	0.0168276	Arabidopsis defensin-like protein
AT4G19720.1	AT4G19720	1.01876	2.02618	0.999204	1.49e-05	0.000531996	Glycosyl hydrolase family protein with chitinase insertion domain
AT1G30990.1	AT1G30990	1.01949	2.0272	0.764417	5.18e-07	3.43e-05	Polyketide cyclase/dehydrase and lipid transport superfamily protein
AT1G17960.1	AT1G17960	1.02252	2.03146	2.6087	0.000247798	0.00465381	Threonyl-tRNA synthetase
AT1G67810.1	AT1G67810	1.02709	2.03791	5.26338	6.26e-07	4.03e-05	sulfur E2 (SUFE2)
AT3G51570.1	AT3G51570	1.02759	2.03861	-0.256609	0.000155859	0.00329455	Disease resistance protein (TIR-NBS-LRR class) family
AT1G55050.1	AT1G55050	1.02819	2.03946	-0.210107	0.000218817	0.00422974	Unknown protein
AT1G50060.1	AT1G50060	1.0287	2.04018	2.88623	4.22e-06	0.000194753	CAP (Cysteine-rich secretory proteins, Antigen 5, and Pathogenesis-related 1 protein) superfamily protein
AT5G07560.1	AT5G07560	1.02897	2.04057	0.360805	8.11e-06	0.000323093	glycine-rich protein 20 (GRP20)
AT5G09570.1	AT5G09570	1.02944	2.04124	4.31446	0.00346935	0.0340333	Cox19-like CHCH family protein
AT5G40320.1	AT5G40320	1.03485	2.0489	0.0681012	3.35e-05	0.0010311	Cysteine/Histidine-rich C1 domain family protein
AT1G53130.1	AT1G53130	1.0354	2.04968	1.5549	1.42e-07	1.1e-05	GRIM REAPER (GRI)
AT5G49690.1	AT5G49690	1.03582	2.05028	1.44853	2.4e-05	0.00079096	UDP-Glycosyltransferase superfamily protein
AT1G49030.1	AT1G49030	1.0379	2.05323	-0.669387	0.00154904	0.0185884	PLAC8 family protein
AT5G51500.1	AT5G51500	1.0437	2.0615	-0.718641	0.00142879	0.017467	Plant invertase/pectin methylesterase inhibitor superfamily
AT1G06930.1	AT1G06930	1.04471	2.06295	0.922852	6.88e-07	4.33e-05	Unknown protein
AT3G04320.1	AT3G04320	1.04596	2.06474	3.14952	4.08e-09	5.46e-07	Kunitz family trypsin and protease inhibitor protein
AT2G34500.1	AT2G34500	1.0469	2.06608	4.68157	0.000106815	0.00250118	-sitosterol to stigmasterol, but not that of 24-<i>epi</i>-campesterol to brassicasterol (unlike CYP710A2).
AT5G52260.1	AT5G52260	1.04804	2.06772	0.527797	3e-06	0.000149374	myb domain protein 19 (MYB19)
AT1G09480.1	AT1G09480	1.04833	2.06813	1.65436	3.19e-10	5.87e-08	NAD(P)-binding Rossmann-fold superfamily protein
AT1G16905.1	AT1G16905	1.04873	2.0687	1.15835	0.000335797	0.00583974	Curculin-like (mannose-binding) lectin family protein
AT3G14710.1	AT3G14710	1.05024	2.07088	-0.338402	0.00187156	0.0212833	RNI-like superfamily protein
AT4G15350.1	AT4G15350	1.05441	2.07687	0.551997	2.08e-06	0.000107372	cytochrome P450, family 705, subfamily A, polypeptide 2 (CYP705A2)
AT4G21902.1	AT4G21902	1.05482	2.07745	-1.0286	0.00321783	0.0320325	Unknown protein
AT5G26300.1	AT5G26300	1.05718	2.08086	-0.271009	0.000116153	0.00267132	TRAF-like family protein
AT1G16420.1	AT1G16420	1.05956	2.0843	1.13637	0.000643079	0.00949952	metacaspase 8 (MC8)
AT5G44565.1	AT5G44565	1.05958	2.08432	0.133632	8.66e-05	0.00215991	Unknown protein
AT3G19430.1	AT3G19430	1.06109	2.0865	4.81528	1.51e-09	2.24e-07	late embryogenesis abundant protein-related / LEA protein-related
AT4G14400.1	AT4G14400	1.06341	2.08986	2.70232	3.81e-05	0.00113116	ACCELERATED CELL DEATH 6 (ACD6)
AT3G47040.2	AT3G47040	1.06405	2.09079	2.1261	8.79e-09	1.05e-06	Glycosyl hydrolase family protein
AT2G16230.1	AT2G16230	1.06444	2.09136	1.42971	1.07e-07	8.79e-06	O-Glycosyl hydrolases family 17 protein
AT1G52060.1	AT1G52060	1.06688	2.0949	5.36579	9.78e-08	8.13e-06	Mannose-binding lectin superfamily protein
AT1G74140.5	AT1G74140	1.07108	2.101	-0.263541	0.000831927	0.0116504	Rhomboid-related intramembrane serine protease family protein
AT1G21530.2	AT1G21530	1.0717	2.10191	-0.757881	0.00090895	0.0125038	AMP-dependent synthetase and ligase family protein
AT3G27480.1	AT3G27480	1.07984	2.1138	-0.519021	0.000290284	0.00521891	Cysteine/Histidine-rich C1 domain family protein
AT4G01770.1	AT4G01770	1.0811	2.11565	2.21767	1.71e-11	4.6e-09	-D-Xyl-(1,3)-&alpha
AT3G49160.1	AT3G49160	1.08305	2.11851	2.51252	1.16e-09	1.79e-07	pyruvate kinase family protein
AT5G53592.1	AT5G53592	1.08313	2.11862	-0.657084	0.000577081	0.00876157	FBD-like domain family protein
AT2G29000.1	AT2G29000	1.08341	2.11905	-0.298536	0.000368117	0.00626994	Leucine-rich repeat protein kinase family protein
AT5G28960.1	AT5G28960	1.08393	2.1198	0.456169	3.49e-06	0.000167467	Unknown protein
AT1G57590.1	AT1G57590	1.084	2.11991	2.86308	3.24e-06	0.00015757	Pectinacetylesterase family protein
AT1G78340.1	AT1G78340	1.08792	2.12568	4.85835	0.00012985	0.00289946	glutathione S-transferase TAU 22 (GSTU22)
AT4G11610.1	AT4G11610	1.08809	2.12592	2.79877	8.6e-08	7.3e-06	C2 calcium/lipid-binding plant phosphoribosyltransferase family protein
AT3G54530.1	AT3G54530	1.08979	2.12843	2.98995	0.00156664	0.0187219	Unknown protein
AT1G54890.1	AT1G54890	1.09131	2.13067	3.39026	1.72e-12	5.5e-10	Late embryogenesis abundant (LEA) protein-related
AT2G29350.1	AT2G29350	1.09325	2.13354	2.03843	0.000311256	0.00550295	senescence-associated gene 13 (SAG13)
AT1G69490.1	AT1G69490	1.09403	2.1347	1.62424	2.06e-09	2.93e-07	NAC-like, activated by AP3/PI (NAP)
AT2G35730.1	AT2G35730	1.09846	2.14126	0.606513	1.7e-06	9.03e-05	Heavy metal transport/detoxification superfamily protein
AT5G22540.1	AT5G22540	1.09971	2.14312	0.249135	0.000578666	0.00877903	Plant protein of Unknown function (DUF247)
AT5G10130.1	AT5G10130	1.0998	2.14326	4.87434	1.69e-08	1.79e-06	Pollen Ole e 1 allergen and extensin family protein
AT3G62760.1	AT3G62760	1.09982	2.14329	2.42917	9.4e-09	1.12e-06	ATGSTF13
AT1G08050.1	AT1G08050	1.10051	2.14431	4.09268	3.18e-05	0.000995938	Zinc finger (C3HC4-type RING finger) family protein
AT2G37700.1	AT2G37700	1.10088	2.14485	1.75058	2.09e-06	0.000107678	Fatty acid hydroxylase superfamily
AT5G62340.1	AT5G62340	1.10272	2.1476	4.15017	7.24e-05	0.00186637	Plant invertase/pectin methylesterase inhibitor superfamily protein
AT3G20160.1	AT3G20160	1.10424	2.14985	1.22642	0.000122187	0.00277123	Terpenoid synthases superfamily protein
AT1G09180.1	AT1G09180	1.10548	2.1517	-0.161712	5.02e-05	0.00140183	secretion-associated RAS super family 1 (SARA1A)
AT2G23270.1	AT2G23270	1.1111	2.16011	2.3649	0.00372763	0.0359046	Unknown protein
AT5G26320.1	AT5G26320	1.11317	2.1632	0.666167	1.72e-07	1.29e-05	TRAF-like family protein
AT1G17170.1	AT1G17170	1.11636	2.168	7.81818	2.43e-07	1.75e-05	glutathione S-transferase TAU 24 (GSTU24)
AT5G64810.1	AT5G64810	1.11843	2.17111	0.782671	6.92e-07	4.33e-05	Member of WRKY Transcription Factor; Group II-c. (WRKY51)
AT1G01480.1	AT1G01480	1.12236	2.17703	3.13476	7.03e-05	0.00183161	1-amino-cyclopropane-1-carboxylate synthase 2 (ACS2)
AT3G18250.1	AT3G18250	1.12875	2.1867	1.15088	1.32e-05	0.000482605	Putative membrane lipoprotein
AT4G27400.1	AT4G27400	1.1309	2.18996	2.44196	4.73e-06	0.000212984	Late embryogenesis abundant (LEA) protein-related
AT3G17520.1	AT3G17520	1.13302	2.19318	-0.479837	0.000120188	0.00273509	Late embryogenesis abundant protein (LEA) family protein
AT1G64930.1	AT1G64930	1.13707	2.19933	1.31384	3.52e-05	0.0010662	cytochrome P450, family 87, subfamily A, polypeptide 7 (CYP89A7)
AT5G63660.1	AT5G63660	1.13957	2.20315	2.49549	6.12e-10	1.05e-07	PDF2.5
AT3G28210.1	AT3G28210	1.14128	2.20577	3.54518	9.75e-06	0.0003753	STRESS-ASSOCIATED PROTEIN 12 (SAP12)
AT3G23550.1	AT3G23550	1.14287	2.20819	4.79664	2.43e-10	4.68e-08	MATE efflux family protein
AT4G06746.1	AT4G06746	1.15205	2.22229	2.28046	2.4e-07	1.75e-05	related to AP2 9 (RAP2.9)
AT2G33790.1	AT2G33790	1.15212	2.2224	3.74676	3.79e-07	2.61e-05	contains Pfam profile PF01190: Pollen proteins Ole e I family
AT1G10220.1	AT1G10220	1.15343	2.22443	-0.164802	6.12e-05	0.00164729	BEST Arabidopsis thaliana protein match is: ZCF37 (TAIR:AT1G59590.1)
AT3G57260.1	AT3G57260	1.16098	2.23609	-0.370331	0.000234831	0.00444749	beta-1,3-glucanase 2 (BGL2)
AT5G22140.1	AT5G22140	1.16193	2.23756	5.34762	2.14e-05	0.000722	FAD/NAD(P)-binding oxidoreductase family protein
AT3G63380.1	AT3G63380	1.16391	2.24064	5.6462	6.9e-05	0.00180967	ATPase E1-E2 type family protein / haloacid dehalogenase-like hydrolase family protein
AT4G37160.1	AT4G37160	1.17082	2.2514	4.9431	1.28e-06	7.16e-05	SKU5 similar 15 (sks15)
AT2G40750.1	AT2G40750	1.17095	2.2516	1.06069	6.74e-08	5.87e-06	Member of WRKY Transcription Factor; Group III (WRKY54)
AT4G37235.1	AT4G37235	1.17115	2.25191	-0.531474	8.93e-05	0.00220499	Uncharacterised protein family (UPF0497)
AT5G59390.1	AT5G59390	1.17496	2.25787	0.0311211	0.00023568	0.00445938	XH/XS domain-containing protein
AT3G28007.1	AT3G28007	1.18351	2.27129	0.415905	1.5e-06	8.1e-05	Nodulin MtN3 family protein
AT3G04330.1	AT3G04330	1.18451	2.27286	1.73844	3.94e-07	2.69e-05	Kunitz family trypsin and protease inhibitor protein
AT4G08620.1	AT4G08620	1.18751	2.27759	1.94546	2.42e-10	4.68e-08	Encodes a sulfate transporter. Contains STAS domain. Expressed in roots and guard cells. Up-regulated by sulfur deficiency.
AT1G21850.1	AT1G21850	1.18787	2.27816	0.658784	0.00577356	0.0491665	SKU5 similar 8 (sks8)
AT5G47600.1	AT5G47600	1.19212	2.28489	0.439182	3.39e-06	0.000163413	HSP20-like chaperones superfamily protein
AT4G23320.1	AT4G23320	1.19297	2.28623	-0.905403	0.00289576	0.0297043	cysteine-rich RLK (RECEPTOR-like protein kinase) 24 (CRK24)
AT5G22530.1	AT5G22530	1.19858	2.29514	1.08965	3.52e-05	0.0010662	Unknown protein
AT5G51490.1	AT5G51490	1.20084	2.29874	0.81525	5.23e-09	6.78e-07	Plant invertase/pectin methylesterase inhibitor superfamily
AT1G56680.1	AT1G56680	1.20929	2.31224	3.31314	3.22e-13	1.23e-10	Chitinase family protein
AT3G26830.1	AT3G26830	1.21155	2.31587	6.3953	0.000989664	0.0133647	PHYTOALEXIN DEFICIENT 3 (PAD3)
AT2G30750.1	AT2G30750	1.21472	2.32095	5.04341	0.00145533	0.0177378	cytochrome P450, family 71, subfamily A, polypeptide 12 (CYP71A12)
AT5G22520.1	AT5G22520	1.21511	2.32158	1.31863	0.000276581	0.00504435	Unknown protein
AT1G20350.1	AT1G20350	1.22154	2.33196	2.34742	1.1e-06	6.34e-05	translocase inner membrane subunit 17-1 (TIM17-1)
AT3G54150.1	AT3G54150	1.22173	2.33226	4.55683	3.85e-05	0.00113767	S-adenosyl-L-methionine-dependent methyltransferases superfamily protein
AT5G55650.1	AT5G55650	1.22878	2.34369	-0.570949	4.39e-05	0.00127149	Unknown protein
AT5G59220.1	AT5G59220	1.23025	2.34608	1.30529	0.000396001	0.00663011	highly ABA-induced PP2C gene 1 (HAI1)
AT3G18450.1	AT3G18450	1.23042	2.34635	1.11145	9.02e-10	1.45e-07	PLAC8 family protein
AT3G13900.1	AT3G13900	1.23187	2.34872	0.292454	0.000178744	0.00364486	ATPase E1-E2 type family protein / haloacid dehalogenase-like hydrolase family protein
AT3G18320.1	AT3G18320	1.23543	2.35452	0.955586	1.63e-09	2.38e-07	F-box and associated interaction domains-containing protein
AT3G01830.1	AT3G01830	1.2569	2.38982	2.28346	0.00149225	0.0180403	Calcium-binding EF-hand family protein
AT2G43600.1	AT2G43600	1.25809	2.39179	0.879661	2.07e-09	2.93e-07	Chitinase family protein
AT2G38823.1	AT2G38823	1.26412	2.4018	2.58654	2.21e-05	0.000739781	Unknown protein
AT1G07160.1	AT1G07160	1.26424	2.402	2.82781	0.00500766	0.0443837	Protein phosphatase 2C family protein
AT2G45760.1	AT2G45760	1.26621	2.40529	-0.919067	0.00059461	0.00896708	BON association protein 2 (BAP2)
AT3G16530.1	AT3G16530	1.26677	2.40623	8.08074	7.17e-11	1.63e-08	Legume lectin family protein
AT5G13080.1	AT5G13080	1.26742	2.40731	2.40955	3.59e-06	0.000170907	WRKY DNA-binding protein 75 (WRKY75)
AT1G61080.1	AT1G61080	1.26909	2.4101	0.254544	1.16e-07	9.45e-06	Hydroxyproline-rich glycoprotein family protein
AT4G37290.1	AT4G37290	1.27194	2.41486	1.09797	0.000588186	0.00889675	Unknown protein
AT2G38340.1	AT2G38340	1.27839	2.42568	1.05843	9.24e-05	0.0022584	Integrase-type DNA-binding superfamily protein
AT3G17980.1	AT3G17980	1.28286	2.43321	-0.619947	0.00449502	0.0412513	Calcium-dependent lipid-binding (CaLB domain) family protein
AT5G28610.1	AT5G28610	1.285	2.43682	1.05749	9.71e-09	1.14e-06	BEST Arabidopsis thaliana protein match is: glycine-rich protein (TAIR:AT5G28630.1)
AT2G17080.1	AT2G17080	1.28671	2.43971	1.84094	2.78e-11	7.12e-09	Arabidopsis protein of Unknown function (DUF241)
AT2G31945.1	AT2G31945	1.29078	2.44661	1.48886	1.44e-07	1.11e-05	Unknown protein
AT4G33070.1	AT4G33070	1.29142	2.44768	6.43544	6.22e-05	0.00166909	Thiamine pyrophosphate dependent pyruvate decarboxylase family protein
AT4G40020.1	AT4G40020	1.29197	2.44861	0.662209	7.39e-07	4.58e-05	Myosin heavy chain-related protein
AT2G21770.1	AT2G21770	1.30444	2.46988	0.033716	3.86e-07	2.64e-05	cellulose synthase A9 (CESA9)
AT4G15300.1	AT4G15300	1.31476	2.48762	1.10127	4.58e-12	1.34e-09	cytochrome P450, family 702, subfamily A, polypeptide 2 (CYP702A2)
AT1G32950.1	AT1G32950	1.31654	2.49067	1.36144	7.73e-09	9.47e-07	Subtilase family protein
AT1G07180.1	AT1G07180	1.31757	2.49246	2.86659	7.01e-08	6.08e-06	the capacity for matrix NAD(P)H oxidation via the rotenone-insensitive pathway is significantly reduced in the Atndi1 mutant plant line
AT5G54790.1	AT5G54790	1.32664	2.50818	-0.462726	7.57e-06	0.000308609	Unknown protein
AT2G26560.1	AT2G26560	1.32818	2.51086	6.71325	2.02e-05	0.000687706	phospholipase A 2A (PLA2A)
AT1G30160.2	AT1G30160	1.32939	2.51296	0.776466	2.15e-07	1.58e-05	Protein of Unknown function (DUF295)
AT1G32350.1	AT1G32350	1.33525	2.5232	5.02687	0.000105267	0.00247642	alternative oxidase 1D (AOX1D)
AT1G79680.1	AT1G79680	1.33569	2.52395	1.75228	0.00153332	0.0184546	WALL ASSOCIATED KINASE (WAK)-LIKE 10 (WAKL10)
AT2G30770.1	AT2G30770	1.34593	2.54195	2.62901	0.00187946	0.0213371	cytochrome P450, family 71, subfamily A, polypeptide 13 (CYP71A13)
AT5G38900.1	AT5G38900	1.34791	2.54543	3.02239	0.00036141	0.0061893	Thioredoxin superfamily protein
AT5G13210.1	AT5G13210	1.36011	2.56705	5.44709	0.000461417	0.00742974	Uncharacterised conserved protein UCP015417, vWA
AT4G04490.1	AT4G04490	1.36658	2.57859	4.6921	7.77e-05	0.00198157	cysteine-rich RLK (RECEPTOR-like protein kinase) 36 (CRK36)
AT2G29470.1	AT2G29470	1.36972	2.5842	0.236285	0.000281545	0.00511183	glutathione S-transferase tau 3 (GSTU3)
AT3G28580.1	AT3G28580	1.38506	2.61183	3.26543	0.000514133	0.00804771	P-loop containing nucleoside triphosphate hydrolases superfamily protein
AT1G24485.3	AT1G24485	1.39201	2.62443	-0.412151	2.98e-06	0.000148719	FUNCTIONS IN: molecular_function Unknown
AT5G62330.1	AT5G62330	1.39831	2.63592	1.02896	2.61e-10	4.89e-08	BEST Arabidopsis thaliana protein match is: Plant invertase/pectin methylesterase inhibitor superfamily protein (TAIR:AT5G62340.1)
AT2G27389.1	AT2G27389	1.39883	2.63688	1.53953	1.28e-07	1.02e-05	Unknown protein
AT4G26460.1	AT4G26460	1.40659	2.65111	-0.249287	1.3e-05	0.000480411	S-adenosyl-L-methionine-dependent methyltransferases superfamily protein
AT4G23496.1	AT4G23496	1.41577	2.66802	0.0503984	1.6e-08	1.73e-06	all members share high sequence similarity in amino- and carboxy-terminal regions. Regulates cortical microtubule organization. Mutant plants exhibit altered patterns of root, leaf and petal growth as a result of defective anisotropic cell expansion.
AT3G49540.1	AT3G49540	1.41767	2.67153	-0.137917	5.92e-06	0.000253519	Unknown protein
AT4G05380.1	AT4G05380	1.42237	2.68025	0.345604	0.000628336	0.00934572	P-loop containing nucleoside triphosphate hydrolases superfamily protein
AT5G40590.1	AT5G40590	1.43183	2.69789	3.67601	0.000234733	0.00444749	Cysteine/Histidine-rich C1 domain family protein
AT1G73780.1	AT1G73780	1.43523	2.70425	-0.312667	6.65e-07	4.22e-05	Bifunctional inhibitor/lipid-transfer protein/seed storage 2S albumin superfamily protein
AT2G45570.1	AT2G45570	1.44358	2.71995	5.09676	1.23e-07	9.94e-06	cytochrome P450, family 76, subfamily C, polypeptide 2 (CYP76C2)
AT5G53380.1	AT5G53380	1.45029	2.73263	0.382784	4.05e-05	0.00118815	O-acyltransferase (WSD1-like) family protein
AT1G57650.1	AT1G57650	1.4691	2.76848	0.486886	0.000128159	0.00286487	ATP binding
AT2G02620.1	AT2G02620	1.50196	2.83227	-0.553813	1.33e-06	7.32e-05	Cysteine/Histidine-rich C1 domain family protein
AT1G51920.1	AT1G51920	1.50218	2.8327	0.871659	0.00307605	0.0310029	Unknown protein
AT5G55270.1	AT5G55270	1.50627	2.84075	1.42586	0.0013924	0.0171571	Protein of Unknown function (DUF295)
AT1G15520.1	AT1G15520	1.5172	2.86234	6.79857	7.87e-05	0.00199554	pleiotropic drug resistance 12 (PDR12)
AT5G42800.1	AT5G42800	1.52077	2.86943	-0.0404787	0.000742634	0.0106658	dihydroflavonol 4-reductase (DFR)
AT1G70440.1	AT1G70440	1.52082	2.86955	1.63125	4.77e-05	0.0013568	similar to RCD one 3 (SRO3)
AT3G47780.1	AT3G47780	1.5275	2.88286	4.87726	4.59e-07	3.09e-05	ABC2 homolog 6 (ATH6)
AT5G57123.1	AT5G57123	1.53583	2.89955	0.415567	0.000508611	0.00800179	Unknown protein
AT5G54450.1	AT5G54450	1.54343	2.91486	0.00147019	7.53e-05	0.00192435	Protein of Unknown function (DUF295)
AT5G65080.1	AT5G65080	1.54456	2.91715	-0.754951	6.64e-06	0.000278595	MADS AFFECTING FLOWERING 5 (MAF5)
AT1G59950.1	AT1G59950	1.54538	2.91881	1.2902	2.5e-06	0.000127376	NAD(P)-linked oxidoreductase superfamily protein
AT5G53230.1	AT5G53230	1.56005	2.94865	-0.151285	0.000236324	0.00446321	Protein of Unknown function (DUF295)
AT3G46370.1	AT3G46370	1.56427	2.95727	-0.913154	1.03e-05	0.000395898	Leucine-rich repeat protein kinase family protein
AT3G13840.1	AT3G13840	1.56715	2.96318	-0.0826053	2.8e-08	2.73e-06	GRAS family transcription factor
AT2G41260.2	AT2G41260	1.56919	2.96737	-0.761152	2.86e-06	0.000143484	M17
AT5G60510.1	AT5G60510	1.58739	3.00505	-0.581868	4.05e-07	2.76e-05	Undecaprenyl pyrophosphate synthetase family protein
AT1G67980.1	AT1G67980	1.58983	3.01015	-0.713985	4.12e-06	0.000191849	caffeoyl-CoA 3-O-methyltransferase (CCOAMT)
AT1G64940.1	AT1G64940	1.59215	3.01498	0.55598	0.000358805	0.00615512	cytochrome P450, family 87, subfamily A, polypeptide 6 (CYP89A6)
AT3G44830.1	AT3G44830	1.59579	3.0226	1.33466	1.45e-05	0.000519349	Lecithin:cholesterol acyltransferase family protein
AT1G47890.1	AT1G47890	1.61104	3.05472	0.337248	0.00194426	0.0219128	receptor like protein 7 (RLP7)
AT3G12500.1	AT3G12500	1.61275	3.05835	6.37977	1.69e-38	4.28e-35	basic chitinase (HCHIB)
AT1G29720.1	AT1G29720	1.61417	3.06136	0.624044	9.52e-12	2.6e-09	Leucine-rich repeat transmembrane protein kinase
AT5G16980.2	AT5G16980	1.63573	3.10745	2.63753	4.9e-07	3.28e-05	Zinc-binding dehydrogenase family protein
AT1G33030.1	AT1G33030	1.64539	3.12833	3.25556	9.8e-09	1.14e-06	O-methyltransferase family protein
AT5G56960.1	AT5G56960	1.67896	3.20196	0.890196	7.92e-05	0.00200566	basic helix-loop-helix (bHLH) DNA-binding family protein
AT5G22300.1	AT5G22300	1.68871	3.22369	3.82802	6.63e-07	4.22e-05	nitrilase 4 (NIT4)
AT2G18190.1	AT2G18190	1.69115	3.22915	3.48489	0.000182573	0.0036996	P-loop containing nucleoside triphosphate hydrolases superfamily protein
AT1G48980.1	AT1G48980	1.7007	3.25059	0.490052	5.35e-05	0.0014798	2-oxoglutarate (2OG) and Fe(II)-dependent oxygenase superfamily protein
AT5G09950.1	AT5G09950	1.7021	3.25373	0.647863	1.12e-13	4.82e-11	Tetratricopeptide repeat (TPR)-like superfamily protein
AT3G54520.1	AT3G54520	1.71999	3.29434	2.31814	0.000335763	0.00583974	Unknown protein
AT5G19890.1	AT5G19890	1.72262	3.30035	4.88727	7.71e-06	0.000311709	Peroxidase superfamily protein
AT2G20800.1	AT2G20800	1.73567	3.33034	3.61256	2.84e-05	0.000906224	NAD(P)H dehydrogenase B4 (NDB4)
AT1G21240.1	AT1G21240	1.74585	3.35393	1.39663	7.28e-08	6.26e-06	wall associated kinase 3 (WAK3)
AT1G13520.1	AT1G13520	1.74832	3.35966	2.30702	1.6e-06	8.51e-05	Protein of Unknown function (DUF1262)
AT2G29480.1	AT2G29480	1.7523	3.36895	1.57577	7.54e-07	4.65e-05	glutathione S-transferase tau 2 (GSTU2)
AT1G10585.1	AT1G10585	1.7684	3.40676	3.72324	1.61e-07	1.22e-05	basic helix-loop-helix (bHLH) DNA-binding superfamily protein
AT4G24170.1	AT4G24170	1.76944	3.40921	-0.65286	1.56e-07	1.2e-05	ATP binding microtubule motor family protein
AT1G66600.1	AT1G66600	1.78014	3.43461	0.280231	2.46e-08	2.49e-06	WRKY DNA-binding protein 63 (WRKY63)
AT3G48850.1	AT3G48850	1.8082	3.50205	3.56132	4.89e-08	4.47e-06	Encodes a mitochondrial phosphate transporter. Modulates plant responses to salt stress.
AT1G75830.1	AT1G75830	1.81712	3.52376	1.66506	3.55e-06	0.000170087	low-molecular-weight cysteine-rich 67 (LCR67)
AT1G28480.1	AT1G28480	1.81919	3.52882	1.32041	1.18e-09	1.8e-07	GRX480
AT1G66700.1	AT1G66700	1.83321	3.56328	3.66055	6.39e-05	0.00169936	PXMT1
AT2G32680.1	AT2G32680	1.85057	3.60642	3.18396	2.19e-05	0.000734742	receptor like protein 23 (RLP23)
AT1G52820.1	AT1G52820	1.85471	3.61678	2.50584	0.000116196	0.00267132	2-oxoglutarate (2OG) and Fe(II)-dependent oxygenase superfamily protein
AT4G24000.1	AT4G24000	1.8842	3.69148	0.360432	0.000179543	0.00365378	cellulose synthase like G2 (CSLG2)
AT1G60750.1	AT1G60750	1.88439	3.69196	-0.568883	1.7e-08	1.8e-06	NAD(P)-linked oxidoreductase superfamily protein
AT1G17180.1	AT1G17180	1.92129	3.78762	6.74888	5.54e-08	4.98e-06	glutathione S-transferase TAU 25 (GSTU25)
AT2G04070.1	AT2G04070	1.92977	3.80994	4.48459	9.18e-05	0.00224962	MATE efflux family protein
AT5G58840.1	AT5G58840	1.9404	3.83812	0.460016	5.22e-07	3.45e-05	Subtilase family protein
AT3G22360.1	AT3G22360	1.95608	3.88006	1.35754	0.000142253	0.0030877	alternative oxidase 1B (AOX1B)
AT4G18990.1	AT4G18990	2.15941	4.46733	-0.029451	2.32e-09	3.24e-07	xyloglucan endotransglucosylase/hydrolase 29 (XTH29)
AT2G02250.1	AT2G02250	2.18119	4.53528	-0.901148	1.01e-08	1.16e-06	phloem protein 2-B2 (PP2-B2)
AT2G45580.1	AT2G45580	2.19143	4.56759	-0.095175	9.44e-12	2.6e-09	cytochrome P450, family 76, subfamily C, polypeptide 3 (CYP76C3)
AT2G18180.1	AT2G18180	2.21943	4.65708	1.00217	2.86e-07	2.02e-05	Sec14p-like phosphatidylinositol transfer family protein
AT1G66570.1	AT1G66570	2.36596	5.15497	1.68531	4.41e-08	4.14e-06	sucrose-proton symporter 7 (SUC7)
AT5G58310.1	AT5G58310	2.37373	5.1828	-0.668303	1.7e-10	3.47e-08	methyl esterase 18 (MES18)
AT5G67310.1	AT5G67310	2.56728	5.92693	-0.223813	4.08e-10	7.23e-08	cytochrome P450, family 81, subfamily G, polypeptide 1 (CYP81G1)
AT1G61800.1	AT1G61800	2.58451	5.99811	6.30852	8.41e-10	1.37e-07	glucose-6-phosphate/phosphate translocator 2 (GPT2)
AT5G18960.1	AT5G18960	2.73499	6.65753	7.13614	1.86e-116	3.77e-112	FAR1-related sequence 12 (FRS12)
AT1G09500.1	AT1G09500	2.73675	6.66565	0.818855	4.17e-09	5.54e-07	NAD(P)-binding Rossmann-fold superfamily protein
AT5G07550.1	AT5G07550	3.02872	8.16084	-0.88743	5.82e-13	2.14e-10	glycine-rich protein 19 (GRP19)
AT5G44120.3	AT5G44120	3.49903	11.3061	1.16184	1.55e-14	8.02e-12	CRUCIFERINA (CRA1)
AT2G41470.1	AT2G41470	3.73041	13.2729	-0.449815	2.93e-22	3.49e-19	Unknown protein
AT3G01345.1	AT3G01345	5.48164	44.6825	4.65433	7.33e-68	4.94e-64	Expressed protein
