# Supplementary material for: The transcriptional repressor complex FRS7-FRS12 regulates flowering time and growth in Arabidopsis
Source: Nat Commun. 2017 May 11;8:15235. doi: 10.1038/ncomms15235 (PMC5437275; doi:10.1038/ncomms15235)
Supplement: Supplementary Data 3 — GO-enrichment analysis of the significantly expressed genes in the Pro35S:FRS12-GR-1 line. [file ncomms15235-s4.xlsx]

## Sheet: Supplementary Data 3
Supplementary Data 3: GO enrichment table of the significantly regulated genes in the Pro35S:FRS12-GR-1 line.
GO enrichment of repressed genes
GO-ID	p-value	corr p-value	x	n	X	N	Description	Genes in test set
9628	2.2105e-07	0.00013926	26	1840	109	23508	response to abiotic stimulus	AT5G59320	AT2G43010	AT1G74670	AT1G22770	AT4G12470	AT2G46970	AT3G45140	AT5G14920	AT2G34420	AT1G29910	AT1G18330	AT3G19850	AT1G02340	AT2G38530	AT1G50280	AT3G14210	AT2G42540	AT2G18260	AT4G12480	AT5G39860	AT2G34430	AT5G02810	AT5G42900	AT1G09350	AT3G47340	AT4G02330
10017	2.8545e-06	0.00073629	5	48	109	23508	red or far-red light signaling pathway	AT2G46970	AT5G02810	AT1G02340	AT2G43010	AT2G42540
71489	3.5062e-06	0.00073629	5	50	109	23508	cellular response to red or far red light	AT2G46970	AT5G02810	AT1G02340	AT2G43010	AT2G42540
9416	9.5718e-06	0.0015076	13	647	109	23508	response to light stimulus	AT1G29910	AT3G19850	AT1G02340	AT2G43010	AT1G50280	AT2G42540	AT1G22770	AT2G46970	AT2G34430	AT5G39860	AT5G02810	AT2G34420	AT3G47340
9314	1.5701e-05	0.0019783	13	678	109	23508	response to radiation	AT1G29910	AT3G19850	AT1G02340	AT2G43010	AT1G50280	AT2G42540	AT1G22770	AT2G46970	AT2G34430	AT5G39860	AT5G02810	AT2G34420	AT3G47340
9409	3.1979e-05	0.0033578	9	343	109	23508	response to cold	AT4G12470	AT1G22770	AT2G18260	AT4G12480	AT5G42900	AT1G09350	AT4G02330	AT2G42540	AT3G14210
9639	4.8642e-05	0.0043778	7	205	109	23508	response to red or far red light	AT2G46970	AT1G22770	AT5G39860	AT5G02810	AT1G02340	AT2G43010	AT2G42540
71482	6.2781e-05	0.004944	5	90	109	23508	cellular response to light stimulus	AT2G46970	AT5G02810	AT1G02340	AT2G43010	AT2G42540
71478	8.5413e-05	0.0056614	5	96	109	23508	cellular response to radiation	AT2G46970	AT5G02810	AT1G02340	AT2G43010	AT2G42540
7623	9.885e-05	0.0056614	5	99	109	23508	circadian rhythm	AT1G22770	AT1G18330	AT5G02810	AT5G60100	AT2G42540
48511	9.885e-05	0.0056614	5	99	109	23508	rhythmic process	AT1G22770	AT1G18330	AT5G02810	AT5G60100	AT2G42540
50896	0.00011056	0.0058044	41	5101	109	23508	response to stimulus	AT5G59320	AT5G06870	AT5G26220	AT2G43010	AT1G74670	AT2G46970	AT4G12470	AT1G22770	AT3G45140	AT5G14920	AT2G34420	AT5G48850	AT5G03310	AT1G29910	AT4G36110	AT2G02120	AT1G18330	AT3G19850	AT4G32810	AT5G37940	AT1G02340	AT2G38530	AT2G28085	AT5G07010	AT5G46330	AT1G50280	AT2G42540	AT3G14210	AT2G18260	AT4G12480	AT2G34430	AT5G39860	AT3G08860	AT5G02810	AT5G53730	AT5G36910	AT1G73120	AT5G42900	AT1G09350	AT3G47340	AT4G02330
9266	0.00012017	0.0058235	10	504	109	23508	response to temperature stimulus	AT4G12470	AT1G22770	AT2G18260	AT4G12480	AT5G02810	AT5G42900	AT1G09350	AT4G02330	AT2G42540	AT3G14210
9768	0.0001605	0.0072227	3	23	109	23508	photosynthesis, light harvesting in photosystem I	AT1G29910	AT2G34430	AT2G34420
6869	0.00029468	0.012376	5	125	109	23508	lipid transport	AT4G12470	AT4G12480	AT2G38530	AT1G73550	AT2G10940
9769	0.00031568	0.01243	2	6	109	23508	photosynthesis, light harvesting in photosystem II	AT2G34430	AT2G34420
10876	0.00061909	0.022943	5	147	109	23508	lipid localization	AT4G12470	AT4G12480	AT2G38530	AT1G73550	AT2G10940
71214	0.00078648	0.027527	5	155	109	23508	cellular response to abiotic stimulus	AT2G46970	AT5G02810	AT1G02340	AT2G43010	AT2G42540
9765	0.0010456	0.03467	3	43	109	23508	photosynthesis, light harvesting	AT1G29910	AT2G34430	AT2G34420
9725	0.0014475	0.045596	15	1353	109	23508	response to hormone	AT4G36110	AT5G59320	AT1G18330	AT4G32810	AT1G02340	AT2G28085	AT5G07010	AT1G74670	AT2G42540	AT4G12480	AT3G45140	AT5G39860	AT5G14920	AT5G03310	AT4G02330
GO enrichment of upregulated genes
GO-ID	p-value	corr p-value	x	n	X	N	Description	Genes in test set
9404	4.886e-09	3.4055e-06	8	60	152	23508	toxin metabolic process	AT1G17180	AT1G17170	AT3G26830	AT1G78340	AT2G30770	AT2G29480	AT3G62760	AT2G29470
6952	1.0684e-08	3.7235e-06	25	1027	152	23508	defense response	AT2G30750	AT3G12500	AT1G15520	AT3G26830	AT1G47890	AT1G79680	AT2G32680	AT2G43600	AT2G45760	AT4G23320	AT2G26560	AT5G38900	AT3G16530	AT1G75830	AT4G04490	AT1G57650	AT3G51570	AT2G29350	AT5G63660	AT2G30770	AT3G57260	AT4G14400	AT3G17980	AT5G64810	AT1G53130
19748	2.5556e-08	5.9375e-06	14	323	152	23508	secondary metabolic process	AT2G30750	AT3G26830	AT1G09500	AT1G52060	AT1G67980	AT2G29480	AT3G62760	AT2G29470	AT1G17180	AT1G17170	AT1G33030	AT1G78340	AT1G09480	AT2G30770
90487	5.7101e-07	7.9599e-05	6	47	152	23508	secondary metabolite catabolic process	AT1G17180	AT1G17170	AT1G78340	AT2G29480	AT3G62760	AT2G29470
9407	5.7101e-07	7.9599e-05	6	47	152	23508	toxin catabolic process	AT1G17180	AT1G17170	AT1G78340	AT2G29480	AT3G62760	AT2G29470
6749	2.0301e-06	0.00023583	6	58	152	23508	glutathione metabolic process	AT1G17180	AT1G17170	AT1G78340	AT2G29480	AT3G62760	AT2G29470
6950	1.7766e-05	0.0017689	36	2707	152	23508	response to stress	AT5G16980	AT3G12500	AT5G59220	AT1G15520	AT3G26830	AT5G13080	AT2G43600	AT2G32680	AT4G23320	AT2G26560	AT3G16530	AT1G75830	AT4G04490	AT1G57650	AT3G51570	AT2G29350	AT2G18190	AT3G28580	AT3G57260	AT3G17980	AT5G64810	AT2G30750	AT2G23270	AT1G47890	AT1G79680	AT2G45760	AT5G65080	AT5G38900	AT1G16420	AT2G38340	AT5G63660	AT2G30770	AT4G14400	AT4G33070	AT1G53130	AT3G48850
72490	4.1534e-05	0.0019176	2	2	152	23508	toluene-containing compound metabolic process	AT1G17180	AT1G17170
72491	4.1534e-05	0.0019176	2	2	152	23508	toluene-containing compound catabolic process	AT1G17180	AT1G17170
18973	4.1534e-05	0.0019176	2	2	152	23508	trinitrotoluene metabolic process	AT1G17180	AT1G17170
18974	4.1534e-05	0.0019176	2	2	152	23508	2,4,6-trinitrotoluene metabolic process	AT1G17180	AT1G17170
46256	4.1534e-05	0.0019176	2	2	152	23508	2,4,6-trinitrotoluene catabolic process	AT1G17180	AT1G17170
46260	4.1534e-05	0.0019176	2	2	152	23508	trinitrotoluene catabolic process	AT1G17180	AT1G17170
46263	4.1534e-05	0.0019176	2	2	152	23508	nitrotoluene catabolic process	AT1G17180	AT1G17170
19326	4.1534e-05	0.0019176	2	2	152	23508	nitrotoluene metabolic process	AT1G17180	AT1G17170
98542	4.4019e-05	0.0019176	14	610	152	23508	defense response to other organism	AT2G30750	AT3G12500	AT3G26830	AT4G23320	AT5G38900	AT2G26560	AT3G16530	AT4G04490	AT2G29350	AT2G30770	AT3G57260	AT4G14400	AT1G53130	AT5G64810
6575	9.0102e-05	0.0034936	6	112	152	23508	cellular modified amino acid metabolic process	AT1G17180	AT1G17170	AT1G78340	AT2G29480	AT3G62760	AT2G29470
6790	9.0223e-05	0.0034936	9	280	152	23508	sulfur compound metabolic process	AT1G17180	AT1G17170	AT3G26830	AT1G78340	AT2G30770	AT1G52060	AT2G29480	AT3G62760	AT2G29470
44550	0.00012722	0.004667	7	171	152	23508	secondary metabolite biosynthetic process	AT2G30750	AT3G26830	AT1G33030	AT1G09500	AT1G09480	AT2G30770	AT1G67980
51707	0.00033485	0.010736	16	925	152	23508	response to other organism	AT2G30750	AT3G12500	AT3G26830	AT1G79680	AT4G23320	AT5G38900	AT2G26560	AT3G16530	AT4G04490	AT2G29350	AT2G30770	AT3G57260	AT4G14400	AT1G61800	AT1G53130	AT5G64810
43207	0.00033485	0.010736	16	925	152	23508	response to external biotic stimulus	AT2G30750	AT3G12500	AT3G26830	AT1G79680	AT4G23320	AT5G38900	AT2G26560	AT3G16530	AT4G04490	AT2G29350	AT2G30770	AT3G57260	AT4G14400	AT1G61800	AT1G53130	AT5G64810
9607	0.00033886	0.010736	16	926	152	23508	response to biotic stimulus	AT2G30750	AT3G12500	AT3G26830	AT1G79680	AT4G23320	AT5G38900	AT2G26560	AT3G16530	AT4G04490	AT2G29350	AT2G30770	AT3G57260	AT4G14400	AT1G61800	AT1G53130	AT5G64810
51704	0.00045099	0.013667	19	1247	152	23508	multi-organism process	AT2G30750	AT3G12500	AT3G26830	AT1G79680	AT5G07550	AT5G07560	AT4G23320	AT5G38900	AT2G26560	AT3G16530	AT4G04490	AT2G29350	AT2G30770	AT3G54150	AT3G57260	AT4G14400	AT1G61800	AT1G53130	AT5G64810
9809	0.0005434	0.015781	4	58	152	23508	lignin biosynthetic process	AT1G33030	AT1G09500	AT1G09480	AT1G67980
32101	0.00061834	0.017239	4	60	152	23508	regulation of response to external stimulus	AT3G26830	AT5G13080	AT4G14400	AT3G17980
1901700	0.00067735	0.018158	20	1394	152	23508	response to oxygen-containing compound	AT5G59220	AT1G15520	AT5G44120	AT3G26830	AT1G79680	AT3G28210	AT5G56960	AT1G66600	AT2G40750	AT3G16530	AT1G16420	AT1G28480	AT4G04490	AT2G38340	AT3G28580	AT4G14400	AT1G61800	AT3G17980	AT5G64810	AT1G53130
9808	0.001048	0.027055	4	69	152	23508	lignin metabolic process	AT1G33030	AT1G09500	AT1G09480	AT1G67980
1101	0.0014545	0.036196	16	1062	152	23508	response to acid chemical	AT5G59220	AT1G15520	AT5G44120	AT3G26830	AT1G79680	AT3G28210	AT1G66600	AT2G40750	AT1G28480	AT4G04490	AT2G38340	AT3G28580	AT4G14400	AT3G17980	AT5G64810	AT1G53130
9751	0.001506	0.036196	6	190	152	23508	response to salicylic acid	AT1G15520	AT1G79680	AT2G40750	AT4G14400	AT1G28480	AT1G53130
9617	0.0018926	0.043971	9	427	152	23508	response to bacterium	AT4G04490	AT2G30750	AT3G26830	AT1G79680	AT4G23320	AT2G30770	AT4G14400	AT5G64810	AT1G53130
52317	0.0021986	0.047888	2	11	152	23508	camalexin metabolic process	AT3G26830	AT2G30770
10120	0.0021986	0.047888	2	11	152	23508	camalexin biosynthetic process	AT3G26830	AT2G30770
45087	0.0024504	0.048974	7	282	152	23508	innate immune response	AT2G30750	AT3G12500	AT2G30770	AT3G57260	AT4G14400	AT2G26560	AT5G38900
44712	0.0026463	0.048974	8	365	152	23508	single-organism catabolic process	AT1G17180	AT1G17170	AT1G78340	AT1G52060	AT2G29480	AT3G62760	AT2G29470	AT3G49160
10876	0.0027073	0.048974	5	147	152	23508	lipid localization	AT3G22570	AT1G15520	AT5G07550	AT5G07560	AT1G73780
44710	0.0027184	0.048974	30	2747	152	23508	single-organism metabolic process	AT3G26830	AT3G22360	AT1G09500	AT1G52060	AT4G24000	AT1G67980	AT2G26560	AT2G29470	AT2G34500	AT1G17170	AT2G29350	AT1G09480	AT2G30750	AT1G79680	AT4G01770	AT1G17960	AT3G20160	AT2G29480	AT3G44830	AT3G62760	AT3G49160	AT1G17180	AT4G15300	AT1G33030	AT1G78340	AT5G42800	AT5G22300	AT2G30770	AT1G32350	AT5G22140
6955	0.002808	0.048974	7	289	152	23508	immune response	AT2G30750	AT3G12500	AT2G30770	AT3G57260	AT4G14400	AT2G26560	AT5G38900
50896	0.0029081	0.048974	48	5101	152	23508	response to stimulus	AT5G16980	AT3G12500	AT5G59220	AT1G15520	AT3G26830	AT5G13080	AT3G28210	AT2G43600	AT2G32680	AT4G23320	AT1G66600	AT3G46370	AT2G26560	AT3G16530	AT1G28480	AT1G75830	AT4G04490	AT1G57650	AT3G51570	AT2G29350	AT2G18190	AT3G28580	AT3G57260	AT3G17980	AT5G64810	AT2G30750	AT2G23270	AT4G37290	AT5G44120	AT1G47890	AT1G79680	AT2G45760	AT5G56960	AT5G65080	AT2G40750	AT1G07180	AT5G38900	AT1G16420	AT2G38340	AT5G63660	AT5G22300	AT2G30770
1900426	0.0030916	0.048974	2	13	152	23508	positive regulation of defense response to bacterium	AT4G14400	AT3G17980
52315	0.0030916	0.048974	2	13	152	23508	phytoalexin biosynthetic process	AT3G26830	AT2G30770
52314	0.0030916	0.048974	2	13	152	23508	phytoalexin metabolic process	AT3G26830	AT2G30770
46217	0.0030916	0.048974	2	13	152	23508	indole phytoalexin metabolic process	AT3G26830	AT2G30770
9403	0.0030916	0.048974	2	13	152	23508	toxin biosynthetic process	AT3G26830	AT2G30770
9700	0.0030916	0.048974	2	13	152	23508	indole phytoalexin biosynthetic process	AT3G26830	AT2G30770
[truncated: 6 more columns]
