# Supplementary material for: The transcriptional repressor complex FRS7-FRS12 regulates flowering time and growth in Arabidopsis
Source: Nat Commun. 2017 May 11;8:15235. doi: 10.1038/ncomms15235 (PMC5437275; doi:10.1038/ncomms15235)
Supplement: Supplementary Data 4 — Detailed description of the FRS12-HBH bound genomic regions obtained by TChAP-Seq. [file ncomms15235-s5.xlsx]

## Sheet: Supplementary Data 4
Supplementary Data 4: Detailed description of the FRS12-HBH bound genomic regions obtained by TChAP-Seq.
Replicate	#annotID	Chr	start	stop	peakID	score	peakLength	bindingLocation	IntergenicFraction	UTRfraction	CodingFraction	IntronFraction	closestGenes	strand	geneTypes	transcriptStartDistance	transcriptStopDistance	cdsStartDistance	cdsStopDistance	peak2geneOrientation	summit
N1	EnrichedRegions_ANR0001_IC-2032_FRS12_HBH_N1_lib36166_2072_7_1_peak_7887.1	4	5918592	5919151	EnrichedRegions_ANR0001_IC-2032_FRS12_HBH_N1_lib36166_2072_7_1_peak_7887	93.0533	559	Intergenic	559	0	0	0	AT4G09316	-	te	-2300	-4861	-2300	-4861	5'	5918893
N1	EnrichedRegions_ANR0001_IC-2032_FRS12_HBH_N1_lib36166_2072_7_1_peak_1209.1	1	13366542	13368598	EnrichedRegions_ANR0001_IC-2032_FRS12_HBH_N1_lib36166_2072_7_1_peak_1209	92.1741	2056	Intergenic	2056	0	0	0	AT1G35910	-	coding	-2546	-4603	-2641	-4406	5'	13367606
N1	EnrichedRegions_ANR0001_IC-2032_FRS12_HBH_N1_lib36166_2072_7_1_peak_5467.1	3	3825881	3826354	EnrichedRegions_ANR0001_IC-2032_FRS12_HBH_N1_lib36166_2072_7_1_peak_5467	92.1741	473	Intergenic	267	206	0	0	AT3G12020	+	coding	-22	-8192	-890	-8020	5'	3826126
N1	EnrichedRegions_ANR0001_IC-2032_FRS12_HBH_N1_lib36166_2072_7_1_peak_9484.1	5	2306912	2309425	EnrichedRegions_ANR0001_IC-2032_FRS12_HBH_N1_lib36166_2072_7_1_peak_9484	91.1312	2513	Intergenic	2513	0	0	0	AT5G07315	-	rna	384	348	384	348	3'	2309164
N1	EnrichedRegions_ANR0001_IC-2032_FRS12_HBH_N1_lib36166_2072_7_1_peak_6217.1	3	9381418	9381988	EnrichedRegions_ANR0001_IC-2032_FRS12_HBH_N1_lib36166_2072_7_1_peak_6217	88.6498	570	Intergenic	570	0	0	0	AT3G25720	+	coding	1440	269	1440	269	3'	9381674
N1	EnrichedRegions_ANR0001_IC-2032_FRS12_HBH_N1_lib36166_2072_7_1_peak_10806.1	5	15601819	15602591	EnrichedRegions_ANR0001_IC-2032_FRS12_HBH_N1_lib36166_2072_7_1_peak_10806	87.8259	772	Intergenic	772	0	0	0	AT5G38975	+	te	2734	2310	2734	2310	3'	15602354
N1	EnrichedRegions_ANR0001_IC-2032_FRS12_HBH_N1_lib36166_2072_7_1_peak_4651.1	2	17720302	17722812	EnrichedRegions_ANR0001_IC-2032_FRS12_HBH_N1_lib36166_2072_7_1_peak_4651	87.4493	2510	Intergenic	2510	0	0	0	AT2G42570	-	coding	-659	-3372	-818	-3241	5'	17720739
N1	EnrichedRegions_ANR0001_IC-2032_FRS12_HBH_N1_lib36166_2072_7_1_peak_9371.1	5	1352842	1353549	EnrichedRegions_ANR0001_IC-2032_FRS12_HBH_N1_lib36166_2072_7_1_peak_9371	87.4493	707	Intergenic	707	0	0	0	AT5G04690	-	coding	-791	-3673	-791	-3535	5'	1353316
N1	EnrichedRegions_ANR0001_IC-2032_FRS12_HBH_N1_lib36166_2072_7_1_peak_2166.1	1	25988632	25989354	EnrichedRegions_ANR0001_IC-2032_FRS12_HBH_N1_lib36166_2072_7_1_peak_2166	86.2964	722	Intergenic	722	0	0	0	AT1G69130	+	rna	-755	-828	-755	-828	5'	25988975
N1	EnrichedRegions_ANR0001_IC-2032_FRS12_HBH_N1_lib36166_2072_7_1_peak_6863.1	3	18632633	18633508	EnrichedRegions_ANR0001_IC-2032_FRS12_HBH_N1_lib36166_2072_7_1_peak_6863	86.1611	875	Intergenic	875	0	0	0	AT3G50260	+	coding	-1359	-2181	-1470	-1931	5'	18633217
N1	EnrichedRegions_ANR0001_IC-2032_FRS12_HBH_N1_lib36166_2072_7_1_peak_7745.1	4	853089	853945	EnrichedRegions_ANR0001_IC-2032_FRS12_HBH_N1_lib36166_2072_7_1_peak_7745	86.0157	856	Intergenic	756	100	0	0	AT4G01960	-	coding	-362	-2317	-1086	-2140	5'	853527
N1	EnrichedRegions_ANR0001_IC-2032_FRS12_HBH_N1_lib36166_2072_7_1_peak_9968.1	5	5077636	5078506	EnrichedRegions_ANR0001_IC-2032_FRS12_HBH_N1_lib36166_2072_7_1_peak_9968	85.9454	870	Intergenic	564	97	101	108	AT5G15600	+	coding	-32	-923	-237	-695	5'	5078168
N1	EnrichedRegions_ANR0001_IC-2032_FRS12_HBH_N1_lib36166_2072_7_1_peak_11857.1	5	25444327	25444768	EnrichedRegions_ANR0001_IC-2032_FRS12_HBH_N1_lib36166_2072_7_1_peak_11857	85.4799	441	Intergenic	233	161	47	0	AT5G63540	-	coding	-104	-3759	-169	-3509	5'	25444542
N1	EnrichedRegions_ANR0001_IC-2032_FRS12_HBH_N1_lib36166_2072_7_1_peak_6442.1	3	11360107	11361456	EnrichedRegions_ANR0001_IC-2032_FRS12_HBH_N1_lib36166_2072_7_1_peak_6442	85.0824	1349	Intergenic	1247	0	57	45	AT3G29560	-	coding	-449	-1145	-449	-1145	5'	11360657
N1	EnrichedRegions_ANR0001_IC-2032_FRS12_HBH_N1_lib36166_2072_7_1_peak_7464.1	3	22602554	22603164	EnrichedRegions_ANR0001_IC-2032_FRS12_HBH_N1_lib36166_2072_7_1_peak_7464	85.0181	610	Intergenic	356	254	0	0	AT3G61060	+	coding	-39	-1707	-295	-1465	5'	22602871
N1	EnrichedRegions_ANR0001_IC-2032_FRS12_HBH_N1_lib36166_2072_7_1_peak_10459.1	5	8556570	8557361	EnrichedRegions_ANR0001_IC-2032_FRS12_HBH_N1_lib36166_2072_7_1_peak_10459	83.8986	791	Intergenic	791	0	0	0	AT5G24890	-	coding	2613	1398	2379	1564	3'	8556793
N1	EnrichedRegions_ANR0001_IC-2032_FRS12_HBH_N1_lib36166_2072_7_1_peak_10860.1	5	16206339	16207496	EnrichedRegions_ANR0001_IC-2032_FRS12_HBH_N1_lib36166_2072_7_1_peak_10860	83.8986	1157	Intergenic	1157	0	0	0	AT5G40470	-	coding	3064	1176	2912	1422	3'	16206833
N1	EnrichedRegions_ANR0001_IC-2032_FRS12_HBH_N1_lib36166_2072_7_1_peak_11809.1	5	25078072	25078599	EnrichedRegions_ANR0001_IC-2032_FRS12_HBH_N1_lib36166_2072_7_1_peak_11809	83.8986	527	Intergenic	527	0	0	0	AT5G62470	-	coding	2767	657	2524	1100	3'	25078334
N1	EnrichedRegions_ANR0001_IC-2032_FRS12_HBH_N1_lib36166_2072_7_1_peak_6734.1	3	17551403	17552331	EnrichedRegions_ANR0001_IC-2032_FRS12_HBH_N1_lib36166_2072_7_1_peak_6734	83.6737	928	Intergenic	910	18	0	0	AT3G47610	+	coding	2943	644	2886	860	3'	17552064
N1	EnrichedRegions_ANR0001_IC-2032_FRS12_HBH_N1_lib36166_2072_7_1_peak_2441.1	1	27330825	27331504	EnrichedRegions_ANR0001_IC-2032_FRS12_HBH_N1_lib36166_2072_7_1_peak_2441	82.6882	679	Intergenic	556	0	88	35	AT1G72570	+	coding	-321	-2638	-321	-2638	5'	27331060
N1	EnrichedRegions_ANR0001_IC-2032_FRS12_HBH_N1_lib36166_2072_7_1_peak_6297.1	3	10060148	10060889	EnrichedRegions_ANR0001_IC-2032_FRS12_HBH_N1_lib36166_2072_7_1_peak_6297	82.6882	741	Intergenic	741	0	0	0	AT3G27250	+	coding	-923	-2109	-1011	-1859	5'	10060622
N1	EnrichedRegions_ANR0001_IC-2032_FRS12_HBH_N1_lib36166_2072_7_1_peak_9819.1	5	4192812	4196576	EnrichedRegions_ANR0001_IC-2032_FRS12_HBH_N1_lib36166_2072_7_1_peak_9819	82.6882	3764	Intergenic	3760	4	0	0	AT5G13180	+	coding	-1010	-2286	-1081	-2015	5'	4195562
N1	EnrichedRegions_ANR0001_IC-2032_FRS12_HBH_N1_lib36166_2072_7_1_peak_11563.1	5	23067368	23067981	EnrichedRegions_ANR0001_IC-2032_FRS12_HBH_N1_lib36166_2072_7_1_peak_11563	81.4787	613	Intergenic	613	0	0	0	AT5G57010	+	coding	-395	-2770	-565	-2561	5'	23067642
N1	EnrichedRegions_ANR0001_IC-2032_FRS12_HBH_N1_lib36166_2072_7_1_peak_11855.1	5	25437949	25438449	EnrichedRegions_ANR0001_IC-2032_FRS12_HBH_N1_lib36166_2072_7_1_peak_11855	81.4787	500	Intergenic	500	0	0	0	AT5G63530	+	coding	5039	2359	4914	2579	3'	25438193
N1	EnrichedRegions_ANR0001_IC-2032_FRS12_HBH_N1_lib36166_2072_7_1_peak_3068.1	2	812110	817096	EnrichedRegions_ANR0001_IC-2032_FRS12_HBH_N1_lib36166_2072_7_1_peak_3068	81.2826	4986	Intergenic	4986	0	0	0	AT2G02830	+	te	4606	4106	4606	4106	3'	812978
N1	EnrichedRegions_ANR0001_IC-2032_FRS12_HBH_N1_lib36166_2072_7_1_peak_8174.1	4	9144168	9144852	EnrichedRegions_ANR0001_IC-2032_FRS12_HBH_N1_lib36166_2072_7_1_peak_8174	80.3062	684	Intergenic	268	108	54	254	AT4G16146	-	coding	-33	-2212	-260	-1953	5'	9144616
N1	EnrichedRegions_ANR0001_IC-2032_FRS12_HBH_N1_lib36166_2072_7_1_peak_2569.1	1	28340975	28342118	EnrichedRegions_ANR0001_IC-2032_FRS12_HBH_N1_lib36166_2072_7_1_peak_2569	80.2614	1143	Intergenic	1143	0	0	0	AT1G75500	-	coding	-1445	-3901	-1595	-3404	5'	28341686
N1	EnrichedRegions_ANR0001_IC-2032_FRS12_HBH_N1_lib36166_2072_7_1_peak_3764.1	2	9613073	9614429	EnrichedRegions_ANR0001_IC-2032_FRS12_HBH_N1_lib36166_2072_7_1_peak_3764	80.2614	1356	Intergenic	1356	0	0	0	AT2G22620	-	coding	-3415	-9238	-3854	-9108	5'	9614010
N1	EnrichedRegions_ANR0001_IC-2032_FRS12_HBH_N1_lib36166_2072_7_1_peak_10461.1	5	8559250	8559892	EnrichedRegions_ANR0001_IC-2032_FRS12_HBH_N1_lib36166_2072_7_1_peak_10461	80.2614	642	Intergenic	485	157	0	0	AT5G24890	-	coding	-262	-1477	-496	-1311	5'	8559668
N1	EnrichedRegions_ANR0001_IC-2032_FRS12_HBH_N1_lib36166_2072_7_1_peak_5462.1	3	3737886	3738657	EnrichedRegions_ANR0001_IC-2032_FRS12_HBH_N1_lib36166_2072_7_1_peak_5462	79.829	771	Coding	399	7	365	0	AT3G11840	-	coding	22	-1835	15	-1657	I	3738235
N1	EnrichedRegions_ANR0001_IC-2032_FRS12_HBH_N1_lib36166_2072_7_1_peak_6071.1	3	8253501	8254933	EnrichedRegions_ANR0001_IC-2032_FRS12_HBH_N1_lib36166_2072_7_1_peak_6071	79.7371	1432	UTR	1162	270	0	0	AT3G23150	+	coding	5	-3067	-488	-2892	I	8254668
N1	EnrichedRegions_ANR0001_IC-2032_FRS12_HBH_N1_lib36166_2072_7_1_peak_9605.1	5	3190975	3192299	EnrichedRegions_ANR0001_IC-2032_FRS12_HBH_N1_lib36166_2072_7_1_peak_9605	77.8178	1324	Intergenic	1324	0	0	0	AT5G10180	+	coding	-1054	-5030	-1135	-4728	5'	3192090
N1	EnrichedRegions_ANR0001_IC-2032_FRS12_HBH_N1_lib36166_2072_7_1_peak_11768.1	5	24728090	24728919	EnrichedRegions_ANR0001_IC-2032_FRS12_HBH_N1_lib36166_2072_7_1_peak_11768	77.8178	829	Intergenic	829	0	0	0	AT5G61480	-	coding	-728	-4029	-728	-4029	5'	24728570
N1	EnrichedRegions_ANR0001_IC-2032_FRS12_HBH_N1_lib36166_2072_7_1_peak_1396.1	1	18322154	18322824	EnrichedRegions_ANR0001_IC-2032_FRS12_HBH_N1_lib36166_2072_7_1_peak_1396	76.5787	670	Intergenic	539	105	26	0	AT1G49500	-	coding	-263	-1252	-368	-559	5'	18322547
N1	EnrichedRegions_ANR0001_IC-2032_FRS12_HBH_N1_lib36166_2072_7_1_peak_9086.1	4	17523396	17524023	EnrichedRegions_ANR0001_IC-2032_FRS12_HBH_N1_lib36166_2072_7_1_peak_9086	76.5787	627	Intergenic	627	0	0	0	AT4G37240	+	coding	-789	-1487	-874	-1380	5'	17523672
N1	EnrichedRegions_ANR0001_IC-2032_FRS12_HBH_N1_lib36166_2072_7_1_peak_9562.1	5	2963162	2963757	EnrichedRegions_ANR0001_IC-2032_FRS12_HBH_N1_lib36166_2072_7_1_peak_9562	76.1713	595	Intergenic	492	0	103	0	AT5G09540	-	coding	-176	-1224	-176	-1018	5'	2963440
N1	EnrichedRegions_ANR0001_IC-2032_FRS12_HBH_N1_lib36166_2072_7_1_peak_1928.1	1	23637303	23638122	EnrichedRegions_ANR0001_IC-2032_FRS12_HBH_N1_lib36166_2072_7_1_peak_1928	75.6835	819	Intergenic	592	181	46	0	AT1G63720	-	coding	-42	-1715	-223	-1449	5'	23637571
N1	EnrichedRegions_ANR0001_IC-2032_FRS12_HBH_N1_lib36166_2072_7_1_peak_103.1	1	1410687	1411202	EnrichedRegions_ANR0001_IC-2032_FRS12_HBH_N1_lib36166_2072_7_1_peak_103	75.4016	515	Intergenic	301	214	0	0	AT1G04960	-	coding	-66	-3133	-510	-2913	5'	1410934
N1	EnrichedRegions_ANR0001_IC-2032_FRS12_HBH_N1_lib36166_2072_7_1_peak_3241.1	2	2384992	2387117	EnrichedRegions_ANR0001_IC-2032_FRS12_HBH_N1_lib36166_2072_7_1_peak_3241	75.3581	2125	Intergenic	1615	0	510	0	AT2G06125	-	te	-613	-1122	-613	-1122	5'	2386634
N1	EnrichedRegions_ANR0001_IC-2032_FRS12_HBH_N1_lib36166_2072_7_1_peak_5646.1	3	5349108	5349575	EnrichedRegions_ANR0001_IC-2032_FRS12_HBH_N1_lib36166_2072_7_1_peak_5646	75.3461	467	Intergenic	286	110	71	0	AT3G15810	-	coding	-44	-1510	-154	-1278	5'	5349332
N1	EnrichedRegions_ANR0001_IC-2032_FRS12_HBH_N1_lib36166_2072_7_1_peak_6090.1	3	8308807	8309371	EnrichedRegions_ANR0001_IC-2032_FRS12_HBH_N1_lib36166_2072_7_1_peak_6090	75.3461	564	Intergenic	402	162	0	0	AT3G23250	+	coding	-108	-1725	-391	-1523	5'	8309101
N1	EnrichedRegions_ANR0001_IC-2032_FRS12_HBH_N1_lib36166_2072_7_1_peak_6460.1	3	11744026	11745721	EnrichedRegions_ANR0001_IC-2032_FRS12_HBH_N1_lib36166_2072_7_1_peak_6460	75.3461	1695	Intergenic	1185	88	24	398	AT3G29970	+	coding	-23	-1382	-111	-1293	5'	11745188
N1	EnrichedRegions_ANR0001_IC-2032_FRS12_HBH_N1_lib36166_2072_7_1_peak_6469.1	3	11813668	11814278	EnrichedRegions_ANR0001_IC-2032_FRS12_HBH_N1_lib36166_2072_7_1_peak_6469	75.3461	610	Intergenic	512	98	0	0	AT3G30180	+	coding	3172	144	3042	400	3'	11813909
N1	EnrichedRegions_ANR0001_IC-2032_FRS12_HBH_N1_lib36166_2072_7_1_peak_7182.1	3	20642373	20642856	EnrichedRegions_ANR0001_IC-2032_FRS12_HBH_N1_lib36166_2072_7_1_peak_7182	75.2347	483	UTR	196	248	39	0	AT3G55640	+	coding	2784	-42	2569	206	I	20642617
N1	EnrichedRegions_ANR0001_IC-2032_FRS12_HBH_N1_lib36166_2072_7_1_peak_6608.1	3	16190318	16191125	EnrichedRegions_ANR0001_IC-2032_FRS12_HBH_N1_lib36166_2072_7_1_peak_6608	74.1427	807	Intron	0	0	0	807	AT3G44610	-	coding	1613	-2433	1545	-2296	I	16190562
N1	EnrichedRegions_ANR0001_IC-2032_FRS12_HBH_N1_lib36166_2072_7_1_peak_629.1	1	6876808	6877292	EnrichedRegions_ANR0001_IC-2032_FRS12_HBH_N1_lib36166_2072_7_1_peak_629	74.135	484	Intergenic	484	0	0	0	AT1G19840	-	coding	-3825	-4286	-3825	-4286	5'	6877080
N1	EnrichedRegions_ANR0001_IC-2032_FRS12_HBH_N1_lib36166_2072_7_1_peak_11677.1	5	23943163	23943888	EnrichedRegions_ANR0001_IC-2032_FRS12_HBH_N1_lib36166_2072_7_1_peak_11677	74.135	725	Intergenic	725	0	0	0	AT5G59350	+	coding	2617	1186	2267	1404	3'	23943399
N1	EnrichedRegions_ANR0001_IC-2032_FRS12_HBH_N1_lib36166_2072_7_1_peak_6444.1	3	11367891	11368917	EnrichedRegions_ANR0001_IC-2032_FRS12_HBH_N1_lib36166_2072_7_1_peak_6444	73.9069	1026	Intergenic	1026	0	0	0	AT3G29572	-	te	3831	2489	3831	2489	3'	11368628
N1	EnrichedRegions_ANR0001_IC-2032_FRS12_HBH_N1_lib36166_2072_7_1_peak_1235.1	1	13721811	13722290	EnrichedRegions_ANR0001_IC-2032_FRS12_HBH_N1_lib36166_2072_7_1_peak_1235	73.9006	479	Intergenic	479	0	0	0	AT1G36420	+	te	1236	372	1236	372	3'	13722031
N1	EnrichedRegions_ANR0001_IC-2032_FRS12_HBH_N1_lib36166_2072_7_1_peak_9857.1	5	4432197	4432727	EnrichedRegions_ANR0001_IC-2032_FRS12_HBH_N1_lib36166_2072_7_1_peak_9857	73.8204	530	UTR	109	266	38	117	AT5G13740	+	coding	151	-4211	-232	-4026	I	4432457
N1	EnrichedRegions_ANR0001_IC-2032_FRS12_HBH_N1_lib36166_2072_7_1_peak_4055.1	2	12201288	12202429	EnrichedRegions_ANR0001_IC-2032_FRS12_HBH_N1_lib36166_2072_7_1_peak_4055	73.3751	1141	Intergenic	1141	0	0	0	AT2G28510	-	coding	-1209	-2876	-1347	-2591	5'	12201974
N1	EnrichedRegions_ANR0001_IC-2032_FRS12_HBH_N1_lib36166_2072_7_1_peak_6094.1	3	8337097	8337653	EnrichedRegions_ANR0001_IC-2032_FRS12_HBH_N1_lib36166_2072_7_1_peak_6094	73.1458	556	Intergenic	556	0	0	0	AT3G23300	+	coding	4376	1255	3880	1499	3'	8337401
N1	EnrichedRegions_ANR0001_IC-2032_FRS12_HBH_N1_lib36166_2072_7_1_peak_133.1	1	1571432	1573210	EnrichedRegions_ANR0001_IC-2032_FRS12_HBH_N1_lib36166_2072_7_1_peak_133	72.9164	1778	Intron	929	0	226	623	AT1G05370	-	coding	457	-2631	457	-2405	I	1571823
N1	EnrichedRegions_ANR0001_IC-2032_FRS12_HBH_N1_lib36166_2072_7_1_peak_1268.1	1	14153559	14154070	EnrichedRegions_ANR0001_IC-2032_FRS12_HBH_N1_lib36166_2072_7_1_peak_1268	72.9164	511	Intergenic	511	0	0	0	AT1G37130	+	coding	-4768	-8179	-4858	-7893	5'	14153759
N1	EnrichedRegions_ANR0001_IC-2032_FRS12_HBH_N1_lib36166_2072_7_1_peak_2771.1	1	29438226	29440309	EnrichedRegions_ANR0001_IC-2032_FRS12_HBH_N1_lib36166_2072_7_1_peak_2771	72.9164	2083	Intergenic	2083	0	0	0	AT1G78240	-	coding	-2098	-5753	-2767	-5409	5'	29438582
N1	EnrichedRegions_ANR0001_IC-2032_FRS12_HBH_N1_lib36166_2072_7_1_peak_4601.1	2	17370071	17370630	EnrichedRegions_ANR0001_IC-2032_FRS12_HBH_N1_lib36166_2072_7_1_peak_4601	72.9164	559	Intergenic	559	0	0	0	AT2G41660	+	coding	2472	1105	2349	1456	3'	17370294
N1	EnrichedRegions_ANR0001_IC-2032_FRS12_HBH_N1_lib36166_2072_7_1_peak_7244.1	3	21030546	21031023	EnrichedRegions_ANR0001_IC-2032_FRS12_HBH_N1_lib36166_2072_7_1_peak_7244	72.9164	477	Intergenic	404	0	73	0	AT3G56770	-	coding	-161	-1577	-161	-1577	5'	21030779
N1	EnrichedRegions_ANR0001_IC-2032_FRS12_HBH_N1_lib36166_2072_7_1_peak_11226.1	5	20020212	20021569	EnrichedRegions_ANR0001_IC-2032_FRS12_HBH_N1_lib36166_2072_7_1_peak_11226	72.9164	1357	Intergenic	1357	0	0	0	AT5G49370	+	coding	-2909	-3983	-3167	-3983	5'	20020547
N1	EnrichedRegions_ANR0001_IC-2032_FRS12_HBH_N1_lib36166_2072_7_1_peak_7058.1	3	19752974	19753448	EnrichedRegions_ANR0001_IC-2032_FRS12_HBH_N1_lib36166_2072_7_1_peak_7058	72.4408	474	Intergenic	292	161	0	21	AT3G53270	-	coding	-53	-3161	-1040	-2802	5'	19753208
N1	EnrichedRegions_ANR0001_IC-2032_FRS12_HBH_N1_lib36166_2072_7_1_peak_4262.1	2	15080926	15081468	EnrichedRegions_ANR0001_IC-2032_FRS12_HBH_N1_lib36166_2072_7_1_peak_4262	72.2531	542	Intergenic	542	0	0	0	AT2G35920	+	coding	5576	361	5499	667	3'	15081173
N1	EnrichedRegions_ANR0001_IC-2032_FRS12_HBH_N1_lib36166_2072_7_1_peak_4957.1	2	19228786	19229329	EnrichedRegions_ANR0001_IC-2032_FRS12_HBH_N1_lib36166_2072_7_1_peak_4957	72.2531	543	Intergenic	507	36	0	0	AT2G46780	+	coding	-183	-2395	-406	-1933	5'	19229110
N1	EnrichedRegions_ANR0001_IC-2032_FRS12_HBH_N1_lib36166_2072_7_1_peak_3733.1	2	9519106	9521588	EnrichedRegions_ANR0001_IC-2032_FRS12_HBH_N1_lib36166_2072_7_1_peak_3733	72.191	2482	Intergenic	2482	0	0	0	AT2G22426	+	coding	3692	3480	3692	3480	3'	9520709
N1	EnrichedRegions_ANR0001_IC-2032_FRS12_HBH_N1_lib36166_2072_7_1_peak_6902.1	3	18820313	18820993	EnrichedRegions_ANR0001_IC-2032_FRS12_HBH_N1_lib36166_2072_7_1_peak_6902	72.0581	680	Intergenic	680	0	0	0	AT3G50660	-	coding	-3323	-6427	-3399	-6305	5'	18820567
N1	EnrichedRegions_ANR0001_IC-2032_FRS12_HBH_N1_lib36166_2072_7_1_peak_3604.1	2	8657860	8659069	EnrichedRegions_ANR0001_IC-2032_FRS12_HBH_N1_lib36166_2072_7_1_peak_3604	71.7514	1209	Intergenic	1183	26	0	0	AT2G20060	+	coding	-202	-2648	-543	-2386	5'	8658841
N1	EnrichedRegions_ANR0001_IC-2032_FRS12_HBH_N1_lib36166_2072_7_1_peak_7013.1	3	19521431	19521960	EnrichedRegions_ANR0001_IC-2032_FRS12_HBH_N1_lib36166_2072_7_1_peak_7013	71.7041	529	UTR	229	164	0	136	AT3G52660	+	coding	70	-3176	-868	-3005	I	19521730
N1	EnrichedRegions_ANR0001_IC-2032_FRS12_HBH_N1_lib36166_2072_7_1_peak_9125.1	4	17797670	17798150	EnrichedRegions_ANR0001_IC-2032_FRS12_HBH_N1_lib36166_2072_7_1_peak_9125	71.7041	480	Intergenic	249	40	0	191	AT4G37850	-	coding	-34	-1841	-287	-1572	5'	17797934
N1	EnrichedRegions_ANR0001_IC-2032_FRS12_HBH_N1_lib36166_2072_7_1_peak_11066.1	5	18215518	18216276	EnrichedRegions_ANR0001_IC-2032_FRS12_HBH_N1_lib36166_2072_7_1_peak_11066	71.7041	758	Intergenic	758	0	0	0	AT5G45100	+	coding	-2857	-4118	-2927	-3899	5'	18215842
N1	EnrichedRegions_ANR0001_IC-2032_FRS12_HBH_N1_lib36166_2072_7_1_peak_11336.1	5	21225925	21226681	EnrichedRegions_ANR0001_IC-2032_FRS12_HBH_N1_lib36166_2072_7_1_peak_11336	71.7041	756	Intergenic	756	0	0	0	AT5G52280	+	coding	-662	-4083	-788	-3938	5'	21226171
N1	EnrichedRegions_ANR0001_IC-2032_FRS12_HBH_N1_lib36166_2072_7_1_peak_219.1	1	2173012	2174308	EnrichedRegions_ANR0001_IC-2032_FRS12_HBH_N1_lib36166_2072_7_1_peak_219	71.3788	1296	Intergenic	940	250	106	0	AT1G07090	-	coding	1170	228	1068	478	3'	2173724
N1	EnrichedRegions_ANR0001_IC-2032_FRS12_HBH_N1_lib36166_2072_7_1_peak_1282.1	1	14305701	14306549	EnrichedRegions_ANR0001_IC-2032_FRS12_HBH_N1_lib36166_2072_7_1_peak_1282	71.0327	848	Intergenic	848	0	0	0	AT1G38140	+	te	5132	3045	5132	3045	3'	14305974
N1	EnrichedRegions_ANR0001_IC-2032_FRS12_HBH_N1_lib36166_2072_7_1_peak_5191.1	3	1444374	1445047	EnrichedRegions_ANR0001_IC-2032_FRS12_HBH_N1_lib36166_2072_7_1_peak_5191	70.4973	673	Coding	0	0	532	141	AT3G05152	+	rna	836	-284	836	-284	I	1444803
N1	EnrichedRegions_ANR0001_IC-2032_FRS12_HBH_N1_lib36166_2072_7_1_peak_6996.1	3	19448465	19450837	EnrichedRegions_ANR0001_IC-2032_FRS12_HBH_N1_lib36166_2072_7_1_peak_6996	70.4973	2372	Intergenic	2184	101	87	0	AT3G52470	+	coding	-70	-1403	-171	-797	5'	19450579
N1	EnrichedRegions_ANR0001_IC-2032_FRS12_HBH_N1_lib36166_2072_7_1_peak_7007.1	3	19476502	19478098	EnrichedRegions_ANR0001_IC-2032_FRS12_HBH_N1_lib36166_2072_7_1_peak_7007	70.4973	1596	Intergenic	1596	0	0	0	AT3G52525	+	coding	1625	823	1625	1146	3'	19476784
N1	EnrichedRegions_ANR0001_IC-2032_FRS12_HBH_N1_lib36166_2072_7_1_peak_7344.1	3	21746196	21746779	EnrichedRegions_ANR0001_IC-2032_FRS12_HBH_N1_lib36166_2072_7_1_peak_7344	70.4973	583	Coding	233	129	221	0	AT3G58795	+	rna	713	-125	713	-125	I	21746420
N1	EnrichedRegions_ANR0001_IC-2032_FRS12_HBH_N1_lib36166_2072_7_1_peak_9691.1	5	3608625	3609072	EnrichedRegions_ANR0001_IC-2032_FRS12_HBH_N1_lib36166_2072_7_1_peak_9691	70.4973	447	Intergenic	447	0	0	0	AT5G11310	+	coding	2449	234	2361	442	3'	3608851
N1	EnrichedRegions_ANR0001_IC-2032_FRS12_HBH_N1_lib36166_2072_7_1_peak_11981.1	5	26250703	26251518	EnrichedRegions_ANR0001_IC-2032_FRS12_HBH_N1_lib36166_2072_7_1_peak_11981	70.4973	815	Intergenic	815	0	0	0	AT5G65670	+	coding	-2676	-5486	-3481	-5152	5'	26250982
N1	EnrichedRegions_ANR0001_IC-2032_FRS12_HBH_N1_lib36166_2072_7_1_peak_6727.1	3	17522940	17523653	EnrichedRegions_ANR0001_IC-2032_FRS12_HBH_N1_lib36166_2072_7_1_peak_6727	70.4686	713	Intergenic	518	158	0	37	AT3G47550	+	coding	-73	-2155	-456	-1893	5'	17523385
N1	EnrichedRegions_ANR0001_IC-2032_FRS12_HBH_N1_lib36166_2072_7_1_peak_4577.1	2	17193751	17196463	EnrichedRegions_ANR0001_IC-2032_FRS12_HBH_N1_lib36166_2072_7_1_peak_4577	69.9863	2712	UTR	1722	386	315	289	AT2G41230	-	coding	689	-59	640	374	I	17194985
N1	EnrichedRegions_ANR0001_IC-2032_FRS12_HBH_N1_lib36166_2072_7_1_peak_1537.1	1	19690379	19691607	EnrichedRegions_ANR0001_IC-2032_FRS12_HBH_N1_lib36166_2072_7_1_peak_1537	69.7809	1228	Intergenic	1064	112	52	0	AT1G52880	-	coding	-291	-1876	-403	-1548	5'	19690833
N1	EnrichedRegions_ANR0001_IC-2032_FRS12_HBH_N1_lib36166_2072_7_1_peak_2114.1	1	25679928	25681558	EnrichedRegions_ANR0001_IC-2032_FRS12_HBH_N1_lib36166_2072_7_1_peak_2114	69.7625	1630	Intergenic	1630	0	0	0	AT1G68470	-	coding	-2964	-4857	-2985	-4707	5'	25681252
N1	EnrichedRegions_ANR0001_IC-2032_FRS12_HBH_N1_lib36166_2072_7_1_peak_10027.1	5	5473238	5473838	EnrichedRegions_ANR0001_IC-2032_FRS12_HBH_N1_lib36166_2072_7_1_peak_10027	69.6572	600	Intergenic	331	242	0	27	AT5G16680	-	coding	-58	-6191	-608	-6030	5'	5473564
N1	EnrichedRegions_ANR0001_IC-2032_FRS12_HBH_N1_lib36166_2072_7_1_peak_204.1	1	1977199	1977706	EnrichedRegions_ANR0001_IC-2032_FRS12_HBH_N1_lib36166_2072_7_1_peak_204	69.2944	507	Intergenic	507	0	0	0	AT1G06480	+	rna	-631	-704	-631	-704	5'	1977453
N1	EnrichedRegions_ANR0001_IC-2032_FRS12_HBH_N1_lib36166_2072_7_1_peak_1198.1	1	13317547	13318877	EnrichedRegions_ANR0001_IC-2032_FRS12_HBH_N1_lib36166_2072_7_1_peak_1198	69.2944	1330	Intergenic	1330	0	0	0	AT1G35830	-	coding	3697	2789	3697	2789	3'	13318425
N1	EnrichedRegions_ANR0001_IC-2032_FRS12_HBH_N1_lib36166_2072_7_1_peak_5083.1	3	639918	640374	EnrichedRegions_ANR0001_IC-2032_FRS12_HBH_N1_lib36166_2072_7_1_peak_5083	69.2944	456	Intergenic	358	96	0	2	AT3G02890	+	coding	-132	-5548	-684	-5159	5'	640144
N1	EnrichedRegions_ANR0001_IC-2032_FRS12_HBH_N1_lib36166_2072_7_1_peak_11539.1	5	22896400	22896956	EnrichedRegions_ANR0001_IC-2032_FRS12_HBH_N1_lib36166_2072_7_1_peak_11539	69.2944	556	UTR	302	151	103	0	AT5G56550	-	coding	27	-1010	-124	-779	I	22896626
N1	EnrichedRegions_ANR0001_IC-2032_FRS12_HBH_N1_lib36166_2072_7_1_peak_7715.1	4	676366	676908	EnrichedRegions_ANR0001_IC-2032_FRS12_HBH_N1_lib36166_2072_7_1_peak_7715	68.8991	542	Intergenic	496	46	0	0	AT4G01550	-	coding	-236	-2785	-422	-2622	5'	676647
N1	EnrichedRegions_ANR0001_IC-2032_FRS12_HBH_N1_lib36166_2072_7_1_peak_10781.1	5	15259016	15259556	EnrichedRegions_ANR0001_IC-2032_FRS12_HBH_N1_lib36166_2072_7_1_peak_10781	68.8779	540	Intergenic	540	0	0	0	AT5G38200	+	coding	3073	594	2966	875	3'	15259349
N1	EnrichedRegions_ANR0001_IC-2032_FRS12_HBH_N1_lib36166_2072_7_1_peak_569.1	1	5454496	5454955	EnrichedRegions_ANR0001_IC-2032_FRS12_HBH_N1_lib36166_2072_7_1_peak_569	68.8718	459	Intergenic	289	112	0	58	AT1G15860	+	coding	-48	-2285	-318	-2004	5'	5454737
N1	EnrichedRegions_ANR0001_IC-2032_FRS12_HBH_N1_lib36166_2072_7_1_peak_10238.1	5	6767010	6767663	EnrichedRegions_ANR0001_IC-2032_FRS12_HBH_N1_lib36166_2072_7_1_peak_10238	68.8535	653	Intergenic	653	0	0	0	AT5G20040	-	coding	3875	487	3665	624	3'	6767315
N1	EnrichedRegions_ANR0001_IC-2032_FRS12_HBH_N1_lib36166_2072_7_1_peak_5320.1	3	2611909	2612374	EnrichedRegions_ANR0001_IC-2032_FRS12_HBH_N1_lib36166_2072_7_1_peak_5320	68.5674	465	Intergenic	465	0	0	0	AT3G08600	+	coding	-252	-1681	-504	-1454	5'	2612142
N1	EnrichedRegions_ANR0001_IC-2032_FRS12_HBH_N1_lib36166_2072_7_1_peak_3634.1	2	8967138	8967733	EnrichedRegions_ANR0001_IC-2032_FRS12_HBH_N1_lib36166_2072_7_1_peak_3634	68.3343	595	Intergenic	595	0	0	0	AT2G20825	-	coding	-606	-1717	-678	-1628	5'	8967473
N1	EnrichedRegions_ANR0001_IC-2032_FRS12_HBH_N1_lib36166_2072_7_1_peak_10865.1	5	16281063	16281562	EnrichedRegions_ANR0001_IC-2032_FRS12_HBH_N1_lib36166_2072_7_1_peak_10865	68.2656	499	Intergenic	341	58	100	0	AT5G40650	+	coding	-84	-2207	-142	-1976	5'	16281320
N1	EnrichedRegions_ANR0001_IC-2032_FRS12_HBH_N1_lib36166_2072_7_1_peak_5539.1	3	4406244	4406697	EnrichedRegions_ANR0001_IC-2032_FRS12_HBH_N1_lib36166_2072_7_1_peak_5539	68.2035	453	Intergenic	453	0	0	0	AT3G13510	+	coding	2973	382	2697	732	3'	4406473
N1	EnrichedRegions_ANR0001_IC-2032_FRS12_HBH_N1_lib36166_2072_7_1_peak_8836.1	4	14733974	14734460	EnrichedRegions_ANR0001_IC-2032_FRS12_HBH_N1_lib36166_2072_7_1_peak_8836	68.2035	486	Intergenic	486	0	0	0	AT4G30130	+	coding	-609	-3768	-1191	-3583	5'	14734210
N1	EnrichedRegions_ANR0001_IC-2032_FRS12_HBH_N1_lib36166_2072_7_1_peak_1064.1	1	11767035	11767825	EnrichedRegions_ANR0001_IC-2032_FRS12_HBH_N1_lib36166_2072_7_1_peak_1064	68.1	790	UTR	469	321	0	0	AT1G32540	+	coding	96	-2280	-653	-1991	I	11767600
N1	EnrichedRegions_ANR0001_IC-2032_FRS12_HBH_N1_lib36166_2072_7_1_peak_2803.1	1	29644903	29645780	EnrichedRegions_ANR0001_IC-2032_FRS12_HBH_N1_lib36166_2072_7_1_peak_2803	68.1	877	Intergenic	877	0	0	0	AT1G78860	-	coding	1961	630	1961	630	3'	29645538
N1	EnrichedRegions_ANR0001_IC-2032_FRS12_HBH_N1_lib36166_2072_7_1_peak_5944.1	3	7643816	7644491	EnrichedRegions_ANR0001_IC-2032_FRS12_HBH_N1_lib36166_2072_7_1_peak_5944	68.1	675	Intergenic	534	141	0	0	AT3G21700	+	coding	-301	-2306	-532	-2141	5'	7644049
N1	EnrichedRegions_ANR0001_IC-2032_FRS12_HBH_N1_lib36166_2072_7_1_peak_8668.1	4	13222087	13222519	EnrichedRegions_ANR0001_IC-2032_FRS12_HBH_N1_lib36166_2072_7_1_peak_8668	68.1	432	Intergenic	234	198	0	0	AT4G26080	-	coding	-28	-2351	-484	-2081	5'	13222312
N1	EnrichedRegions_ANR0001_IC-2032_FRS12_HBH_N1_lib36166_2072_7_1_peak_9046.1	4	17169322	17169753	EnrichedRegions_ANR0001_IC-2032_FRS12_HBH_N1_lib36166_2072_7_1_peak_9046	68.1	431	UTR	88	259	84	0	AT4G36290	-	coding	3691	-60	3663	145	I	17169524
N1	EnrichedRegions_ANR0001_IC-2032_FRS12_HBH_N1_lib36166_2072_7_1_peak_9498.1	5	2409090	2409612	EnrichedRegions_ANR0001_IC-2032_FRS12_HBH_N1_lib36166_2072_7_1_peak_9498	68.1	522	Intergenic	522	0	0	0	AT5G07620	-	coding	-258	-1923	-258	-1923	5'	2409324
N1	EnrichedRegions_ANR0001_IC-2032_FRS12_HBH_N1_lib36166_2072_7_1_peak_5475.1	3	3918942	3919395	EnrichedRegions_ANR0001_IC-2032_FRS12_HBH_N1_lib36166_2072_7_1_peak_5475	68.0273	453	Intergenic	261	192	0	0	AT3G12280	-	coding	-41	-5762	-741	-5503	5'	3919174
N1	EnrichedRegions_ANR0001_IC-2032_FRS12_HBH_N1_lib36166_2072_7_1_peak_7666.1	4	381443	381950	EnrichedRegions_ANR0001_IC-2032_FRS12_HBH_N1_lib36166_2072_7_1_peak_7666	67.8986	507	Intergenic	332	48	127	0	AT4G00895	+	coding	-73	-928	-108	-683	5'	381715
N1	EnrichedRegions_ANR0001_IC-2032_FRS12_HBH_N1_lib36166_2072_7_1_peak_3223.1	2	2313229	2313767	EnrichedRegions_ANR0001_IC-2032_FRS12_HBH_N1_lib36166_2072_7_1_peak_3223	67.7265	538	Intergenic	538	0	0	0	AT2G05980	-	te	4449	319	4449	319	3'	2313484
N1	EnrichedRegions_ANR0001_IC-2032_FRS12_HBH_N1_lib36166_2072_7_1_peak_4812.1	2	18493886	18494508	EnrichedRegions_ANR0001_IC-2032_FRS12_HBH_N1_lib36166_2072_7_1_peak_4812	67.6657	622	Intergenic	622	0	0	0	AT2G44840	+	coding	-1256	-2187	-1355	-2035	5'	18494085
N1	EnrichedRegions_ANR0001_IC-2032_FRS12_HBH_N1_lib36166_2072_7_1_peak_6141.1	3	8703047	8703451	EnrichedRegions_ANR0001_IC-2032_FRS12_HBH_N1_lib36166_2072_7_1_peak_6141	67.2412	404	Intergenic	239	87	7	71	AT3G24100	+	coding	-42	-984	-129	-801	5'	8703244
N1	EnrichedRegions_ANR0001_IC-2032_FRS12_HBH_N1_lib36166_2072_7_1_peak_7703.1	4	577590	578253	EnrichedRegions_ANR0001_IC-2032_FRS12_HBH_N1_lib36166_2072_7_1_peak_7703	67.1439	663	Intergenic	575	88	0	0	AT4G01410	+	coding	-306	-1310	-449	-1132	5'	577859
N1	EnrichedRegions_ANR0001_IC-2032_FRS12_HBH_N1_lib36166_2072_7_1_peak_3568.1	2	8361939	8362370	EnrichedRegions_ANR0001_IC-2032_FRS12_HBH_N1_lib36166_2072_7_1_peak_3568	67.0305	431	Intergenic	431	0	0	0	AT2G19270	-	coding	-219	-1954	-236	-1794	5'	8362143
N1	EnrichedRegions_ANR0001_IC-2032_FRS12_HBH_N1_lib36166_2072_7_1_peak_4195.1	2	14065568	14066093	EnrichedRegions_ANR0001_IC-2032_FRS12_HBH_N1_lib36166_2072_7_1_peak_4195	67.0305	525	Intergenic	525	0	0	0	AT2G33180	+	coding	-647	-1651	-663	-1498	5'	14065816
N1	EnrichedRegions_ANR0001_IC-2032_FRS12_HBH_N1_lib36166_2072_7_1_peak_2929.1	2	188032	189375	EnrichedRegions_ANR0001_IC-2032_FRS12_HBH_N1_lib36166_2072_7_1_peak_2929	66.9853	1343	Intron	0	0	25	1318	AT2G01430	-	coding	1423	-1148	1423	-1148	I	188946
N1	EnrichedRegions_ANR0001_IC-2032_FRS12_HBH_N1_lib36166_2072_7_1_peak_3243.1	2	2455184	2456214	EnrichedRegions_ANR0001_IC-2032_FRS12_HBH_N1_lib36166_2072_7_1_peak_3243	66.9088	1030	Intergenic	1030	0	0	0	AT2G06255	+	coding	-1935	-4173	-3698	-4027	5'	2455638
N1	EnrichedRegions_ANR0001_IC-2032_FRS12_HBH_N1_lib36166_2072_7_1_peak_6240.1	3	9536668	9537168	EnrichedRegions_ANR0001_IC-2032_FRS12_HBH_N1_lib36166_2072_7_1_peak_6240	66.9088	500	UTR	255	245	0	0	AT3G26100	+	coding	14	-3516	-1126	-3212	I	9536937
N1	EnrichedRegions_ANR0001_IC-2032_FRS12_HBH_N1_lib36166_2072_7_1_peak_6312.1	3	10141764	10142956	EnrichedRegions_ANR0001_IC-2032_FRS12_HBH_N1_lib36166_2072_7_1_peak_6312	66.9088	1192	Intron	0	0	527	665	AT3G27400	+	coding	1743	-1159	1743	-957	I	10142066
N1	EnrichedRegions_ANR0001_IC-2032_FRS12_HBH_N1_lib36166_2072_7_1_peak_9555.1	5	2934999	2936127	EnrichedRegions_ANR0001_IC-2032_FRS12_HBH_N1_lib36166_2072_7_1_peak_9555	66.9088	1128	Intergenic	1128	0	0	0	AT5G09430	+	coding	3147	1947	3147	1947	3'	2935309
N1	EnrichedRegions_ANR0001_IC-2032_FRS12_HBH_N1_lib36166_2072_7_1_peak_1122.1	1	12238580	12240085	EnrichedRegions_ANR0001_IC-2032_FRS12_HBH_N1_lib36166_2072_7_1_peak_1122	66.6807	1505	Intergenic	1486	19	0	0	AT1G33760	+	coding	1121	401	1055	501	3'	12238999
N1	EnrichedRegions_ANR0001_IC-2032_FRS12_HBH_N1_lib36166_2072_7_1_peak_5468.1	3	3857256	3857767	EnrichedRegions_ANR0001_IC-2032_FRS12_HBH_N1_lib36166_2072_7_1_peak_5468	66.293	511	Intergenic	447	49	15	0	AT3G12100	-	coding	-173	-2977	-222	-2751	5'	3857492
N1	EnrichedRegions_ANR0001_IC-2032_FRS12_HBH_N1_lib36166_2072_7_1_peak_1163.1	1	13032942	13033546	EnrichedRegions_ANR0001_IC-2032_FRS12_HBH_N1_lib36166_2072_7_1_peak_1163	66.0634	604	Intergenic	298	0	113	193	AT1G35435	-	coding	-58	-499	-58	-499	5'	13033305
N1	EnrichedRegions_ANR0001_IC-2032_FRS12_HBH_N1_lib36166_2072_7_1_peak_295.1	1	3072410	3072878	EnrichedRegions_ANR0001_IC-2032_FRS12_HBH_N1_lib36166_2072_7_1_peak_295	65.8563	468	Intergenic	468	0	0	0	AT1G09520	-	coding	-565	-1669	-585	-1367	5'	3072615
N1	EnrichedRegions_ANR0001_IC-2032_FRS12_HBH_N1_lib36166_2072_7_1_peak_11780.1	5	24829698	24830146	EnrichedRegions_ANR0001_IC-2032_FRS12_HBH_N1_lib36166_2072_7_1_peak_11780	65.7533	448	Intergenic	195	161	92	0	AT5G61800	-	coding	1645	79	1645	146	3'	24829908
N1	EnrichedRegions_ANR0001_IC-2032_FRS12_HBH_N1_lib36166_2072_7_1_peak_2066.1	1	25465238	25466850	EnrichedRegions_ANR0001_IC-2032_FRS12_HBH_N1_lib36166_2072_7_1_peak_2066	65.7143	1612	Intergenic	1612	0	0	0	AT1G67900	+	coding	-1045	-4210	-1930	-4081	5'	25465807
N1	EnrichedRegions_ANR0001_IC-2032_FRS12_HBH_N1_lib36166_2072_7_1_peak_11689.1	5	24066055	24066445	EnrichedRegions_ANR0001_IC-2032_FRS12_HBH_N1_lib36166_2072_7_1_peak_11689	65.7143	390	Intergenic	274	116	0	0	AT5G59730	-	coding	-71	-2364	-237	-2141	5'	24066241
N1	EnrichedRegions_ANR0001_IC-2032_FRS12_HBH_N1_lib36166_2072_7_1_peak_1202.1	1	13340343	13340760	EnrichedRegions_ANR0001_IC-2032_FRS12_HBH_N1_lib36166_2072_7_1_peak_1202	65.4821	417	Intron	0	0	106	311	AT1G35880	-	coding	696	-681	696	-681	I	13340532
N1	EnrichedRegions_ANR0001_IC-2032_FRS12_HBH_N1_lib36166_2072_7_1_peak_6024.1	3	8109247	8109907	EnrichedRegions_ANR0001_IC-2032_FRS12_HBH_N1_lib36166_2072_7_1_peak_6024	65.4821	660	Intergenic	660	0	0	0	AT3G22886	+	rna	1566	965	1566	965	3'	8109587
N1	EnrichedRegions_ANR0001_IC-2032_FRS12_HBH_N1_lib36166_2072_7_1_peak_6654.1	3	16789021	16789879	EnrichedRegions_ANR0001_IC-2032_FRS12_HBH_N1_lib36166_2072_7_1_peak_6654	65.3204	858	Intergenic	858	0	0	0	AT3G45730	+	coding	-352	-954	-444	-662	5'	16789628
N1	EnrichedRegions_ANR0001_IC-2032_FRS12_HBH_N1_lib36166_2072_7_1_peak_442.1	1	4567631	4568061	EnrichedRegions_ANR0001_IC-2032_FRS12_HBH_N1_lib36166_2072_7_1_peak_442	65.0371	430	Intergenic	184	135	28	83	AT1G13330	+	coding	-84	-2747	-157	-1559	5'	4567851
N1	EnrichedRegions_ANR0001_IC-2032_FRS12_HBH_N1_lib36166_2072_7_1_peak_1567.1	1	19843562	19844902	EnrichedRegions_ANR0001_IC-2032_FRS12_HBH_N1_lib36166_2072_7_1_peak_1567	64.867	1340	UTR	1070	158	112	0	AT1G53210	+	coding	33	-3171	-125	-2868	I	19844665
N1	EnrichedRegions_ANR0001_IC-2032_FRS12_HBH_N1_lib36166_2072_7_1_peak_6392.1	3	10860951	10861434	EnrichedRegions_ANR0001_IC-2032_FRS12_HBH_N1_lib36166_2072_7_1_peak_6392	64.6868	483	Intergenic	483	0	0	0	AT3G28857	-	coding	-4551	-5543	-4862	-5394	5'	10861175
N1	EnrichedRegions_ANR0001_IC-2032_FRS12_HBH_N1_lib36166_2072_7_1_peak_2219.1	1	26243319	26243885	EnrichedRegions_ANR0001_IC-2032_FRS12_HBH_N1_lib36166_2072_7_1_peak_2219	64.5239	566	Intergenic	566	0	0	0	AT1G69760	-	coding	-2878	-4326	-2959	-3492	5'	26243586
N1	EnrichedRegions_ANR0001_IC-2032_FRS12_HBH_N1_lib36166_2072_7_1_peak_4302.1	2	15282752	15284552	EnrichedRegions_ANR0001_IC-2032_FRS12_HBH_N1_lib36166_2072_7_1_peak_4302	64.5239	1800	Intergenic	1800	0	0	0	AT2G36410	+	coding	4188	2353	3916	2687	3'	15282957
N1	EnrichedRegions_ANR0001_IC-2032_FRS12_HBH_N1_lib36166_2072_7_1_peak_5981.1	3	7905389	7905832	EnrichedRegions_ANR0001_IC-2032_FRS12_HBH_N1_lib36166_2072_7_1_peak_5981	64.5239	443	Intergenic	443	0	0	0	AT3G22360	+	coding	1435	207	1435	207	3'	7905591
N1	EnrichedRegions_ANR0001_IC-2032_FRS12_HBH_N1_lib36166_2072_7_1_peak_6357.1	3	10473577	10474460	EnrichedRegions_ANR0001_IC-2032_FRS12_HBH_N1_lib36166_2072_7_1_peak_6357	64.5239	883	Intergenic	705	19	159	0	AT3G28150	-	coding	-55	-1967	-74	-1849	5'	10473809
N1	EnrichedRegions_ANR0001_IC-2032_FRS12_HBH_N1_lib36166_2072_7_1_peak_6995.1	3	19444918	19445726	EnrichedRegions_ANR0001_IC-2032_FRS12_HBH_N1_lib36166_2072_7_1_peak_6995	64.5239	808	Intergenic	808	0	0	0	AT3G52460	+	coding	-1661	-2563	-1661	-2563	5'	19445309
N1	EnrichedRegions_ANR0001_IC-2032_FRS12_HBH_N1_lib36166_2072_7_1_peak_10773.1	5	15020612	15021111	EnrichedRegions_ANR0001_IC-2032_FRS12_HBH_N1_lib36166_2072_7_1_peak_10773	64.5239	499	Intergenic	499	0	0	0	AT5G37790	-	coding	-9744	-12724	-9871	-12463	5'	15020896
N1	EnrichedRegions_ANR0001_IC-2032_FRS12_HBH_N1_lib36166_2072_7_1_peak_10878.1	5	16331939	16332638	EnrichedRegions_ANR0001_IC-2032_FRS12_HBH_N1_lib36166_2072_7_1_peak_10878	64.5239	699	Intergenic	699	0	0	0	AT5G40790	-	coding	-1196	-2107	-1196	-2107	5'	16332222
N1	EnrichedRegions_ANR0001_IC-2032_FRS12_HBH_N1_lib36166_2072_7_1_peak_5696.1	3	5719560	5721292	EnrichedRegions_ANR0001_IC-2032_FRS12_HBH_N1_lib36166_2072_7_1_peak_5696	64.1218	1732	Intergenic	1460	153	0	119	AT3G16800	+	coding	-76	-2241	-350	-1979	5'	5720944
N1	EnrichedRegions_ANR0001_IC-2032_FRS12_HBH_N1_lib36166_2072_7_1_peak_10155.1	5	6287640	6289176	EnrichedRegions_ANR0001_IC-2032_FRS12_HBH_N1_lib36166_2072_7_1_peak_10155	63.789	1536	Intergenic	1536	0	0	0	AT5G18850	+	coding	1010	267	961	585	3'	6287857
N1	EnrichedRegions_ANR0001_IC-2032_FRS12_HBH_N1_lib36166_2072_7_1_peak_3905.1	2	10737480	10737963	EnrichedRegions_ANR0001_IC-2032_FRS12_HBH_N1_lib36166_2072_7_1_peak_3905	63.5157	483	Intergenic	308	10	165	0	AT2G25200	-	coding	-46	-1217	-56	-1120	5'	10737700
N1	EnrichedRegions_ANR0001_IC-2032_FRS12_HBH_N1_lib36166_2072_7_1_peak_3658.1	2	9107294	9107702	EnrichedRegions_ANR0001_IC-2032_FRS12_HBH_N1_lib36166_2072_7_1_peak_3658	63.4781	408	Intergenic	185	208	15	0	AT2G21270	+	coding	-63	-2758	-338	-2509	5'	9107503
N1	EnrichedRegions_ANR0001_IC-2032_FRS12_HBH_N1_lib36166_2072_7_1_peak_6660.1	3	16895810	16896268	EnrichedRegions_ANR0001_IC-2032_FRS12_HBH_N1_lib36166_2072_7_1_peak_6660	63.3666	458	Intergenic	356	72	30	0	AT3G45970	+	coding	-132	-1274	-204	-1155	5'	16896034
N1	EnrichedRegions_ANR0001_IC-2032_FRS12_HBH_N1_lib36166_2072_7_1_peak_10902.1	5	16569991	16570445	EnrichedRegions_ANR0001_IC-2032_FRS12_HBH_N1_lib36166_2072_7_1_peak_10902	63.362	454	Intergenic	267	63	124	0	AT5G41400	-	coding	-53	-853	-116	-646	5'	16570230
N1	EnrichedRegions_ANR0001_IC-2032_FRS12_HBH_N1_lib36166_2072_7_1_peak_1808.1	1	22758574	22759715	EnrichedRegions_ANR0001_IC-2032_FRS12_HBH_N1_lib36166_2072_7_1_peak_1808	63.3362	1141	Intergenic	1141	0	0	0	AT1G61660	-	coding	-2938	-5518	-3062	-5230	5'	22759233
N1	EnrichedRegions_ANR0001_IC-2032_FRS12_HBH_N1_lib36166_2072_7_1_peak_2568.1	1	28336539	28337529	EnrichedRegions_ANR0001_IC-2032_FRS12_HBH_N1_lib36166_2072_7_1_peak_2568	63.3362	990	Intergenic	822	41	127	0	AT1G75490	+	coding	1314	110	771	151	3'	28336816
N1	EnrichedRegions_ANR0001_IC-2032_FRS12_HBH_N1_lib36166_2072_7_1_peak_4096.1	2	12759740	12760162	EnrichedRegions_ANR0001_IC-2032_FRS12_HBH_N1_lib36166_2072_7_1_peak_4096	63.3362	422	Intergenic	399	0	23	0	AT2G29940	+	coding	-190	-6674	-190	-6506	5'	12759949
N1	EnrichedRegions_ANR0001_IC-2032_FRS12_HBH_N1_lib36166_2072_7_1_peak_6017.1	3	8076852	8077745	EnrichedRegions_ANR0001_IC-2032_FRS12_HBH_N1_lib36166_2072_7_1_peak_6017	63.3362	893	Intergenic	893	0	0	0	AT3G22830	+	coding	-1305	-3536	-1466	-3380	5'	8077515
N1	EnrichedRegions_ANR0001_IC-2032_FRS12_HBH_N1_lib36166_2072_7_1_peak_7313.1	3	21434599	21435213	EnrichedRegions_ANR0001_IC-2032_FRS12_HBH_N1_lib36166_2072_7_1_peak_7313	63.3362	614	Intergenic	612	2	0	0	AT3G57880	-	coding	-338	-3955	-1419	-3740	5'	21434938
N1	EnrichedRegions_ANR0001_IC-2032_FRS12_HBH_N1_lib36166_2072_7_1_peak_8609.1	4	12684918	12685390	EnrichedRegions_ANR0001_IC-2032_FRS12_HBH_N1_lib36166_2072_7_1_peak_8609	63.3362	472	Intergenic	450	22	0	0	AT4G24560	-	coding	-220	-5949	-631	-5666	5'	12685159
N1	EnrichedRegions_ANR0001_IC-2032_FRS12_HBH_N1_lib36166_2072_7_1_peak_9202.1	5	29880	30397	EnrichedRegions_ANR0001_IC-2032_FRS12_HBH_N1_lib36166_2072_7_1_peak_9202	63.3362	517	Intergenic	517	0	0	0	AT5G01080	-	coding	-1040	-1594	-1040	-1594	5'	30126
N1	EnrichedRegions_ANR0001_IC-2032_FRS12_HBH_N1_lib36166_2072_7_1_peak_9258.1	5	387755	388254	EnrichedRegions_ANR0001_IC-2032_FRS12_HBH_N1_lib36166_2072_7_1_peak_9258	63.3362	499	UTR	130	202	144	23	AT5G02020	-	coding	131	-1974	-71	-1435	I	387992
N1	EnrichedRegions_ANR0001_IC-2032_FRS12_HBH_N1_lib36166_2072_7_1_peak_10230.1	5	6717959	6718527	EnrichedRegions_ANR0001_IC-2032_FRS12_HBH_N1_lib36166_2072_7_1_peak_10230	63.3362	568	Intergenic	382	71	115	0	AT5G19875	+	coding	-23	-677	-94	-465	5'	6718318
N1	EnrichedRegions_ANR0001_IC-2032_FRS12_HBH_N1_lib36166_2072_7_1_peak_10445.1	5	8423309	8423780	EnrichedRegions_ANR0001_IC-2032_FRS12_HBH_N1_lib36166_2072_7_1_peak_10445	63.3362	471	Intergenic	299	138	34	0	AT5G24600	-	coding	-84	-1935	-222	-1774	5'	8423564
N1	EnrichedRegions_ANR0001_IC-2032_FRS12_HBH_N1_lib36166_2072_7_1_peak_3177.1	2	2018368	2019130	EnrichedRegions_ANR0001_IC-2032_FRS12_HBH_N1_lib36166_2072_7_1_peak_3177	63.2476	762	Intergenic	762	0	0	0	AT2G05510	+	coding	3144	2101	3043	2323	3'	2018850
N1	EnrichedRegions_ANR0001_IC-2032_FRS12_HBH_N1_lib36166_2072_7_1_peak_6008.1	3	8044145	8044625	EnrichedRegions_ANR0001_IC-2032_FRS12_HBH_N1_lib36166_2072_7_1_peak_6008	63.2476	480	Intergenic	310	167	3	0	AT3G22760	+	coding	-43	-3118	-210	-2969	5'	8044412
N1	EnrichedRegions_ANR0001_IC-2032_FRS12_HBH_N1_lib36166_2072_7_1_peak_8134.1	4	8883564	8884033	EnrichedRegions_ANR0001_IC-2032_FRS12_HBH_N1_lib36166_2072_7_1_peak_8134	63.052	469	Intergenic	343	126	0	0	AT4G15560	+	coding	-112	-3770	-423	-3459	5'	8883795
N1	EnrichedRegions_ANR0001_IC-2032_FRS12_HBH_N1_lib36166_2072_7_1_peak_6421.1	3	11151222	11151630	EnrichedRegions_ANR0001_IC-2032_FRS12_HBH_N1_lib36166_2072_7_1_peak_6421	62.9446	408	UTR	69	238	101	0	AT3G29180	+	coding	3200	-145	2342	93	I	11151415
N1	EnrichedRegions_ANR0001_IC-2032_FRS12_HBH_N1_lib36166_2072_7_1_peak_7167.1	3	20551969	20552398	EnrichedRegions_ANR0001_IC-2032_FRS12_HBH_N1_lib36166_2072_7_1_peak_7167	62.4136	429	UTR	182	211	36	0	AT3G55430	-	coding	34	-2582	-177	-2375	I	20552181
N1	EnrichedRegions_ANR0001_IC-2032_FRS12_HBH_N1_lib36166_2072_7_1_peak_3837.1	2	9983802	9986404	EnrichedRegions_ANR0001_IC-2032_FRS12_HBH_N1_lib36166_2072_7_1_peak_3837	62.3549	2602	Intergenic	2602	0	0	0	AT2G23450	-	coding	6983	4042	6532	4214	3'	9984712
N1	EnrichedRegions_ANR0001_IC-2032_FRS12_HBH_N1_lib36166_2072_7_1_peak_10739.1	5	14217611	14218078	EnrichedRegions_ANR0001_IC-2032_FRS12_HBH_N1_lib36166_2072_7_1_peak_10739	62.3549	467	Intergenic	467	0	0	0	AT5G36150	-	coding	7591	2906	7591	2906	3'	14217831
N1	EnrichedRegions_ANR0001_IC-2032_FRS12_HBH_N1_lib36166_2072_7_1_peak_293.1	1	3038309	3038741	EnrichedRegions_ANR0001_IC-2032_FRS12_HBH_N1_lib36166_2072_7_1_peak_293	62.3006	432	UTR	60	262	110	0	AT1G09420	-	coding	3348	-56	3190	115	I	3038525
N1	EnrichedRegions_ANR0001_IC-2032_FRS12_HBH_N1_lib36166_2072_7_1_peak_5225.1	3	1738789	1739260	EnrichedRegions_ANR0001_IC-2032_FRS12_HBH_N1_lib36166_2072_7_1_peak_5225	62.3006	471	Intergenic	397	0	74	0	AT3G05835	+	rna	261	188	261	188	3'	1739052
N1	EnrichedRegions_ANR0001_IC-2032_FRS12_HBH_N1_lib36166_2072_7_1_peak_393.1	1	4193053	4193740	EnrichedRegions_ANR0001_IC-2032_FRS12_HBH_N1_lib36166_2072_7_1_peak_393	62.1559	687	Intergenic	687	0	0	0	AT1G12330	+	coding	-1364	-3455	-1379	-3333	5'	4193294
N1	EnrichedRegions_ANR0001_IC-2032_FRS12_HBH_N1_lib36166_2072_7_1_peak_1200.1	1	13320702	13321221	EnrichedRegions_ANR0001_IC-2032_FRS12_HBH_N1_lib36166_2072_7_1_peak_1200	62.1559	519	Intergenic	512	0	7	0	AT1G35830	-	coding	1138	230	1138	230	3'	13320984
N1	EnrichedRegions_ANR0001_IC-2032_FRS12_HBH_N1_lib36166_2072_7_1_peak_1946.1	1	23779420	23779931	EnrichedRegions_ANR0001_IC-2032_FRS12_HBH_N1_lib36166_2072_7_1_peak_1946	62.1559	511	Intergenic	401	110	0	0	AT1G64065	+	coding	1264	88	989	345	3'	23779617
N1	EnrichedRegions_ANR0001_IC-2032_FRS12_HBH_N1_lib36166_2072_7_1_peak_3547.1	2	8215114	8216579	EnrichedRegions_ANR0001_IC-2032_FRS12_HBH_N1_lib36166_2072_7_1_peak_3547	62.1559	1465	Intergenic	1465	0	0	0	AT2G18950	+	coding	8018	4897	7869	5313	3'	8215360
N1	EnrichedRegions_ANR0001_IC-2032_FRS12_HBH_N1_lib36166_2072_7_1_peak_5387.1	3	3281859	3282506	EnrichedRegions_ANR0001_IC-2032_FRS12_HBH_N1_lib36166_2072_7_1_peak_5387	62.1559	647	Intergenic	434	70	143	0	AT3G10525	-	coding	-69	-739	-139	-525	5'	3282101
N1	EnrichedRegions_ANR0001_IC-2032_FRS12_HBH_N1_lib36166_2072_7_1_peak_6290.1	3	10023279	10024129	EnrichedRegions_ANR0001_IC-2032_FRS12_HBH_N1_lib36166_2072_7_1_peak_6290	62.1559	850	Intergenic	738	112	0	0	AT3G27170	+	coding	-100	-3281	-230	-3004	5'	10023917
N1	EnrichedRegions_ANR0001_IC-2032_FRS12_HBH_N1_lib36166_2072_7_1_peak_6758.1	3	17703075	17706627	EnrichedRegions_ANR0001_IC-2032_FRS12_HBH_N1_lib36166_2072_7_1_peak_6758	62.1559	3552	Intergenic	3552	0	0	0	AT3G47960	-	coding	-3302	-6193	-3364	-6009	5'	17704135
N1	EnrichedRegions_ANR0001_IC-2032_FRS12_HBH_N1_lib36166_2072_7_1_peak_6840.1	3	18432414	18433017	EnrichedRegions_ANR0001_IC-2032_FRS12_HBH_N1_lib36166_2072_7_1_peak_6840	62.1559	603	Intergenic	603	0	0	0	AT3G49700	-	coding	3394	1723	3394	1723	3'	18432747
N1	EnrichedRegions_ANR0001_IC-2032_FRS12_HBH_N1_lib36166_2072_7_1_peak_6843.1	3	18454064	18454564	EnrichedRegions_ANR0001_IC-2032_FRS12_HBH_N1_lib36166_2072_7_1_peak_6843	62.1559	500	Intergenic	500	0	0	0	AT3G49760	-	coding	1829	1051	1743	1273	3'	18454296
N1	EnrichedRegions_ANR0001_IC-2032_FRS12_HBH_N1_lib36166_2072_7_1_peak_7341.1	3	21719826	21720266	EnrichedRegions_ANR0001_IC-2032_FRS12_HBH_N1_lib36166_2072_7_1_peak_7341	62.1559	440	Intergenic	285	155	0	0	AT3G58730	-	coding	-65	-1788	-765	-1550	5'	21720045
N1	EnrichedRegions_ANR0001_IC-2032_FRS12_HBH_N1_lib36166_2072_7_1_peak_9524.1	5	2622603	2623061	EnrichedRegions_ANR0001_IC-2032_FRS12_HBH_N1_lib36166_2072_7_1_peak_9524	62.1559	458	Intergenic	340	118	0	0	AT5G08150	-	coding	-111	-801	-233	-667	5'	2622831
N1	EnrichedRegions_ANR0001_IC-2032_FRS12_HBH_N1_lib36166_2072_7_1_peak_10059.1	5	5694202	5695081	EnrichedRegions_ANR0001_IC-2032_FRS12_HBH_N1_lib36166_2072_7_1_peak_10059	62.1559	879	Intergenic	879	0	0	0	AT5G17300	-	coding	-1612	-4287	-2079	-4079	5'	5694514
N1	EnrichedRegions_ANR0001_IC-2032_FRS12_HBH_N1_lib36166_2072_7_1_peak_10576.1	5	9275757	9276248	EnrichedRegions_ANR0001_IC-2032_FRS12_HBH_N1_lib36166_2072_7_1_peak_10576	62.1559	491	UTR	167	110	23	191	AT5G26667	+	coding	32	-1992	-680	-1809	I	9275979
N1	EnrichedRegions_ANR0001_IC-2032_FRS12_HBH_N1_lib36166_2072_7_1_peak_4703.1	2	17938335	17942597	EnrichedRegions_ANR0001_IC-2032_FRS12_HBH_N1_lib36166_2072_7_1_peak_4703	61.0049	4262	Intergenic	4262	0	0	0	AT2G43150	+	coding	-3871	-5000	-3871	-4509	5'	17942022
N1	EnrichedRegions_ANR0001_IC-2032_FRS12_HBH_N1_lib36166_2072_7_1_peak_80.1	1	1224306	1224788	EnrichedRegions_ANR0001_IC-2032_FRS12_HBH_N1_lib36166_2072_7_1_peak_80	60.9836	482	Coding	292	61	129	0	AT1G04501	+	coding	9	-119	9	-119	I	1224561
N1	EnrichedRegions_ANR0001_IC-2032_FRS12_HBH_N1_lib36166_2072_7_1_peak_5023.1	2	19648800	19649277	EnrichedRegions_ANR0001_IC-2032_FRS12_HBH_N1_lib36166_2072_7_1_peak_5023	60.9836	477	Intron	0	0	0	477	AT2G48030	-	coding	1090	-1535	930	-1224	I	19649058
N1	EnrichedRegions_ANR0001_IC-2032_FRS12_HBH_N1_lib36166_2072_7_1_peak_5976.1	3	7864752	7867896	EnrichedRegions_ANR0001_IC-2032_FRS12_HBH_N1_lib36166_2072_7_1_peak_5976	60.9836	3144	Intergenic	2933	121	90	0	AT3G22250	+	coding	-1073	-3549	-1126	-3373	5'	7866680
N1	EnrichedRegions_ANR0001_IC-2032_FRS12_HBH_N1_lib36166_2072_7_1_peak_7200.1	3	20738027	20738799	EnrichedRegions_ANR0001_IC-2032_FRS12_HBH_N1_lib36166_2072_7_1_peak_7200	60.9836	772	UTR	0	293	66	413	AT3G55880	+	coding	1806	-536	1695	52	I	20738377
N1	EnrichedRegions_ANR0001_IC-2032_FRS12_HBH_N1_lib36166_2072_7_1_peak_8214.1	4	9423126	9423585	EnrichedRegions_ANR0001_IC-2032_FRS12_HBH_N1_lib36166_2072_7_1_peak_8214	60.9836	459	Intergenic	459	0	0	0	AT4G16760	-	coding	5524	1293	5349	1590	3'	9423340
N1	EnrichedRegions_ANR0001_IC-2032_FRS12_HBH_N1_lib36166_2072_7_1_peak_9283.1	5	608159	608628	EnrichedRegions_ANR0001_IC-2032_FRS12_HBH_N1_lib36166_2072_7_1_peak_9283	60.9836	469	Intergenic	434	35	0	0	AT5G02680	+	coding	3474	199	2593	508	3'	608392
N1	EnrichedRegions_ANR0001_IC-2032_FRS12_HBH_N1_lib36166_2072_7_1_peak_9388.1	5	1470949	1471424	EnrichedRegions_ANR0001_IC-2032_FRS12_HBH_N1_lib36166_2072_7_1_peak_9388	60.9836	475	Intergenic	475	0	0	0	AT5G04990	-	coding	2768	285	2574	502	3'	1471196
N1	EnrichedRegions_ANR0001_IC-2032_FRS12_HBH_N1_lib36166_2072_7_1_peak_11302.1	5	20750309	20750738	EnrichedRegions_ANR0001_IC-2032_FRS12_HBH_N1_lib36166_2072_7_1_peak_11302	60.9836	429	Intergenic	351	40	38	0	AT5G51040	+	coding	-118	-1481	-158	-1248	5'	20750542
N1	EnrichedRegions_ANR0001_IC-2032_FRS12_HBH_N1_lib36166_2072_7_1_peak_5420.1	3	3494423	3494928	EnrichedRegions_ANR0001_IC-2032_FRS12_HBH_N1_lib36166_2072_7_1_peak_5420	60.4955	505	UTR	274	54	177	0	AT3G11150	-	coding	0	-1786	-54	-1667	I	3494653
N1	EnrichedRegions_ANR0001_IC-2032_FRS12_HBH_N1_lib36166_2072_7_1_peak_7583.1	3	23167348	23168534	EnrichedRegions_ANR0001_IC-2032_FRS12_HBH_N1_lib36166_2072_7_1_peak_7583	60.4693	1186	Intron	713	85	3	385	AT3G62650	+	coding	270	-856	-200	-658	I	23168331
N1	EnrichedRegions_ANR0001_IC-2032_FRS12_HBH_N1_lib36166_2072_7_1_peak_7777.1	4	1198053	1198421	EnrichedRegions_ANR0001_IC-2032_FRS12_HBH_N1_lib36166_2072_7_1_peak_7777	59.8144	368	Intergenic	368	0	0	0	AT4G02710	-	coding	-593	-4707	-1162	-4707	5'	1198223
N1	EnrichedRegions_ANR0001_IC-2032_FRS12_HBH_N1_lib36166_2072_7_1_peak_7844.1	4	5126052	5126502	EnrichedRegions_ANR0001_IC-2032_FRS12_HBH_N1_lib36166_2072_7_1_peak_7844	59.8144	450	Intergenic	450	0	0	0	AT4G08136	+	pseudo	2900	979	2900	979	3'	5126301
N1	EnrichedRegions_ANR0001_IC-2032_FRS12_HBH_N1_lib36166_2072_7_1_peak_8143.1	4	8916756	8917508	EnrichedRegions_ANR0001_IC-2032_FRS12_HBH_N1_lib36166_2072_7_1_peak_8143	59.8144	752	Intergenic	674	78	0	0	AT4G15630	+	coding	-222	-1644	-319	-1475	5'	8917208
N1	EnrichedRegions_ANR0001_IC-2032_FRS12_HBH_N1_lib36166_2072_7_1_peak_10104.1	5	5875769	5876808	EnrichedRegions_ANR0001_IC-2032_FRS12_HBH_N1_lib36166_2072_7_1_peak_10104	59.8144	1039	Intergenic	1039	0	0	0	AT5G17795	-	coding	-979	-1194	-979	-1194	5'	5876198
N1	EnrichedRegions_ANR0001_IC-2032_FRS12_HBH_N1_lib36166_2072_7_1_peak_10838.1	5	16054621	16055683	EnrichedRegions_ANR0001_IC-2032_FRS12_HBH_N1_lib36166_2072_7_1_peak_10838	59.8144	1062	Intergenic	1062	0	0	0	AT5G40130	-	pseudo	-1191	-1550	-1191	-1550	5'	16055247
N1	EnrichedRegions_ANR0001_IC-2032_FRS12_HBH_N1_lib36166_2072_7_1_peak_11462.1	5	22260926	22261363	EnrichedRegions_ANR0001_IC-2032_FRS12_HBH_N1_lib36166_2072_7_1_peak_11462	59.8144	437	Intergenic	345	92	0	0	AT5G54800	+	coding	-114	-2764	-251	-2405	5'	22261157
N1	EnrichedRegions_ANR0001_IC-2032_FRS12_HBH_N1_lib36166_2072_7_1_peak_11543.1	5	22923797	22924247	EnrichedRegions_ANR0001_IC-2032_FRS12_HBH_N1_lib36166_2072_7_1_peak_11543	59.8144	450	UTR	125	325	0	0	AT5G56630	+	coding	104	-2937	-285	-2702	I	22924026
N1	EnrichedRegions_ANR0001_IC-2032_FRS12_HBH_N1_lib36166_2072_7_1_peak_11894.1	5	25752776	25754216	EnrichedRegions_ANR0001_IC-2032_FRS12_HBH_N1_lib36166_2072_7_1_peak_11894	59.8144	1440	Intron	0	0	98	1342	AT5G64410	-	coding	1778	-2429	1700	-2353	I	25753274
N1	EnrichedRegions_ANR0001_IC-2032_FRS12_HBH_N1_lib36166_2072_7_1_peak_3049.1	2	755997	756664	EnrichedRegions_ANR0001_IC-2032_FRS12_HBH_N1_lib36166_2072_7_1_peak_3049	59.7187	667	Intergenic	446	0	221	0	AT2G02700	+	coding	-69	-1568	-69	-1568	5'	756374
N1	EnrichedRegions_ANR0001_IC-2032_FRS12_HBH_N1_lib36166_2072_7_1_peak_10455.1	5	8525488	8530177	EnrichedRegions_ANR0001_IC-2032_FRS12_HBH_N1_lib36166_2072_7_1_peak_10455	59.6263	4689	Intergenic	4508	0	181	0	AT5G24830	+	coding	-1335	-4224	-1583	-3623	5'	8529643
N1	EnrichedRegions_ANR0001_IC-2032_FRS12_HBH_N1_lib36166_2072_7_1_peak_184.1	1	1860691	1862309	EnrichedRegions_ANR0001_IC-2032_FRS12_HBH_N1_lib36166_2072_7_1_peak_184	59.5672	1618	Intergenic	1466	150	2	0	AT1G06130	-	coding	-343	-3306	-433	-3039	5'	1861073
N1	EnrichedRegions_ANR0001_IC-2032_FRS12_HBH_N1_lib36166_2072_7_1_peak_6496.1	3	12450044	12450574	EnrichedRegions_ANR0001_IC-2032_FRS12_HBH_N1_lib36166_2072_7_1_peak_6496	59.403	530	Intron	0	0	14	516	AT3G30775	-	coding	876	-1736	754	-1492	I	12450372
N1	EnrichedRegions_ANR0001_IC-2032_FRS12_HBH_N1_lib36166_2072_7_1_peak_7510.1	3	22873667	22874110	EnrichedRegions_ANR0001_IC-2032_FRS12_HBH_N1_lib36166_2072_7_1_peak_7510	58.7914	443	Intergenic	323	120	0	0	AT3G61790	-	coding	-81	-2076	-324	-1893	5'	22873867
N1	EnrichedRegions_ANR0001_IC-2032_FRS12_HBH_N1_lib36166_2072_7_1_peak_7348.1	3	21827531	21828031	EnrichedRegions_ANR0001_IC-2032_FRS12_HBH_N1_lib36166_2072_7_1_peak_7348	58.7896	500	Intergenic	447	53	0	0	AT3G59060	-	coding	2714	185	2102	396	3'	21827793
N1	EnrichedRegions_ANR0001_IC-2032_FRS12_HBH_N1_lib36166_2072_7_1_peak_7101.1	3	20013359	20014288	EnrichedRegions_ANR0001_IC-2032_FRS12_HBH_N1_lib36166_2072_7_1_peak_7101	58.6692	929	UTR	67	474	296	92	AT3G54030	+	coding	2646	-120	2411	83	I	20013573
N1	EnrichedRegions_ANR0001_IC-2032_FRS12_HBH_N1_lib36166_2072_7_1_peak_475.1	1	4857582	4858159	EnrichedRegions_ANR0001_IC-2032_FRS12_HBH_N1_lib36166_2072_7_1_peak_475	58.6411	577	Intron	194	23	258	102	AT1G14210	-	coding	156	-1030	133	-906	I	4857808
N1	EnrichedRegions_ANR0001_IC-2032_FRS12_HBH_N1_lib36166_2072_7_1_peak_5201.1	3	1483748	1484221	EnrichedRegions_ANR0001_IC-2032_FRS12_HBH_N1_lib36166_2072_7_1_peak_5201	58.6411	473	Intergenic	473	0	0	0	AT3G05210	+	coding	4431	1927	4378	2146	3'	1483969
N1	EnrichedRegions_ANR0001_IC-2032_FRS12_HBH_N1_lib36166_2072_7_1_peak_5549.1	3	4532260	4532994	EnrichedRegions_ANR0001_IC-2032_FRS12_HBH_N1_lib36166_2072_7_1_peak_5549	58.6411	734	Intergenic	651	83	0	0	AT3G13790	-	coding	3113	157	3077	330	3'	4532754
N1	EnrichedRegions_ANR0001_IC-2032_FRS12_HBH_N1_lib36166_2072_7_1_peak_5883.1	3	6933535	6934203	EnrichedRegions_ANR0001_IC-2032_FRS12_HBH_N1_lib36166_2072_7_1_peak_5883	58.6411	668	Intergenic	668	0	0	0	AT3G19930	+	coding	-897	-3244	-1172	-2965	5'	6933876
N1	EnrichedRegions_ANR0001_IC-2032_FRS12_HBH_N1_lib36166_2072_7_1_peak_7729.1	4	738568	740207	EnrichedRegions_ANR0001_IC-2032_FRS12_HBH_N1_lib36166_2072_7_1_peak_7729	58.6411	1639	Intergenic	1639	0	0	0	AT4G01710	+	coding	4073	3222	4050	3376	3'	739826
N1	EnrichedRegions_ANR0001_IC-2032_FRS12_HBH_N1_lib36166_2072_7_1_peak_8137.1	4	8907521	8908345	EnrichedRegions_ANR0001_IC-2032_FRS12_HBH_N1_lib36166_2072_7_1_peak_8137	58.6411	824	Intergenic	824	0	0	0	AT4G15590	-	te	-504	-7514	-504	-7514	5'	8907759
N1	EnrichedRegions_ANR0001_IC-2032_FRS12_HBH_N1_lib36166_2072_7_1_peak_8534.1	4	11985923	11986737	EnrichedRegions_ANR0001_IC-2032_FRS12_HBH_N1_lib36166_2072_7_1_peak_8534	58.6411	814	Intergenic	814	0	0	0	AT4G22810	+	coding	2211	649	1919	945	3'	11986351
N1	EnrichedRegions_ANR0001_IC-2032_FRS12_HBH_N1_lib36166_2072_7_1_peak_8757.1	4	14163385	14163837	EnrichedRegions_ANR0001_IC-2032_FRS12_HBH_N1_lib36166_2072_7_1_peak_8757	58.6411	452	Intergenic	452	0	0	0	AT4G28700	+	coding	1923	409	1923	409	3'	14163604
N1	EnrichedRegions_ANR0001_IC-2032_FRS12_HBH_N1_lib36166_2072_7_1_peak_8890.1	4	15062890	15065113	EnrichedRegions_ANR0001_IC-2032_FRS12_HBH_N1_lib36166_2072_7_1_peak_8890	58.6411	2223	Intergenic	2223	0	0	0	AT4G30960	+	coding	-2296	-4253	-2643	-3968	5'	15064757
N1	EnrichedRegions_ANR0001_IC-2032_FRS12_HBH_N1_lib36166_2072_7_1_peak_9912.1	5	4755863	4756363	EnrichedRegions_ANR0001_IC-2032_FRS12_HBH_N1_lib36166_2072_7_1_peak_9912	58.6411	500	Intergenic	355	64	81	0	AT5G14730	+	coding	-70	-1509	-134	-874	5'	4756148
N1	EnrichedRegions_ANR0001_IC-2032_FRS12_HBH_N1_lib36166_2072_7_1_peak_1468.1	1	19081678	19082120	EnrichedRegions_ANR0001_IC-2032_FRS12_HBH_N1_lib36166_2072_7_1_peak_1468	58.5679	442	Intergenic	442	0	0	0	AT1G51460	-	coding	-430	-4881	-528	-4731	5'	19081863
N1	EnrichedRegions_ANR0001_IC-2032_FRS12_HBH_N1_lib36166_2072_7_1_peak_3682.1	2	9261033	9261473	EnrichedRegions_ANR0001_IC-2032_FRS12_HBH_N1_lib36166_2072_7_1_peak_3682	58.4825	440	Intergenic	440	0	0	0	AT2G21650	+	coding	1626	553	1555	790	3'	9261209
N1	EnrichedRegions_ANR0001_IC-2032_FRS12_HBH_N1_lib36166_2072_7_1_peak_5796.1	3	6300344	6300720	EnrichedRegions_ANR0001_IC-2032_FRS12_HBH_N1_lib36166_2072_7_1_peak_5796	58.4167	376	UTR	46	173	157	0	AT3G18350	+	coding	3686	-137	3012	36	I	6300536
N1	EnrichedRegions_ANR0001_IC-2032_FRS12_HBH_N1_lib36166_2072_7_1_peak_3073.1	2	832651	836346	EnrichedRegions_ANR0001_IC-2032_FRS12_HBH_N1_lib36166_2072_7_1_peak_3073	58.3606	3695	Intergenic	3695	0	0	0	AT2G02860	-	coding	-1121	-5224	-1280	-5030	5'	833576
N1	EnrichedRegions_ANR0001_IC-2032_FRS12_HBH_N1_lib36166_2072_7_1_peak_11888.1	5	25702080	25703399	EnrichedRegions_ANR0001_IC-2032_FRS12_HBH_N1_lib36166_2072_7_1_peak_11888	57.9062	1319	Intergenic	1319	0	0	0	AT5G64260	+	coding	-1282	-2669	-1333	-2250	5'	25702647
N1	EnrichedRegions_ANR0001_IC-2032_FRS12_HBH_N1_lib36166_2072_7_1_peak_3428.1	2	7519546	7520557	EnrichedRegions_ANR0001_IC-2032_FRS12_HBH_N1_lib36166_2072_7_1_peak_3428	57.7795	1011	Intergenic	923	88	0	0	AT2G17290	+	coding	3671	453	3081	847	3'	7520086
N1	EnrichedRegions_ANR0001_IC-2032_FRS12_HBH_N1_lib36166_2072_7_1_peak_10769.1	5	15000378	15000894	EnrichedRegions_ANR0001_IC-2032_FRS12_HBH_N1_lib36166_2072_7_1_peak_10769	57.706	516	Intergenic	516	0	0	0	AT5G37770	-	coding	-1023	-1788	-1082	-1567	5'	15000642
N1	EnrichedRegions_ANR0001_IC-2032_FRS12_HBH_N1_lib36166_2072_7_1_peak_5830.1	3	6535345	6536867	EnrichedRegions_ANR0001_IC-2032_FRS12_HBH_N1_lib36166_2072_7_1_peak_5830	57.4742	1522	Intergenic	1370	152	0	0	AT3G18950	+	coding	-1093	-3036	-1278	-2699	5'	6535622
N1	EnrichedRegions_ANR0001_IC-2032_FRS12_HBH_N1_lib36166_2072_7_1_peak_6501.1	3	12457957	12458589	EnrichedRegions_ANR0001_IC-2032_FRS12_HBH_N1_lib36166_2072_7_1_peak_6501	57.4742	632	Intergenic	632	0	0	0	AT3G30778	-	coding	1066	947	1066	947	3'	12458238
N1	EnrichedRegions_ANR0001_IC-2032_FRS12_HBH_N1_lib36166_2072_7_1_peak_7209.1	3	20765458	20765868	EnrichedRegions_ANR0001_IC-2032_FRS12_HBH_N1_lib36166_2072_7_1_peak_7209	57.4742	410	Intergenic	410	0	0	0	AT3G55970	-	coding	3653	1064	3593	1299	3'	20765671
N1	EnrichedRegions_ANR0001_IC-2032_FRS12_HBH_N1_lib36166_2072_7_1_peak_8316.1	4	10097525	10098174	EnrichedRegions_ANR0001_IC-2032_FRS12_HBH_N1_lib36166_2072_7_1_peak_8316	57.4742	649	Intergenic	649	0	0	0	AT4G18260	-	coding	-382	-4361	-548	-4361	5'	10097885
N1	EnrichedRegions_ANR0001_IC-2032_FRS12_HBH_N1_lib36166_2072_7_1_peak_10464.1	5	8570308	8570836	EnrichedRegions_ANR0001_IC-2032_FRS12_HBH_N1_lib36166_2072_7_1_peak_10464	57.4742	528	Intergenic	477	51	0	0	AT5G24910	-	coding	-270	-3047	-368	-2954	5'	8570628
N1	EnrichedRegions_ANR0001_IC-2032_FRS12_HBH_N1_lib36166_2072_7_1_peak_10982.1	5	17447453	17448144	EnrichedRegions_ANR0001_IC-2032_FRS12_HBH_N1_lib36166_2072_7_1_peak_10982	57.4742	691	Intergenic	691	0	0	0	AT5G43415	+	te	7607	1806	7607	1806	3'	17447695
N1	EnrichedRegions_ANR0001_IC-2032_FRS12_HBH_N1_lib36166_2072_7_1_peak_9544.1	5	2828585	2829025	EnrichedRegions_ANR0001_IC-2032_FRS12_HBH_N1_lib36166_2072_7_1_peak_9544	57.4297	440	Intergenic	362	78	0	0	AT5G08690	+	coding	3097	148	3071	458	3'	2828810
N1	EnrichedRegions_ANR0001_IC-2032_FRS12_HBH_N1_lib36166_2072_7_1_peak_2981.1	2	378938	382083	EnrichedRegions_ANR0001_IC-2032_FRS12_HBH_N1_lib36166_2072_7_1_peak_2981	57.4009	3145	Intergenic	3145	0	0	0	AT2G01850	+	coding	-3343	-5488	-3518	-5282	5'	381856
N1	EnrichedRegions_ANR0001_IC-2032_FRS12_HBH_N1_lib36166_2072_7_1_peak_3834.1	2	9977878	9978971	EnrichedRegions_ANR0001_IC-2032_FRS12_HBH_N1_lib36166_2072_7_1_peak_3834	57.3778	1093	Intergenic	949	100	44	0	AT2G23430	-	coding	-402	-1677	-502	-1403	5'	9978423
N1	EnrichedRegions_ANR0001_IC-2032_FRS12_HBH_N1_lib36166_2072_7_1_peak_11039.1	5	17843495	17843979	EnrichedRegions_ANR0001_IC-2032_FRS12_HBH_N1_lib36166_2072_7_1_peak_11039	57.3332	484	Intergenic	300	102	0	82	AT5G44290	-	coding	-81	-3335	-569	-3009	5'	17843759
N1	EnrichedRegions_ANR0001_IC-2032_FRS12_HBH_N1_lib36166_2072_7_1_peak_3015.1	2	519476	519877	EnrichedRegions_ANR0001_IC-2032_FRS12_HBH_N1_lib36166_2072_7_1_peak_3015	57.3271	401	Intron	0	0	0	401	AT2G02080	-	coding	2035	-1513	1498	-1344	I	519672
N1	EnrichedRegions_ANR0001_IC-2032_FRS12_HBH_N1_lib36166_2072_7_1_peak_7658.1	4	333540	334309	EnrichedRegions_ANR0001_IC-2032_FRS12_HBH_N1_lib36166_2072_7_1_peak_7658	57.1781	769	Intergenic	769	0	0	0	AT4G00770	+	coding	2873	553	2835	980	3'	334030
N1	EnrichedRegions_ANR0001_IC-2032_FRS12_HBH_N1_lib36166_2072_7_1_peak_1298.1	1	15943370	15943800	EnrichedRegions_ANR0001_IC-2032_FRS12_HBH_N1_lib36166_2072_7_1_peak_1298	57.0113	430	Intergenic	430	0	0	0	AT1G42490	-	pseudo	3395	2287	3395	2287	3'	15943590
N1	EnrichedRegions_ANR0001_IC-2032_FRS12_HBH_N1_lib36166_2072_7_1_peak_5028.1	3	20717	21217	EnrichedRegions_ANR0001_IC-2032_FRS12_HBH_N1_lib36166_2072_7_1_peak_5028	57.0113	500	Intergenic	497	3	0	0	AT3G01070	+	coding	1368	241	1301	516	3'	20960
N1	EnrichedRegions_ANR0001_IC-2032_FRS12_HBH_N1_lib36166_2072_7_1_peak_7607.1	3	23277205	23277707	EnrichedRegions_ANR0001_IC-2032_FRS12_HBH_N1_lib36166_2072_7_1_peak_7607	56.9303	502	Intergenic	502	0	0	0	AT3G62980	-	coding	-1036	-4295	-1230	-3932	5'	23277411
N1	EnrichedRegions_ANR0001_IC-2032_FRS12_HBH_N1_lib36166_2072_7_1_peak_2040.1	1	25254062	25254483	EnrichedRegions_ANR0001_IC-2032_FRS12_HBH_N1_lib36166_2072_7_1_peak_2040	56.6918	421	Intergenic	421	0	0	0	AT1G67410	-	coding	-599	-3073	-698	-2660	5'	25254266
N1	EnrichedRegions_ANR0001_IC-2032_FRS12_HBH_N1_lib36166_2072_7_1_peak_7390.1	3	22197353	22198022	EnrichedRegions_ANR0001_IC-2032_FRS12_HBH_N1_lib36166_2072_7_1_peak_7390	56.6585	669	Intergenic	473	167	29	0	AT3G60110	+	coding	-32	-3657	-199	-3365	5'	22197794
N1	EnrichedRegions_ANR0001_IC-2032_FRS12_HBH_N1_lib36166_2072_7_1_peak_8356.1	4	10294512	10295898	EnrichedRegions_ANR0001_IC-2032_FRS12_HBH_N1_lib36166_2072_7_1_peak_8356	56.6065	1386	Intergenic	1386	0	0	0	AT4G18710	+	coding	-1078	-4167	-1279	-3718	5'	10295195
N1	EnrichedRegions_ANR0001_IC-2032_FRS12_HBH_N1_lib36166_2072_7_1_peak_6497.1	3	12451093	12451975	EnrichedRegions_ANR0001_IC-2032_FRS12_HBH_N1_lib36166_2072_7_1_peak_6497	56.5229	882	Intergenic	726	122	34	0	AT3G30775	-	coding	-64	-2676	-186	-2432	5'	12451312
N1	EnrichedRegions_ANR0001_IC-2032_FRS12_HBH_N1_lib36166_2072_7_1_peak_7365.1	3	21917577	21918023	EnrichedRegions_ANR0001_IC-2032_FRS12_HBH_N1_lib36166_2072_7_1_peak_7365	56.5229	446	UTR	178	268	0	0	AT3G59290	+	coding	6154	-89	4959	281	I	21917755
N1	EnrichedRegions_ANR0001_IC-2032_FRS12_HBH_N1_lib36166_2072_7_1_peak_4928.1	2	19146823	19147348	EnrichedRegions_ANR0001_IC-2032_FRS12_HBH_N1_lib36166_2072_7_1_peak_4928	56.3232	525	Intergenic	525	0	0	0	AT2G46630	+	coding	1524	340	1524	340	3'	19147053
N1	EnrichedRegions_ANR0001_IC-2032_FRS12_HBH_N1_lib36166_2072_7_1_peak_1730.1	1	21979218	21979657	EnrichedRegions_ANR0001_IC-2032_FRS12_HBH_N1_lib36166_2072_7_1_peak_1730	56.3143	439	UTR	166	236	0	37	AT1G59750	+	coding	43	-4986	-987	-4766	I	21979427
N1	EnrichedRegions_ANR0001_IC-2032_FRS12_HBH_N1_lib36166_2072_7_1_peak_2669.1	1	28888846	28889258	EnrichedRegions_ANR0001_IC-2032_FRS12_HBH_N1_lib36166_2072_7_1_peak_2669	56.3143	412	Intergenic	412	0	0	0	AT1G76910	+	coding	1836	950	1836	950	3'	28889054
N1	EnrichedRegions_ANR0001_IC-2032_FRS12_HBH_N1_lib36166_2072_7_1_peak_6082.1	3	8292720	8293498	EnrichedRegions_ANR0001_IC-2032_FRS12_HBH_N1_lib36166_2072_7_1_peak_6082	56.3143	778	Intergenic	778	0	0	0	AT3G23240	+	coding	-2349	-3309	-2410	-3066	5'	8293295
N1	EnrichedRegions_ANR0001_IC-2032_FRS12_HBH_N1_lib36166_2072_7_1_peak_6598.1	3	15985256	15985972	EnrichedRegions_ANR0001_IC-2032_FRS12_HBH_N1_lib36166_2072_7_1_peak_6598	56.3143	716	Intergenic	436	280	0	0	AT3G44300	+	coding	2286	62	2246	425	3'	15985597
N1	EnrichedRegions_ANR0001_IC-2032_FRS12_HBH_N1_lib36166_2072_7_1_peak_8259.1	4	9873940	9874658	EnrichedRegions_ANR0001_IC-2032_FRS12_HBH_N1_lib36166_2072_7_1_peak_8259	56.3143	718	Intergenic	718	0	0	0	AT4G17765	-	rna	-792	-863	-792	-863	5'	9874375
N1	EnrichedRegions_ANR0001_IC-2032_FRS12_HBH_N1_lib36166_2072_7_1_peak_8899.1	4	15230990	15231472	EnrichedRegions_ANR0001_IC-2032_FRS12_HBH_N1_lib36166_2072_7_1_peak_8899	56.3143	482	Intergenic	482	0	0	0	AT4G31380	+	coding	1412	479	1360	815	3'	15231197
N1	EnrichedRegions_ANR0001_IC-2032_FRS12_HBH_N1_lib36166_2072_7_1_peak_8934.1	4	15597929	15598441	EnrichedRegions_ANR0001_IC-2032_FRS12_HBH_N1_lib36166_2072_7_1_peak_8934	56.3143	512	Intergenic	512	0	0	0	AT4G32300	+	coding	-1315	-4435	-1810	-4275	5'	15598160
N1	EnrichedRegions_ANR0001_IC-2032_FRS12_HBH_N1_lib36166_2072_7_1_peak_10511.1	5	8729038	8731156	EnrichedRegions_ANR0001_IC-2032_FRS12_HBH_N1_lib36166_2072_7_1_peak_10511	56.3143	2118	Intergenic	2118	0	0	0	AT5G25210	+	coding	5320	3507	5222	3813	3'	8729278
N1	EnrichedRegions_ANR0001_IC-2032_FRS12_HBH_N1_lib36166_2072_7_1_peak_10590.1	5	9316399	9317036	EnrichedRegions_ANR0001_IC-2032_FRS12_HBH_N1_lib36166_2072_7_1_peak_10590	56.3143	637	Intergenic	637	0	0	0	AT5G26680	-	coding	-1264	-4857	-1281	-4857	5'	9316739
N1	EnrichedRegions_ANR0001_IC-2032_FRS12_HBH_N1_lib36166_2072_7_1_peak_11628.1	5	23389308	23389686	EnrichedRegions_ANR0001_IC-2032_FRS12_HBH_N1_lib36166_2072_7_1_peak_11628	56.3143	378	Intergenic	378	0	0	0	AT5G57720	-	coding	2116	241	2022	423	3'	23389504
N1	EnrichedRegions_ANR0001_IC-2032_FRS12_HBH_N1_lib36166_2072_7_1_peak_2428.1	1	27288895	27289313	EnrichedRegions_ANR0001_IC-2032_FRS12_HBH_N1_lib36166_2072_7_1_peak_2428	56.2207	418	UTR	5	398	0	15	AT1G72490	-	coding	1937	-205	1627	330	I	27289105
N1	EnrichedRegions_ANR0001_IC-2032_FRS12_HBH_N1_lib36166_2072_7_1_peak_993.1	1	11163122	11163713	EnrichedRegions_ANR0001_IC-2032_FRS12_HBH_N1_lib36166_2072_7_1_peak_993	56.203	591	Intergenic	438	123	0	30	AT1G31230	-	coding	-50	-4706	-269	-4580	5'	11163324
N1	EnrichedRegions_ANR0001_IC-2032_FRS12_HBH_N1_lib36166_2072_7_1_peak_10298.1	5	7181705	7182137	EnrichedRegions_ANR0001_IC-2032_FRS12_HBH_N1_lib36166_2072_7_1_peak_10298	55.811	432	Intergenic	432	0	0	0	AT5G21120	+	coding	-703	-2424	-711	-2267	5'	7181918
N1	EnrichedRegions_ANR0001_IC-2032_FRS12_HBH_N1_lib36166_2072_7_1_peak_9997.1	5	5287471	5288200	EnrichedRegions_ANR0001_IC-2032_FRS12_HBH_N1_lib36166_2072_7_1_peak_9997	55.5992	729	Intergenic	729	0	0	0	AT5G16190	-	coding	-1511	-4254	-1511	-4141	5'	5287804
N1	EnrichedRegions_ANR0001_IC-2032_FRS12_HBH_N1_lib36166_2072_7_1_peak_2840.1	1	29870734	29871645	EnrichedRegions_ANR0001_IC-2032_FRS12_HBH_N1_lib36166_2072_7_1_peak_2840	55.5254	911	Intergenic	724	79	108	0	AT1G79420	+	coding	-46	-2903	-125	-2754	5'	29871412
N1	EnrichedRegions_ANR0001_IC-2032_FRS12_HBH_N1_lib36166_2072_7_1_peak_3731.1	2	9516566	9518339	EnrichedRegions_ANR0001_IC-2032_FRS12_HBH_N1_lib36166_2072_7_1_peak_3731	55.2365	1773	Intergenic	1560	0	213	0	AT2G22426	+	coding	391	179	391	179	3'	9517408
N1	EnrichedRegions_ANR0001_IC-2032_FRS12_HBH_N1_lib36166_2072_7_1_peak_2435.1	1	27302773	27303348	EnrichedRegions_ANR0001_IC-2032_FRS12_HBH_N1_lib36166_2072_7_1_peak_2435	55.1574	575	Intergenic	575	0	0	0	AT1G72510	+	coding	-326	-1787	-843	-1340	5'	27303063
N1	EnrichedRegions_ANR0001_IC-2032_FRS12_HBH_N1_lib36166_2072_7_1_peak_2573.1	1	28355931	28356580	EnrichedRegions_ANR0001_IC-2032_FRS12_HBH_N1_lib36166_2072_7_1_peak_2573	55.1574	649	Intergenic	649	0	0	0	AT1G75520	-	coding	-2866	-4799	-3182	-4582	5'	28356361
N1	EnrichedRegions_ANR0001_IC-2032_FRS12_HBH_N1_lib36166_2072_7_1_peak_4068.1	2	12309115	12309755	EnrichedRegions_ANR0001_IC-2032_FRS12_HBH_N1_lib36166_2072_7_1_peak_4068	55.1574	640	Intergenic	640	0	0	0	AT2G28690	-	coding	-688	-2426	-839	-2176	5'	12309316
N1	EnrichedRegions_ANR0001_IC-2032_FRS12_HBH_N1_lib36166_2072_7_1_peak_5278.1	3	2216565	2217013	EnrichedRegions_ANR0001_IC-2032_FRS12_HBH_N1_lib36166_2072_7_1_peak_5278	55.1574	448	Intergenic	448	0	0	0	AT3G07010	-	coding	-286	-4041	-463	-3796	5'	2216769
N1	EnrichedRegions_ANR0001_IC-2032_FRS12_HBH_N1_lib36166_2072_7_1_peak_7438.1	3	22415567	22416043	EnrichedRegions_ANR0001_IC-2032_FRS12_HBH_N1_lib36166_2072_7_1_peak_7438	55.1574	476	Intergenic	268	77	0	131	AT3G60640	+	coding	-20	-1343	-303	-1156	5'	22415815
N1	EnrichedRegions_ANR0001_IC-2032_FRS12_HBH_N1_lib36166_2072_7_1_peak_8681.1	4	13278026	13279343	EnrichedRegions_ANR0001_IC-2032_FRS12_HBH_N1_lib36166_2072_7_1_peak_8681	55.1574	1317	Intergenic	1317	0	0	0	AT4G26200	+	coding	3295	1414	3295	1656	3'	13278602
N1	EnrichedRegions_ANR0001_IC-2032_FRS12_HBH_N1_lib36166_2072_7_1_peak_9192.1	4	18551017	18551445	EnrichedRegions_ANR0001_IC-2032_FRS12_HBH_N1_lib36166_2072_7_1_peak_9192	55.1574	428	Coding	181	0	247	0	AT4G40011	-	coding	172	-34	172	-34	I	18551232
N1	EnrichedRegions_ANR0001_IC-2032_FRS12_HBH_N1_lib36166_2072_7_1_peak_10236.1	5	6750970	6751564	EnrichedRegions_ANR0001_IC-2032_FRS12_HBH_N1_lib36166_2072_7_1_peak_10236	55.1574	594	Intergenic	493	101	0	0	AT5G19980	-	coding	-91	-1456	-229	-1254	5'	6751161
N1	EnrichedRegions_ANR0001_IC-2032_FRS12_HBH_N1_lib36166_2072_7_1_peak_10602.1	5	9422339	9423024	EnrichedRegions_ANR0001_IC-2032_FRS12_HBH_N1_lib36166_2072_7_1_peak_10602	55.1574	685	Intergenic	685	0	0	0	AT5G26780	+	coding	4356	460	4252	826	3'	9422551
N1	EnrichedRegions_ANR0001_IC-2032_FRS12_HBH_N1_lib36166_2072_7_1_peak_11688.1	5	24063631	24064249	EnrichedRegions_ANR0001_IC-2032_FRS12_HBH_N1_lib36166_2072_7_1_peak_11688	55.1574	618	Intergenic	246	223	149	0	AT5G59730	-	coding	2324	31	2158	254	3'	24063846
N1	EnrichedRegions_ANR0001_IC-2032_FRS12_HBH_N1_lib36166_2072_7_1_peak_6275.1	3	9823232	9823713	EnrichedRegions_ANR0001_IC-2032_FRS12_HBH_N1_lib36166_2072_7_1_peak_6275	55.1382	481	Intergenic	453	28	0	0	AT3G26730	+	coding	-238	-3991	-323	-3823	5'	9823447
N1	EnrichedRegions_ANR0001_IC-2032_FRS12_HBH_N1_lib36166_2072_7_1_peak_4707.1	2	17993008	17993511	EnrichedRegions_ANR0001_IC-2032_FRS12_HBH_N1_lib36166_2072_7_1_peak_4707	55.1066	503	Intergenic	503	0	0	0	AT2G43290	-	coding	-1227	-2222	-1319	-1966	5'	17993274
N1	EnrichedRegions_ANR0001_IC-2032_FRS12_HBH_N1_lib36166_2072_7_1_peak_3566.1	2	8323782	8324283	EnrichedRegions_ANR0001_IC-2032_FRS12_HBH_N1_lib36166_2072_7_1_peak_3566	54.9437	501	Intergenic	501	0	0	0	AT2G19180	+	coding	-663	-1912	-689	-1522	5'	8324053
N1	EnrichedRegions_ANR0001_IC-2032_FRS12_HBH_N1_lib36166_2072_7_1_peak_4739.1	2	18103475	18104863	EnrichedRegions_ANR0001_IC-2032_FRS12_HBH_N1_lib36166_2072_7_1_peak_4739	54.6314	1388	Intergenic	569	91	372	356	AT2G43660	-	coding	-101	-919	-125	-852	5'	18104670
N1	EnrichedRegions_ANR0001_IC-2032_FRS12_HBH_N1_lib36166_2072_7_1_peak_3170.1	2	1930679	1931078	EnrichedRegions_ANR0001_IC-2032_FRS12_HBH_N1_lib36166_2072_7_1_peak_3170	54.6191	399	Intergenic	399	0	0	0	AT2G05300	+	pseudo	-361	-2129	-361	-2129	5'	1930881
N1	EnrichedRegions_ANR0001_IC-2032_FRS12_HBH_N1_lib36166_2072_7_1_peak_8133.1	4	8879371	8880158	EnrichedRegions_ANR0001_IC-2032_FRS12_HBH_N1_lib36166_2072_7_1_peak_8133	54.6029	787	Intergenic	787	0	0	0	AT4G15550	-	coding	-270	-2007	-296	-1720	5'	8879597
N1	EnrichedRegions_ANR0001_IC-2032_FRS12_HBH_N1_lib36166_2072_7_1_peak_9667.1	5	3489125	3490412	EnrichedRegions_ANR0001_IC-2032_FRS12_HBH_N1_lib36166_2072_7_1_peak_9667	54.521	1287	Intergenic	1177	110	0	0	AT5G11020	-	coding	-143	-3135	-394	-2938	5'	3489377
N1	EnrichedRegions_ANR0001_IC-2032_FRS12_HBH_N1_lib36166_2072_7_1_peak_4176.1	2	13804791	13805305	EnrichedRegions_ANR0001_IC-2032_FRS12_HBH_N1_lib36166_2072_7_1_peak_4176	54.5112	514	Intergenic	514	0	0	0	AT2G32520	-	coding	2471	454	2377	758	3'	13805065
N1	EnrichedRegions_ANR0001_IC-2032_FRS12_HBH_N1_lib36166_2072_7_1_peak_8138.1	4	8908448	8909092	EnrichedRegions_ANR0001_IC-2032_FRS12_HBH_N1_lib36166_2072_7_1_peak_8138	54.3866	644	Intergenic	616	28	0	0	AT4G15610	+	coding	-214	-2058	-312	-1791	5'	8908850
N1	EnrichedRegions_ANR0001_IC-2032_FRS12_HBH_N1_lib36166_2072_7_1_peak_4684.1	2	17883027	17883936	EnrichedRegions_ANR0001_IC-2032_FRS12_HBH_N1_lib36166_2072_7_1_peak_4684	54.3244	909	Intergenic	909	0	0	0	AT2G43000	-	coding	-687	-2708	-739	-2706	5'	17883323
N1	EnrichedRegions_ANR0001_IC-2032_FRS12_HBH_N1_lib36166_2072_7_1_peak_4177.1	2	13807531	13809342	EnrichedRegions_ANR0001_IC-2032_FRS12_HBH_N1_lib36166_2072_7_1_peak_4177	54.2661	1811	Intergenic	1679	73	59	0	AT2G32520	-	coding	-489	-2506	-583	-2202	5'	13808025
N1	EnrichedRegions_ANR0001_IC-2032_FRS12_HBH_N1_lib36166_2072_7_1_peak_6528.1	3	14318160	14318741	EnrichedRegions_ANR0001_IC-2032_FRS12_HBH_N1_lib36166_2072_7_1_peak_6528	54.1855	581	Intergenic	581	0	0	0	AT3G42170	+	coding	-2576	-5693	-3462	-5552	5'	14318376
N1	EnrichedRegions_ANR0001_IC-2032_FRS12_HBH_N1_lib36166_2072_7_1_peak_3341.1	2	6867973	6869387	EnrichedRegions_ANR0001_IC-2032_FRS12_HBH_N1_lib36166_2072_7_1_peak_3341	54.1767	1414	Intergenic	1414	0	0	0	AT2G15765	-	pseudo	827	490	827	490	3'	6869068
N1	EnrichedRegions_ANR0001_IC-2032_FRS12_HBH_N1_lib36166_2072_7_1_peak_209.1	1	2055716	2056152	EnrichedRegions_ANR0001_IC-2032_FRS12_HBH_N1_lib36166_2072_7_1_peak_209	54.165	436	Intergenic	436	0	0	0	AT1G06700	-	coding	-647	-3444	-1375	-3177	5'	2055927
N1	EnrichedRegions_ANR0001_IC-2032_FRS12_HBH_N1_lib36166_2072_7_1_peak_1211.1	1	13453015	13453614	EnrichedRegions_ANR0001_IC-2032_FRS12_HBH_N1_lib36166_2072_7_1_peak_1211	54.1211	599	Intron	0	0	280	319	AT1G36050	+	coding	2998	-481	2735	-481	I	13453202
N1	EnrichedRegions_ANR0001_IC-2032_FRS12_HBH_N1_lib36166_2072_7_1_peak_5012.1	2	19568247	19568648	EnrichedRegions_ANR0001_IC-2032_FRS12_HBH_N1_lib36166_2072_7_1_peak_5012	54.0831	401	Intergenic	198	203	0	0	AT2G47770	+	coding	-17	-1060	-254	-844	5'	19568447
N1	EnrichedRegions_ANR0001_IC-2032_FRS12_HBH_N1_lib36166_2072_7_1_peak_1266.1	1	14148967	14151768	EnrichedRegions_ANR0001_IC-2032_FRS12_HBH_N1_lib36166_2072_7_1_peak_1266	54.007	2801	Intergenic	2801	0	0	0	AT1G37120	-	te	-4721	-6916	-4721	-6916	5'	14150722
N1	EnrichedRegions_ANR0001_IC-2032_FRS12_HBH_N1_lib36166_2072_7_1_peak_1542.1	1	19698272	19698747	EnrichedRegions_ANR0001_IC-2032_FRS12_HBH_N1_lib36166_2072_7_1_peak_1542	54.007	475	Intergenic	264	38	173	0	AT1G52890	-	coding	-44	-1522	-82	-1234	5'	19698526
N1	EnrichedRegions_ANR0001_IC-2032_FRS12_HBH_N1_lib36166_2072_7_1_peak_4361.1	2	16013625	16014255	EnrichedRegions_ANR0001_IC-2032_FRS12_HBH_N1_lib36166_2072_7_1_peak_4361	54.007	630	Intron	0	0	67	563	AT2G38240	-	coding	925	-1293	838	-1105	I	16013828
N1	EnrichedRegions_ANR0001_IC-2032_FRS12_HBH_N1_lib36166_2072_7_1_peak_5669.1	3	5560934	5561483	EnrichedRegions_ANR0001_IC-2032_FRS12_HBH_N1_lib36166_2072_7_1_peak_5669	54.007	549	Intergenic	489	0	60	0	AT3G16380	-	coding	-184	-2501	-184	-2501	5'	5561177
N1	EnrichedRegions_ANR0001_IC-2032_FRS12_HBH_N1_lib36166_2072_7_1_peak_6162.1	3	8905555	8906878	EnrichedRegions_ANR0001_IC-2032_FRS12_HBH_N1_lib36166_2072_7_1_peak_6162	54.007	1323	Intergenic	1323	0	0	0	AT3G24480	-	coding	-4029	-5513	-4029	-5513	5'	8906667
N1	EnrichedRegions_ANR0001_IC-2032_FRS12_HBH_N1_lib36166_2072_7_1_peak_7028.1	3	19580911	19581311	EnrichedRegions_ANR0001_IC-2032_FRS12_HBH_N1_lib36166_2072_7_1_peak_7028	54.007	400	Intergenic	202	131	67	0	AT3G52840	+	coding	-16	-5202	-147	-5000	5'	19581097
N1	EnrichedRegions_ANR0001_IC-2032_FRS12_HBH_N1_lib36166_2072_7_1_peak_8701.1	4	13536316	13536712	EnrichedRegions_ANR0001_IC-2032_FRS12_HBH_N1_lib36166_2072_7_1_peak_8701	54.007	396	Intergenic	396	0	0	0	AT4G26960	-	coding	3136	2226	3136	2406	3'	13536517
N1	EnrichedRegions_ANR0001_IC-2032_FRS12_HBH_N1_lib36166_2072_7_1_peak_9677.1	5	3519795	3521455	EnrichedRegions_ANR0001_IC-2032_FRS12_HBH_N1_lib36166_2072_7_1_peak_9677	54.007	1660	Intergenic	1451	209	0	0	AT5G11080	-	coding	-772	-3552	-1326	-3326	5'	3520775
N1	EnrichedRegions_ANR0001_IC-2032_FRS12_HBH_N1_lib36166_2072_7_1_peak_11568.1	5	23118354	23119175	EnrichedRegions_ANR0001_IC-2032_FRS12_HBH_N1_lib36166_2072_7_1_peak_11568	54.007	821	Intergenic	821	0	0	0	AT5G57110	-	coding	-1427	-9533	-2114	-9242	5'	23118971
N1	EnrichedRegions_ANR0001_IC-2032_FRS12_HBH_N1_lib36166_2072_7_1_peak_11663.1	5	23786014	23786728	EnrichedRegions_ANR0001_IC-2032_FRS12_HBH_N1_lib36166_2072_7_1_peak_11663	54.007	714	Intergenic	714	0	0	0	AT5G58900	-	coding	-1155	-3366	-1822	-3214	5'	23786489
N1	EnrichedRegions_ANR0001_IC-2032_FRS12_HBH_N1_lib36166_2072_7_1_peak_5704.1	3	5752419	5753189	EnrichedRegions_ANR0001_IC-2032_FRS12_HBH_N1_lib36166_2072_7_1_peak_5704	53.9558	770	Intergenic	770	0	0	0	AT3G16851	+	coding	664	512	664	512	3'	5752922
N1	EnrichedRegions_ANR0001_IC-2032_FRS12_HBH_N1_lib36166_2072_7_1_peak_2104.1	1	25662065	25662495	EnrichedRegions_ANR0001_IC-2032_FRS12_HBH_N1_lib36166_2072_7_1_peak_2104	53.8813	430	Intergenic	255	60	115	0	AT1G68450	-	coding	-31	-769	-91	-549	5'	25662270
N1	EnrichedRegions_ANR0001_IC-2032_FRS12_HBH_N1_lib36166_2072_7_1_peak_6626.1	3	16462403	16462868	EnrichedRegions_ANR0001_IC-2032_FRS12_HBH_N1_lib36166_2072_7_1_peak_6626	53.5109	465	Intergenic	465	0	0	0	AT3G45000	+	coding	2277	1218	2277	1218	3'	16462625
N1	EnrichedRegions_ANR0001_IC-2032_FRS12_HBH_N1_lib36166_2072_7_1_peak_3053.1	2	767282	767682	EnrichedRegions_ANR0001_IC-2032_FRS12_HBH_N1_lib36166_2072_7_1_peak_3053	53.4091	400	Intergenic	245	100	55	0	AT2G02730	-	coding	-53	-2885	-153	-2209	5'	767489
N1	EnrichedRegions_ANR0001_IC-2032_FRS12_HBH_N1_lib36166_2072_7_1_peak_2552.1	1	28271692	28272193	EnrichedRegions_ANR0001_IC-2032_FRS12_HBH_N1_lib36166_2072_7_1_peak_2552	53.365	501	UTR	122	167	68	144	AT1G75340	-	coding	37	-2941	-38	-2758	I	28271911
N1	EnrichedRegions_ANR0001_IC-2032_FRS12_HBH_N1_lib36166_2072_7_1_peak_10283.1	5	7111614	7112048	EnrichedRegions_ANR0001_IC-2032_FRS12_HBH_N1_lib36166_2072_7_1_peak_10283	53.365	434	Intergenic	434	0	0	0	AT5G20950	-	coding	-474	-4447	-1048	-4214	5'	7111823
N1	EnrichedRegions_ANR0001_IC-2032_FRS12_HBH_N1_lib36166_2072_7_1_peak_6145.1	3	8734349	8734839	EnrichedRegions_ANR0001_IC-2032_FRS12_HBH_N1_lib36166_2072_7_1_peak_6145	53.2581	490	Intergenic	88	402	0	0	AT3G24170	-	coding	-2	-5037	-432	-4785	5'	8734547
N1	EnrichedRegions_ANR0001_IC-2032_FRS12_HBH_N1_lib36166_2072_7_1_peak_10740.1	5	14218217	14218719	EnrichedRegions_ANR0001_IC-2032_FRS12_HBH_N1_lib36166_2072_7_1_peak_10740	53.2056	502	Intergenic	502	0	0	0	AT5G36150	-	coding	6966	2281	6966	2281	3'	14218456
N1	EnrichedRegions_ANR0001_IC-2032_FRS12_HBH_N1_lib36166_2072_7_1_peak_9450.1	5	2131962	2132542	EnrichedRegions_ANR0001_IC-2032_FRS12_HBH_N1_lib36166_2072_7_1_peak_9450	53.0368	580	Coding	235	23	322	0	AT5G06865	-	rna	1426	-123	1426	-123	I	2132320
N1	EnrichedRegions_ANR0001_IC-2032_FRS12_HBH_N1_lib36166_2072_7_1_peak_2027.1	1	25126996	25127403	EnrichedRegions_ANR0001_IC-2032_FRS12_HBH_N1_lib36166_2072_7_1_peak_2027	53.0032	407	Intergenic	147	138	103	19	AT1G67170	+	coding	-39	-2250	-520	-1938	5'	25127207
N1	EnrichedRegions_ANR0001_IC-2032_FRS12_HBH_N1_lib36166_2072_7_1_peak_5.1	1	99214	99706	EnrichedRegions_ANR0001_IC-2032_FRS12_HBH_N1_lib36166_2072_7_1_peak_5	52.8606	492	Intergenic	465	27	0	0	AT1G01230	+	coding	2032	248	1868	442	3'	99488
N1	EnrichedRegions_ANR0001_IC-2032_FRS12_HBH_N1_lib36166_2072_7_1_peak_2335.1	1	26775748	26776838	EnrichedRegions_ANR0001_IC-2032_FRS12_HBH_N1_lib36166_2072_7_1_peak_2335	52.8606	1090	Intergenic	1090	0	0	0	AT1G71002	-	rna	-2219	-2405	-2219	-2405	5'	26775944
N1	EnrichedRegions_ANR0001_IC-2032_FRS12_HBH_N1_lib36166_2072_7_1_peak_3244.1	2	2456423	2458163	EnrichedRegions_ANR0001_IC-2032_FRS12_HBH_N1_lib36166_2072_7_1_peak_3244	52.8606	1740	Intergenic	1150	221	0	369	AT2G06255	+	coding	-261	-2499	-2024	-2353	5'	2457312
N1	EnrichedRegions_ANR0001_IC-2032_FRS12_HBH_N1_lib36166_2072_7_1_peak_6397.1	3	10909770	10911302	EnrichedRegions_ANR0001_IC-2032_FRS12_HBH_N1_lib36166_2072_7_1_peak_6397	52.8606	1532	Intergenic	1387	145	0	0	AT3G28910	+	coding	-622	-2655	-908	-2321	5'	10910535
N1	EnrichedRegions_ANR0001_IC-2032_FRS12_HBH_N1_lib36166_2072_7_1_peak_6494.1	3	12360392	12360845	EnrichedRegions_ANR0001_IC-2032_FRS12_HBH_N1_lib36166_2072_7_1_peak_6494	52.8606	453	Intergenic	453	0	0	0	AT3G30733	-	pseudo	-598	-893	-598	-893	5'	12360631
N1	EnrichedRegions_ANR0001_IC-2032_FRS12_HBH_N1_lib36166_2072_7_1_peak_8210.1	4	9415113	9415805	EnrichedRegions_ANR0001_IC-2032_FRS12_HBH_N1_lib36166_2072_7_1_peak_8210	52.8606	692	Intergenic	692	0	0	0	AT4G16745	+	coding	3478	421	3133	764	3'	9415318
N1	EnrichedRegions_ANR0001_IC-2032_FRS12_HBH_N1_lib36166_2072_7_1_peak_199.1	1	1954069	1954493	EnrichedRegions_ANR0001_IC-2032_FRS12_HBH_N1_lib36166_2072_7_1_peak_199	52.7588	424	Intergenic	424	0	0	0	AT1G06410	+	coding	-553	-4459	-1116	-3856	5'	1954297
N1	EnrichedRegions_ANR0001_IC-2032_FRS12_HBH_N1_lib36166_2072_7_1_peak_6476.1	3	11897867	11898325	EnrichedRegions_ANR0001_IC-2032_FRS12_HBH_N1_lib36166_2072_7_1_peak_6476	52.6197	458	Intergenic	458	0	0	0	AT3G30250	-	te	-6671	-7344	-6671	-7344	5'	11898103
N1	EnrichedRegions_ANR0001_IC-2032_FRS12_HBH_N1_lib36166_2072_7_1_peak_9482.1	5	2302871	2305600	EnrichedRegions_ANR0001_IC-2032_FRS12_HBH_N1_lib36166_2072_7_1_peak_9482	52.6197	2729	Intergenic	2331	228	113	57	AT5G07310	+	coding	-769	-1745	-769	-1745	5'	2304915
N1	EnrichedRegions_ANR0001_IC-2032_FRS12_HBH_N1_lib36166_2072_7_1_peak_380.1	1	4125808	4126209	EnrichedRegions_ANR0001_IC-2032_FRS12_HBH_N1_lib36166_2072_7_1_peak_380	52.3877	401	Intergenic	258	2	141	0	AT1G12160	+	coding	-57	-2301	-59	-2081	5'	4126009
N1	EnrichedRegions_ANR0001_IC-2032_FRS12_HBH_N1_lib36166_2072_7_1_peak_10514.1	5	8735817	8736206	EnrichedRegions_ANR0001_IC-2032_FRS12_HBH_N1_lib36166_2072_7_1_peak_10514	52.3457	389	Intergenic	257	132	0	0	AT5G25220	+	coding	-65	-2575	-199	-2106	5'	8736009
N1	EnrichedRegions_ANR0001_IC-2032_FRS12_HBH_N1_lib36166_2072_7_1_peak_3439.1	2	7577126	7577662	EnrichedRegions_ANR0001_IC-2032_FRS12_HBH_N1_lib36166_2072_7_1_peak_3439	52.1168	536	Intergenic	361	103	72	0	AT2G17450	-	coding	-35	-861	-138	-695	5'	7577335
N1	EnrichedRegions_ANR0001_IC-2032_FRS12_HBH_N1_lib36166_2072_7_1_peak_1130.1	1	12471987	12472513	EnrichedRegions_ANR0001_IC-2032_FRS12_HBH_N1_lib36166_2072_7_1_peak_1130	52.0791	526	Intergenic	526	0	0	0	AT1G34245	+	coding	-633	-1519	-755	-1396	5'	12472235
N1	EnrichedRegions_ANR0001_IC-2032_FRS12_HBH_N1_lib36166_2072_7_1_peak_4222.1	2	14653927	14654346	EnrichedRegions_ANR0001_IC-2032_FRS12_HBH_N1_lib36166_2072_7_1_peak_4222	52.0791	419	Intergenic	419	0	0	0	AT2G34730	+	coding	-224	-3488	-478	-3310	5'	14654133
N1	EnrichedRegions_ANR0001_IC-2032_FRS12_HBH_N1_lib36166_2072_7_1_peak_9821.1	5	4200188	4202594	EnrichedRegions_ANR0001_IC-2032_FRS12_HBH_N1_lib36166_2072_7_1_peak_9821	51.8614	2406	Intergenic	2406	0	0	0	AT5G13190	-	coding	4462	2874	4262	3044	3'	4201943
N1	EnrichedRegions_ANR0001_IC-2032_FRS12_HBH_N1_lib36166_2072_7_1_peak_10897.1	5	16537817	16538261	EnrichedRegions_ANR0001_IC-2032_FRS12_HBH_N1_lib36166_2072_7_1_peak_10897	51.7226	444	Intergenic	177	255	12	0	AT5G41340	-	coding	2104	55	1930	270	3'	16538026
N1	EnrichedRegions_ANR0001_IC-2032_FRS12_HBH_N1_lib36166_2072_7_1_peak_818.1	1	8697025	8698743	EnrichedRegions_ANR0001_IC-2032_FRS12_HBH_N1_lib36166_2072_7_1_peak_818	51.7167	1718	Intergenic	1718	0	0	0	AT1G24540	+	coding	-1868	-3538	-1868	-3436	5'	8697883
N1	EnrichedRegions_ANR0001_IC-2032_FRS12_HBH_N1_lib36166_2072_7_1_peak_1176.1	1	13140340	13141207	EnrichedRegions_ANR0001_IC-2032_FRS12_HBH_N1_lib36166_2072_7_1_peak_1176	51.7167	867	Intergenic	867	0	0	0	AT1G35600	+	te	3993	1300	3993	1300	3'	13140552
N1	EnrichedRegions_ANR0001_IC-2032_FRS12_HBH_N1_lib36166_2072_7_1_peak_5356.1	3	3044740	3045239	EnrichedRegions_ANR0001_IC-2032_FRS12_HBH_N1_lib36166_2072_7_1_peak_5356	51.7167	499	Intergenic	499	0	0	0	AT3G09920	-	coding	-1033	-4642	-1269	-4519	5'	3044945
N1	EnrichedRegions_ANR0001_IC-2032_FRS12_HBH_N1_lib36166_2072_7_1_peak_5914.1	3	7254465	7254887	EnrichedRegions_ANR0001_IC-2032_FRS12_HBH_N1_lib36166_2072_7_1_peak_5914	51.7167	422	Intergenic	274	82	0	66	AT3G20750	+	coding	-65	-1466	-342	-1466	5'	7254674
N1	EnrichedRegions_ANR0001_IC-2032_FRS12_HBH_N1_lib36166_2072_7_1_peak_9550.1	5	2897453	2897845	EnrichedRegions_ANR0001_IC-2032_FRS12_HBH_N1_lib36166_2072_7_1_peak_9550	51.7167	392	Intergenic	392	0	0	0	AT5G09340	-	coding	-728	-967	-728	-967	5'	2897642
N1	EnrichedRegions_ANR0001_IC-2032_FRS12_HBH_N1_lib36166_2072_7_1_peak_9690.1	5	3605383	3606519	EnrichedRegions_ANR0001_IC-2032_FRS12_HBH_N1_lib36166_2072_7_1_peak_9690	51.7167	1136	Intergenic	1019	88	29	0	AT5G11310	+	coding	-154	-2369	-242	-2161	5'	3606248
N1	EnrichedRegions_ANR0001_IC-2032_FRS12_HBH_N1_lib36166_2072_7_1_peak_10176.1	5	6392019	6393237	EnrichedRegions_ANR0001_IC-2032_FRS12_HBH_N1_lib36166_2072_7_1_peak_10176	51.7167	1218	Intergenic	1218	0	0	0	AT5G19090	+	coding	5485	2950	5064	3119	3'	6392974
N1	EnrichedRegions_ANR0001_IC-2032_FRS12_HBH_N1_lib36166_2072_7_1_peak_10502.1	5	8707625	8711266	EnrichedRegions_ANR0001_IC-2032_FRS12_HBH_N1_lib36166_2072_7_1_peak_10502	51.7167	3641	Intergenic	3517	93	31	0	AT5G25190	-	coding	-762	-1720	-855	-1503	5'	8708510
N1	EnrichedRegions_ANR0001_IC-2032_FRS12_HBH_N1_lib36166_2072_7_1_peak_11416.1	5	21856347	21857034	EnrichedRegions_ANR0001_IC-2032_FRS12_HBH_N1_lib36166_2072_7_1_peak_11416	51.7167	687	Intergenic	687	0	0	0	AT5G53830	+	coding	-264	-1198	-271	-1002	5'	21856786
N1	EnrichedRegions_ANR0001_IC-2032_FRS12_HBH_N1_lib36166_2072_7_1_peak_11772.1	5	24771648	24772572	EnrichedRegions_ANR0001_IC-2032_FRS12_HBH_N1_lib36166_2072_7_1_peak_11772	51.7167	924	Intergenic	735	0	189	0	AT5G61620	+	coding	-154	-1278	-154	-1278	5'	24772229
N1	EnrichedRegions_ANR0001_IC-2032_FRS12_HBH_N1_lib36166_2072_7_1_peak_4968.1	2	19315319	19316097	EnrichedRegions_ANR0001_IC-2032_FRS12_HBH_N1_lib36166_2072_7_1_peak_4968	51.6587	778	Intergenic	778	0	0	0	AT2G47000	-	coding	-645	-6018	-1136	-5878	5'	19315886
N1	EnrichedRegions_ANR0001_IC-2032_FRS12_HBH_N1_lib36166_2072_7_1_peak_6012.1	3	8064407	8066338	EnrichedRegions_ANR0001_IC-2032_FRS12_HBH_N1_lib36166_2072_7_1_peak_6012	51.623	1931	Intergenic	1781	81	69	0	AT3G22800	-	coding	-1081	-2749	-1162	-2574	5'	8065637
N1	EnrichedRegions_ANR0001_IC-2032_FRS12_HBH_N1_lib36166_2072_7_1_peak_6757.1	3	17701685	17702661	EnrichedRegions_ANR0001_IC-2032_FRS12_HBH_N1_lib36166_2072_7_1_peak_6757	51.3434	976	Intergenic	976	0	0	0	AT3G47960	-	coding	-1359	-4250	-1421	-4066	5'	17702192
N1	EnrichedRegions_ANR0001_IC-2032_FRS12_HBH_N1_lib36166_2072_7_1_peak_855.1	1	9290407	9290911	EnrichedRegions_ANR0001_IC-2032_FRS12_HBH_N1_lib36166_2072_7_1_peak_855	50.9574	504	Intergenic	463	4	37	0	AT1G26815	-	coding	674	262	586	266	3'	9290608
N1	EnrichedRegions_ANR0001_IC-2032_FRS12_HBH_N1_lib36166_2072_7_1_peak_3079.1	2	872479	873740	EnrichedRegions_ANR0001_IC-2032_FRS12_HBH_N1_lib36166_2072_7_1_peak_3079	50.9377	1261	Intergenic	1027	208	26	0	AT2G02990	+	coding	-69	-1374	-277	-1230	5'	873437
N1	EnrichedRegions_ANR0001_IC-2032_FRS12_HBH_N1_lib36166_2072_7_1_peak_9024.1	4	16941892	16942690	EnrichedRegions_ANR0001_IC-2032_FRS12_HBH_N1_lib36166_2072_7_1_peak_9024	50.9337	798	UTR	429	369	0	0	AT4G35760	-	coding	2260	-96	2205	316	I	16942417
N1	EnrichedRegions_ANR0001_IC-2032_FRS12_HBH_N1_lib36166_2072_7_1_peak_7804.1	4	2074597	2075183	EnrichedRegions_ANR0001_IC-2032_FRS12_HBH_N1_lib36166_2072_7_1_peak_7804	50.9068	586	Intergenic	586	0	0	0	AT4G04293	+	te	-2016	-2545	-2016	-2545	5'	2074816
N1	EnrichedRegions_ANR0001_IC-2032_FRS12_HBH_N1_lib36166_2072_7_1_peak_2839.1	1	29869642	29870439	EnrichedRegions_ANR0001_IC-2032_FRS12_HBH_N1_lib36166_2072_7_1_peak_2839	50.8661	797	Intergenic	797	0	0	0	AT1G79410	-	coding	-221	-1974	-270	-1817	5'	29869854
N1	EnrichedRegions_ANR0001_IC-2032_FRS12_HBH_N1_lib36166_2072_7_1_peak_6084.1	3	8295161	8295794	EnrichedRegions_ANR0001_IC-2032_FRS12_HBH_N1_lib36166_2072_7_1_peak_6084	50.8442	633	Intergenic	483	61	89	0	AT3G23240	+	coding	-42	-1002	-103	-759	5'	8295602
N1	EnrichedRegions_ANR0001_IC-2032_FRS12_HBH_N1_lib36166_2072_7_1_peak_7845.1	4	5167047	5167488	EnrichedRegions_ANR0001_IC-2032_FRS12_HBH_N1_lib36166_2072_7_1_peak_7845	50.7694	441	Intergenic	308	133	0	0	AT4G08170	-	coding	-37	-3817	-216	-3509	5'	5167216
N1	EnrichedRegions_ANR0001_IC-2032_FRS12_HBH_N1_lib36166_2072_7_1_peak_798.1	1	8430457	8432333	EnrichedRegions_ANR0001_IC-2032_FRS12_HBH_N1_lib36166_2072_7_1_peak_798	50.7579	1876	Intergenic	1722	145	0	9	AT1G23870	+	coding	-1181	-4658	-1697	-4508	5'	8430998
N1	EnrichedRegions_ANR0001_IC-2032_FRS12_HBH_N1_lib36166_2072_7_1_peak_1421.1	1	18740054	18741400	EnrichedRegions_ANR0001_IC-2032_FRS12_HBH_N1_lib36166_2072_7_1_peak_1421	50.6307	1346	Intergenic	1244	0	102	0	AT1G50603	+	coding	303	202	303	202	3'	18740863
N1	EnrichedRegions_ANR0001_IC-2032_FRS12_HBH_N1_lib36166_2072_7_1_peak_437.1	1	4541673	4542560	EnrichedRegions_ANR0001_IC-2032_FRS12_HBH_N1_lib36166_2072_7_1_peak_437	50.5808	887	UTR	495	218	174	0	AT1G13260	+	coding	126	-1448	-92	-1126	I	4542294
N1	EnrichedRegions_ANR0001_IC-2032_FRS12_HBH_N1_lib36166_2072_7_1_peak_1280.1	1	14168715	14169341	EnrichedRegions_ANR0001_IC-2032_FRS12_HBH_N1_lib36166_2072_7_1_peak_1280	50.5808	626	Intergenic	626	0	0	0	AT1G37140	-	coding	3055	1366	3055	1366	3'	14168985
N1	EnrichedRegions_ANR0001_IC-2032_FRS12_HBH_N1_lib36166_2072_7_1_peak_5780.1	3	6096706	6097605	EnrichedRegions_ANR0001_IC-2032_FRS12_HBH_N1_lib36166_2072_7_1_peak_5780	50.5808	899	Intergenic	708	89	74	28	AT3G17820	+	coding	-291	-2472	-380	-2285	5'	6097123
N1	EnrichedRegions_ANR0001_IC-2032_FRS12_HBH_N1_lib36166_2072_7_1_peak_5960.1	3	7710287	7712628	EnrichedRegions_ANR0001_IC-2032_FRS12_HBH_N1_lib36166_2072_7_1_peak_5960	50.5808	2341	Intergenic	2341	0	0	0	AT3G21890	-	coding	-1770	-2390	-1840	-2205	5'	7711503
N1	EnrichedRegions_ANR0001_IC-2032_FRS12_HBH_N1_lib36166_2072_7_1_peak_6220.1	3	9395385	9396602	EnrichedRegions_ANR0001_IC-2032_FRS12_HBH_N1_lib36166_2072_7_1_peak_6220	50.5808	1217	Intergenic	1035	85	97	0	AT3G25730	+	coding	-93	-1420	-178	-1179	5'	9396327
N1	EnrichedRegions_ANR0001_IC-2032_FRS12_HBH_N1_lib36166_2072_7_1_peak_6516.1	3	13331922	13332397	EnrichedRegions_ANR0001_IC-2032_FRS12_HBH_N1_lib36166_2072_7_1_peak_6516	50.5808	475	Intergenic	475	0	0	0	AT3G32389	+	te	-1621	-6183	-1621	-6183	5'	13332147
N1	EnrichedRegions_ANR0001_IC-2032_FRS12_HBH_N1_lib36166_2072_7_1_peak_6740.1	3	17557719	17559137	EnrichedRegions_ANR0001_IC-2032_FRS12_HBH_N1_lib36166_2072_7_1_peak_6740	50.5808	1418	Intergenic	1130	155	133	0	AT3G47620	+	coding	-685	-2603	-840	-2309	5'	17558164
N1	EnrichedRegions_ANR0001_IC-2032_FRS12_HBH_N1_lib36166_2072_7_1_peak_7662.1	4	369104	369632	EnrichedRegions_ANR0001_IC-2032_FRS12_HBH_N1_lib36166_2072_7_1_peak_7662	50.5808	528	Intergenic	528	0	0	0	AT4G00885	-	rna	618	483	618	483	3'	369373
N1	EnrichedRegions_ANR0001_IC-2032_FRS12_HBH_N1_lib36166_2072_7_1_peak_8364.1	4	10355516	10356123	EnrichedRegions_ANR0001_IC-2032_FRS12_HBH_N1_lib36166_2072_7_1_peak_8364	50.5808	607	Intergenic	567	40	0	0	AT4G18890	+	coding	3174	241	3022	537	3'	10355796
N1	EnrichedRegions_ANR0001_IC-2032_FRS12_HBH_N1_lib36166_2072_7_1_peak_10093.1	5	5843307	5843857	EnrichedRegions_ANR0001_IC-2032_FRS12_HBH_N1_lib36166_2072_7_1_peak_10093	50.5808	550	Intergenic	550	0	0	0	AT5G17710	-	coding	-1794	-4179	-1883	-3962	5'	5843522
N1	EnrichedRegions_ANR0001_IC-2032_FRS12_HBH_N1_lib36166_2072_7_1_peak_10288.1	5	7115774	7116838	EnrichedRegions_ANR0001_IC-2032_FRS12_HBH_N1_lib36166_2072_7_1_peak_10288	50.5808	1064	Intergenic	964	45	55	0	AT5G20960	+	coding	-112	-6044	-157	-5712	5'	7116626
N1	EnrichedRegions_ANR0001_IC-2032_FRS12_HBH_N1_lib36166_2072_7_1_peak_10690.1	5	13357164	13357602	EnrichedRegions_ANR0001_IC-2032_FRS12_HBH_N1_lib36166_2072_7_1_peak_10690	50.5808	438	Intergenic	438	0	0	0	AT5G35080	-	coding	-586	-3130	-678	-2851	5'	13357403
N1	EnrichedRegions_ANR0001_IC-2032_FRS12_HBH_N1_lib36166_2072_7_1_peak_10794.1	5	15500981	15501384	EnrichedRegions_ANR0001_IC-2032_FRS12_HBH_N1_lib36166_2072_7_1_peak_10794	50.5808	403	Intergenic	264	95	44	0	AT5G38710	+	coding	-67	-2931	-162	-2721	5'	15501178
N1	EnrichedRegions_ANR0001_IC-2032_FRS12_HBH_N1_lib36166_2072_7_1_peak_11030.1	5	17797963	17798551	EnrichedRegions_ANR0001_IC-2032_FRS12_HBH_N1_lib36166_2072_7_1_peak_11030	50.5808	588	Intergenic	406	66	116	0	AT5G44190	+	coding	-13	-2468	-79	-2291	5'	17798356
N1	EnrichedRegions_ANR0001_IC-2032_FRS12_HBH_N1_lib36166_2072_7_1_peak_11749.1	5	24533984	24534590	EnrichedRegions_ANR0001_IC-2032_FRS12_HBH_N1_lib36166_2072_7_1_peak_11749	50.5808	606	Intergenic	606	0	0	0	AT5G60970	-	coding	2693	1216	2298	1216	3'	24534354
N1	EnrichedRegions_ANR0001_IC-2032_FRS12_HBH_N1_lib36166_2072_7_1_peak_9763.1	5	3901727	3902556	EnrichedRegions_ANR0001_IC-2032_FRS12_HBH_N1_lib36166_2072_7_1_peak_9763	50.5782	829	Intergenic	829	0	0	0	AT5G12080	-	coding	-427	-4009	-1133	-3874	5'	3902056
N1	EnrichedRegions_ANR0001_IC-2032_FRS12_HBH_N1_lib36166_2072_7_1_peak_176.1	1	1807628	1808275	EnrichedRegions_ANR0001_IC-2032_FRS12_HBH_N1_lib36166_2072_7_1_peak_176	50.1614	647	Intergenic	345	302	0	0	AT1G05960	-	coding	7590	98	7185	603	3'	1807875
N1	EnrichedRegions_ANR0001_IC-2032_FRS12_HBH_N1_lib36166_2072_7_1_peak_7017.1	3	19538948	19539476	EnrichedRegions_ANR0001_IC-2032_FRS12_HBH_N1_lib36166_2072_7_1_peak_7017	49.9841	528	Intron	0	0	30	498	AT3G52720	-	coding	2023	-571	1855	-457	I	19539261
N1	EnrichedRegions_ANR0001_IC-2032_FRS12_HBH_N1_lib36166_2072_7_1_peak_7759.1	4	956812	958177	EnrichedRegions_ANR0001_IC-2032_FRS12_HBH_N1_lib36166_2072_7_1_peak_7759	49.8586	1365	Intergenic	1237	77	51	0	AT4G02170	+	coding	-59	-651	-136	-651	5'	957990
N1	EnrichedRegions_ANR0001_IC-2032_FRS12_HBH_N1_lib36166_2072_7_1_peak_7449.1	3	22435700	22437499	EnrichedRegions_ANR0001_IC-2032_FRS12_HBH_N1_lib36166_2072_7_1_peak_7449	49.8306	1799	UTR	1549	175	75	0	AT3G60690	+	coding	758	-70	617	105	I	22435879
N1	EnrichedRegions_ANR0001_IC-2032_FRS12_HBH_N1_lib36166_2072_7_1_peak_6068.1	3	8236645	8237058	EnrichedRegions_ANR0001_IC-2032_FRS12_HBH_N1_lib36166_2072_7_1_peak_6068	49.7971	413	Intergenic	413	0	0	0	AT3G23125	+	rna	679	594	679	594	3'	8236840
N1	EnrichedRegions_ANR0001_IC-2032_FRS12_HBH_N1_lib36166_2072_7_1_peak_9255.1	5	364810	365184	EnrichedRegions_ANR0001_IC-2032_FRS12_HBH_N1_lib36166_2072_7_1_peak_9255	49.7679	374	UTR	92	138	144	0	AT5G01950	-	coding	5177	-107	4523	31	I	365009
N1	EnrichedRegions_ANR0001_IC-2032_FRS12_HBH_N1_lib36166_2072_7_1_peak_10695.1	5	13487603	13488173	EnrichedRegions_ANR0001_IC-2032_FRS12_HBH_N1_lib36166_2072_7_1_peak_10695	49.7474	570	Intergenic	570	0	0	0	AT5G35220	-	coding	-364	-3517	-402	-3342	5'	13487948
N1	EnrichedRegions_ANR0001_IC-2032_FRS12_HBH_N1_lib36166_2072_7_1_peak_2866.1	1	30054208	30054893	EnrichedRegions_ANR0001_IC-2032_FRS12_HBH_N1_lib36166_2072_7_1_peak_2866	49.726	685	Intergenic	676	9	0	0	AT1G79910	+	coding	-188	-2474	-354	-2315	5'	30054696
N1	EnrichedRegions_ANR0001_IC-2032_FRS12_HBH_N1_lib36166_2072_7_1_peak_1413.1	1	18680050	18680998	EnrichedRegions_ANR0001_IC-2032_FRS12_HBH_N1_lib36166_2072_7_1_peak_1413	49.7156	948	Intergenic	880	68	0	0	AT1G50420	-	coding	-647	-2838	-1139	-2587	5'	18680764
N1	EnrichedRegions_ANR0001_IC-2032_FRS12_HBH_N1_lib36166_2072_7_1_peak_115.1	1	1468016	1468436	EnrichedRegions_ANR0001_IC-2032_FRS12_HBH_N1_lib36166_2072_7_1_peak_115	49.4485	420	Intergenic	420	0	0	0	AT1G05100	+	coding	-1382	-2653	-1451	-2470	5'	1468228
N1	EnrichedRegions_ANR0001_IC-2032_FRS12_HBH_N1_lib36166_2072_7_1_peak_394.1	1	4211746	4213576	EnrichedRegions_ANR0001_IC-2032_FRS12_HBH_N1_lib36166_2072_7_1_peak_394	49.4485	1830	Intergenic	1830	0	0	0	AT1G12380	-	coding	3809	939	3557	1176	3'	4213323
N1	EnrichedRegions_ANR0001_IC-2032_FRS12_HBH_N1_lib36166_2072_7_1_peak_509.1	1	5130391	5132099	EnrichedRegions_ANR0001_IC-2032_FRS12_HBH_N1_lib36166_2072_7_1_peak_509	49.4485	1708	Intergenic	1708	0	0	0	AT1G14870	-	coding	-1119	-2267	-1184	-2051	5'	5130642
N1	EnrichedRegions_ANR0001_IC-2032_FRS12_HBH_N1_lib36166_2072_7_1_peak_1942.1	1	23767768	23768213	EnrichedRegions_ANR0001_IC-2032_FRS12_HBH_N1_lib36166_2072_7_1_peak_1942	49.4485	445	Intergenic	445	0	0	0	AT1G64060	+	coding	-1796	-8953	-2288	-8339	5'	23767978
N1	EnrichedRegions_ANR0001_IC-2032_FRS12_HBH_N1_lib36166_2072_7_1_peak_4030.1	2	12090859	12091334	EnrichedRegions_ANR0001_IC-2032_FRS12_HBH_N1_lib36166_2072_7_1_peak_4030	49.4485	475	Intergenic	475	0	0	0	AT2G28315	+	coding	2220	396	2201	527	3'	12091097
N1	EnrichedRegions_ANR0001_IC-2032_FRS12_HBH_N1_lib36166_2072_7_1_peak_4227.1	2	14739785	14740218	EnrichedRegions_ANR0001_IC-2032_FRS12_HBH_N1_lib36166_2072_7_1_peak_4227	49.4485	433	Intergenic	313	18	102	0	AT2G34930	-	coding	-97	-2935	-115	-2832	5'	14740001
N1	EnrichedRegions_ANR0001_IC-2032_FRS12_HBH_N1_lib36166_2072_7_1_peak_4658.1	2	17741407	17742218	EnrichedRegions_ANR0001_IC-2032_FRS12_HBH_N1_lib36166_2072_7_1_peak_4658	49.4485	811	Intergenic	811	0	0	0	AT2G42600	-	coding	-2764	-7368	-3058	-7196	5'	17741737
N1	EnrichedRegions_ANR0001_IC-2032_FRS12_HBH_N1_lib36166_2072_7_1_peak_4943.1	2	19175614	19176013	EnrichedRegions_ANR0001_IC-2032_FRS12_HBH_N1_lib36166_2072_7_1_peak_4943	49.4485	399	Intergenic	399	0	0	0	AT2G46685	+	rna	-313	-448	-313	-448	5'	19175813
N1	EnrichedRegions_ANR0001_IC-2032_FRS12_HBH_N1_lib36166_2072_7_1_peak_5065.1	3	388382	389195	EnrichedRegions_ANR0001_IC-2032_FRS12_HBH_N1_lib36166_2072_7_1_peak_5065	49.4485	813	Intergenic	813	0	0	0	AT3G02150	+	coding	-2191	-3875	-2656	-3723	5'	388866
N1	EnrichedRegions_ANR0001_IC-2032_FRS12_HBH_N1_lib36166_2072_7_1_peak_6827.1	3	18302400	18302893	EnrichedRegions_ANR0001_IC-2032_FRS12_HBH_N1_lib36166_2072_7_1_peak_6827	49.4485	493	Intergenic	493	0	0	0	AT3G49360	-	coding	1808	438	1675	581	3'	18302608
N1	EnrichedRegions_ANR0001_IC-2032_FRS12_HBH_N1_lib36166_2072_7_1_peak_8402.1	4	10720879	10722437	EnrichedRegions_ANR0001_IC-2032_FRS12_HBH_N1_lib36166_2072_7_1_peak_8402	49.4485	1558	Intergenic	1558	0	0	0	AT4G19710	+	coding	-2757	-7670	-3131	-7438	5'	10722098
N1	EnrichedRegions_ANR0001_IC-2032_FRS12_HBH_N1_lib36166_2072_7_1_peak_9402.1	5	1608157	1608772	EnrichedRegions_ANR0001_IC-2032_FRS12_HBH_N1_lib36166_2072_7_1_peak_9402	49.4485	615	Intergenic	615	0	0	0	AT5G05440	+	coding	-713	-1909	-837	-1448	5'	1608537
N1	EnrichedRegions_ANR0001_IC-2032_FRS12_HBH_N1_lib36166_2072_7_1_peak_9477.1	5	2290644	2291231	EnrichedRegions_ANR0001_IC-2032_FRS12_HBH_N1_lib36166_2072_7_1_peak_9477	49.4485	587	Intergenic	587	0	0	0	AT5G07280	+	coding	5807	2161	5759	2181	3'	2290847
N1	EnrichedRegions_ANR0001_IC-2032_FRS12_HBH_N1_lib36166_2072_7_1_peak_10107.1	5	5884023	5884412	EnrichedRegions_ANR0001_IC-2032_FRS12_HBH_N1_lib36166_2072_7_1_peak_10107	49.4485	389	Intergenic	389	0	0	0	AT5G17810	-	coding	-1537	-3752	-1610	-3636	5'	5884212
N1	EnrichedRegions_ANR0001_IC-2032_FRS12_HBH_N1_lib36166_2072_7_1_peak_10607.1	5	9486106	9486564	EnrichedRegions_ANR0001_IC-2032_FRS12_HBH_N1_lib36166_2072_7_1_peak_10607	49.4028	458	Intergenic	414	0	44	0	AT5G26960	-	coding	-163	-1578	-163	-1404	5'	9486312
N1	EnrichedRegions_ANR0001_IC-2032_FRS12_HBH_N1_lib36166_2072_7_1_peak_9651.1	5	3447054	3447598	EnrichedRegions_ANR0001_IC-2032_FRS12_HBH_N1_lib36166_2072_7_1_peak_9651	49.3838	544	Intergenic	483	61	0	0	AT5G10930	-	coding	-269	-2017	-477	-1814	5'	3447383
N1	EnrichedRegions_ANR0001_IC-2032_FRS12_HBH_N1_lib36166_2072_7_1_peak_7279.1	3	21216489	21217011	EnrichedRegions_ANR0001_IC-2032_FRS12_HBH_N1_lib36166_2072_7_1_peak_7279	49.3604	522	Intergenic	522	0	0	0	AT3G57330	-	coding	-298	-5217	-298	-5018	5'	21216673
N1	EnrichedRegions_ANR0001_IC-2032_FRS12_HBH_N1_lib36166_2072_7_1_peak_3651.1	2	9064169	9065125	EnrichedRegions_ANR0001_IC-2032_FRS12_HBH_N1_lib36166_2072_7_1_peak_3651	49.2697	956	Intergenic	956	0	0	0	AT2G21150	+	coding	-831	-3586	-890	-3414	5'	9064507
N1	EnrichedRegions_ANR0001_IC-2032_FRS12_HBH_N1_lib36166_2072_7_1_peak_3003.1	2	456779	457148	EnrichedRegions_ANR0001_IC-2032_FRS12_HBH_N1_lib36166_2072_7_1_peak_3003	49.2425	369	Intergenic	231	60	78	0	AT2G01980	+	coding	-50	-6366	-110	-6185	5'	456960
N1	EnrichedRegions_ANR0001_IC-2032_FRS12_HBH_N1_lib36166_2072_7_1_peak_11109.1	5	18718258	18718707	EnrichedRegions_ANR0001_IC-2032_FRS12_HBH_N1_lib36166_2072_7_1_peak_11109	49.2345	449	UTR	217	232	0	0	AT5G46180	-	coding	2884	-16	2780	275	I	18718491
N1	EnrichedRegions_ANR0001_IC-2032_FRS12_HBH_N1_lib36166_2072_7_1_peak_1417.1	1	18693416	18693854	EnrichedRegions_ANR0001_IC-2032_FRS12_HBH_N1_lib36166_2072_7_1_peak_1417	49.1218	438	Intergenic	268	170	0	0	AT1G50460	+	coding	-82	-4057	-429	-3827	5'	18693602
N1	EnrichedRegions_ANR0001_IC-2032_FRS12_HBH_N1_lib36166_2072_7_1_peak_4712.1	2	18007303	18007755	EnrichedRegions_ANR0001_IC-2032_FRS12_HBH_N1_lib36166_2072_7_1_peak_4712	49.0456	452	Intergenic	394	58	0	0	AT2G43340	+	coding	-147	-1115	-219	-866	5'	18007550
N1	EnrichedRegions_ANR0001_IC-2032_FRS12_HBH_N1_lib36166_2072_7_1_peak_3993.1	2	11810818	11811426	EnrichedRegions_ANR0001_IC-2032_FRS12_HBH_N1_lib36166_2072_7_1_peak_3993	48.9318	608	UTR	210	355	43	0	AT2G27690	+	coding	1879	-30	1812	325	I	11811185
N1	EnrichedRegions_ANR0001_IC-2032_FRS12_HBH_N1_lib36166_2072_7_1_peak_431.1	1	4532658	4534639	EnrichedRegions_ANR0001_IC-2032_FRS12_HBH_N1_lib36166_2072_7_1_peak_431	48.863	1981	Intergenic	1981	0	0	0	AT1G13250	-	coding	-2875	-4315	-2936	-3973	5'	4532938
N1	EnrichedRegions_ANR0001_IC-2032_FRS12_HBH_N1_lib36166_2072_7_1_peak_5218.1	3	1634817	1635327	EnrichedRegions_ANR0001_IC-2032_FRS12_HBH_N1_lib36166_2072_7_1_peak_5218	48.7677	510	Intergenic	383	121	6	0	AT3G05630	+	coding	-178	-5326	-299	-5083	5'	1635022
N1	EnrichedRegions_ANR0001_IC-2032_FRS12_HBH_N1_lib36166_2072_7_1_peak_10834.1	5	16003029	16003632	EnrichedRegions_ANR0001_IC-2032_FRS12_HBH_N1_lib36166_2072_7_1_peak_10834	48.7298	603	Intergenic	559	0	44	0	AT5G39980	-	coding	-184	-2544	-184	-2220	5'	16003256
N1	EnrichedRegions_ANR0001_IC-2032_FRS12_HBH_N1_lib36166_2072_7_1_peak_1852.1	1	23022512	23023102	EnrichedRegions_ANR0001_IC-2032_FRS12_HBH_N1_lib36166_2072_7_1_peak_1852	48.3227	590	Intergenic	590	0	0	0	AT1G62301	-	coding	-2204	-2374	-2204	-2374	5'	23022889
N1	EnrichedRegions_ANR0001_IC-2032_FRS12_HBH_N1_lib36166_2072_7_1_peak_1913.1	1	23515374	23515789	EnrichedRegions_ANR0001_IC-2032_FRS12_HBH_N1_lib36166_2072_7_1_peak_1913	48.3227	415	Intergenic	415	0	0	0	AT1G63420	+	coding	-310	-3346	-310	-3213	5'	23515564
N1	EnrichedRegions_ANR0001_IC-2032_FRS12_HBH_N1_lib36166_2072_7_1_peak_3596.1	2	8628531	8628979	EnrichedRegions_ANR0001_IC-2032_FRS12_HBH_N1_lib36166_2072_7_1_peak_3596	48.3227	448	Intergenic	448	0	0	0	AT2G19980	-	coding	-556	-1077	-556	-1077	5'	8628776
N1	EnrichedRegions_ANR0001_IC-2032_FRS12_HBH_N1_lib36166_2072_7_1_peak_4789.1	2	18373196	18373651	EnrichedRegions_ANR0001_IC-2032_FRS12_HBH_N1_lib36166_2072_7_1_peak_4789	48.3227	455	Intergenic	455	0	0	0	AT2G44500	+	coding	-926	-3375	-1032	-3020	5'	18373415
N1	EnrichedRegions_ANR0001_IC-2032_FRS12_HBH_N1_lib36166_2072_7_1_peak_4974.1	2	19362683	19363663	EnrichedRegions_ANR0001_IC-2032_FRS12_HBH_N1_lib36166_2072_7_1_peak_4974	48.3227	980	Intergenic	980	0	0	0	AT2G47160	-	coding	-2290	-5959	-2650	-5697	5'	19363437
N1	EnrichedRegions_ANR0001_IC-2032_FRS12_HBH_N1_lib36166_2072_7_1_peak_5946.1	3	7649458	7649870	EnrichedRegions_ANR0001_IC-2032_FRS12_HBH_N1_lib36166_2072_7_1_peak_5946	48.3227	412	UTR	70	266	76	0	AT3G21710	+	coding	1302	-138	1281	128	I	7649661
N1	EnrichedRegions_ANR0001_IC-2032_FRS12_HBH_N1_lib36166_2072_7_1_peak_6588.1	3	15904543	15905755	EnrichedRegions_ANR0001_IC-2032_FRS12_HBH_N1_lib36166_2072_7_1_peak_6588	48.3227	1212	Intergenic	1212	0	0	0	AT3G44200	+	coding	-1200	-6234	-1548	-6125	5'	15905240
N1	EnrichedRegions_ANR0001_IC-2032_FRS12_HBH_N1_lib36166_2072_7_1_peak_7269.1	3	21141467	21142264	EnrichedRegions_ANR0001_IC-2032_FRS12_HBH_N1_lib36166_2072_7_1_peak_7269	48.3227	797	Intergenic	797	0	0	0	AT3G57120	+	coding	2771	1066	2577	1207	3'	21141676
N1	EnrichedRegions_ANR0001_IC-2032_FRS12_HBH_N1_lib36166_2072_7_1_peak_7479.1	3	22711960	22712993	EnrichedRegions_ANR0001_IC-2032_FRS12_HBH_N1_lib36166_2072_7_1_peak_7479	48.3227	1033	Intergenic	1033	0	0	0	AT3G61380	-	coding	-1015	-3812	-1015	-3525	5'	22712294
N1	EnrichedRegions_ANR0001_IC-2032_FRS12_HBH_N1_lib36166_2072_7_1_peak_7861.1	4	5557314	5557849	EnrichedRegions_ANR0001_IC-2032_FRS12_HBH_N1_lib36166_2072_7_1_peak_7861	48.3227	535	Intergenic	535	0	0	0	AT4G08692	-	te	1177	514	1177	514	3'	5557528
N1	EnrichedRegions_ANR0001_IC-2032_FRS12_HBH_N1_lib36166_2072_7_1_peak_8791.1	4	14360411	14360974	EnrichedRegions_ANR0001_IC-2032_FRS12_HBH_N1_lib36166_2072_7_1_peak_8791	48.3227	563	Intergenic	563	0	0	0	AT4G29130	-	coding	-5631	-8697	-5869	-8396	5'	14360734
N1	EnrichedRegions_ANR0001_IC-2032_FRS12_HBH_N1_lib36166_2072_7_1_peak_8853.1	4	14821026	14822228	EnrichedRegions_ANR0001_IC-2032_FRS12_HBH_N1_lib36166_2072_7_1_peak_8853	48.3227	1202	Intergenic	1202	0	0	0	AT4G30270	-	coding	-1135	-2535	-1279	-2282	5'	14821727
N1	EnrichedRegions_ANR0001_IC-2032_FRS12_HBH_N1_lib36166_2072_7_1_peak_8854.1	4	14822642	14823076	EnrichedRegions_ANR0001_IC-2032_FRS12_HBH_N1_lib36166_2072_7_1_peak_8854	48.3227	434	Intergenic	434	0	0	0	AT4G30270	-	coding	-2249	-3649	-2393	-3396	5'	14822841
N1	EnrichedRegions_ANR0001_IC-2032_FRS12_HBH_N1_lib36166_2072_7_1_peak_9431.1	5	1979463	1979875	EnrichedRegions_ANR0001_IC-2032_FRS12_HBH_N1_lib36166_2072_7_1_peak_9431	48.3227	412	Intergenic	412	0	0	0	AT5G06490	-	coding	-1086	-1679	-1086	-1679	5'	1979675
N1	EnrichedRegions_ANR0001_IC-2032_FRS12_HBH_N1_lib36166_2072_7_1_peak_11115.1	5	18791118	18791889	EnrichedRegions_ANR0001_IC-2032_FRS12_HBH_N1_lib36166_2072_7_1_peak_11115	48.3227	771	Intergenic	618	66	87	0	AT5G46330	+	coding	-90	-3900	-156	-3761	5'	18791646
N1	EnrichedRegions_ANR0001_IC-2032_FRS12_HBH_N1_lib36166_2072_7_1_peak_11921.1	5	25920309	25920899	EnrichedRegions_ANR0001_IC-2032_FRS12_HBH_N1_lib36166_2072_7_1_peak_11921	48.3227	590	Intergenic	590	0	0	0	AT5G64840	-	coding	-759	-3846	-876	-3613	5'	25920569
N1	EnrichedRegions_ANR0001_IC-2032_FRS12_HBH_N1_lib36166_2072_7_1_peak_4836.1	2	18623370	18624819	EnrichedRegions_ANR0001_IC-2032_FRS12_HBH_N1_lib36166_2072_7_1_peak_4836	48.1808	1449	Intergenic	894	123	96	336	AT2G45170	+	coding	-688	-2141	-969	-1950	5'	18623576
N1	EnrichedRegions_ANR0001_IC-2032_FRS12_HBH_N1_lib36166_2072_7_1_peak_9820.1	5	4197651	4199679	EnrichedRegions_ANR0001_IC-2032_FRS12_HBH_N1_lib36166_2072_7_1_peak_9820	48.0393	2028	Intergenic	1692	198	138	0	AT5G13180	+	coding	1569	293	1498	564	3'	4198141
N1	EnrichedRegions_ANR0001_IC-2032_FRS12_HBH_N1_lib36166_2072_7_1_peak_4574.1	2	17189022	17189877	EnrichedRegions_ANR0001_IC-2032_FRS12_HBH_N1_lib36166_2072_7_1_peak_4574	47.9943	855	Intergenic	855	0	0	0	AT2G41220	+	coding	11947	860	11677	1223	3'	17189611
N1	EnrichedRegions_ANR0001_IC-2032_FRS12_HBH_N1_lib36166_2072_7_1_peak_135.1	1	1574267	1575134	EnrichedRegions_ANR0001_IC-2032_FRS12_HBH_N1_lib36166_2072_7_1_peak_135	47.8844	867	Intergenic	867	0	0	0	AT1G05380	+	coding	-2217	-7968	-2585	-7544	5'	1574646
N1	EnrichedRegions_ANR0001_IC-2032_FRS12_HBH_N1_lib36166_2072_7_1_peak_172.1	1	1753715	1754121	EnrichedRegions_ANR0001_IC-2032_FRS12_HBH_N1_lib36166_2072_7_1_peak_172	47.7481	406	Intergenic	353	0	53	0	AT1G05820	+	coding	4234	149	4140	149	3'	1753916
N1	EnrichedRegions_ANR0001_IC-2032_FRS12_HBH_N1_lib36166_2072_7_1_peak_10009.1	5	5367546	5368016	EnrichedRegions_ANR0001_IC-2032_FRS12_HBH_N1_lib36166_2072_7_1_peak_10009	47.6952	470	Intergenic	470	0	0	0	AT5G16420	+	coding	-222	-1829	-222	-1829	5'	5367812
N1	EnrichedRegions_ANR0001_IC-2032_FRS12_HBH_N1_lib36166_2072_7_1_peak_537.1	1	5279804	5280234	EnrichedRegions_ANR0001_IC-2032_FRS12_HBH_N1_lib36166_2072_7_1_peak_537	47.6823	430	Intergenic	360	70	0	0	AT1G15350	-	coding	-132	-1745	-519	-1524	5'	5280005
N1	EnrichedRegions_ANR0001_IC-2032_FRS12_HBH_N1_lib36166_2072_7_1_peak_875.1	1	9453277	9454010	EnrichedRegions_ANR0001_IC-2032_FRS12_HBH_N1_lib36166_2072_7_1_peak_875	47.6447	733	Intergenic	733	0	0	0	AT1G27210	-	coding	4277	1619	4168	1920	3'	9453749
N1	EnrichedRegions_ANR0001_IC-2032_FRS12_HBH_N1_lib36166_2072_7_1_peak_2421.1	1	27266199	27266737	EnrichedRegions_ANR0001_IC-2032_FRS12_HBH_N1_lib36166_2072_7_1_peak_2421	47.5114	538	Intergenic	538	0	0	0	AT1G72430	-	coding	-762	-1481	-883	-1242	5'	27266392
N1	EnrichedRegions_ANR0001_IC-2032_FRS12_HBH_N1_lib36166_2072_7_1_peak_9740.1	5	3808070	3808551	EnrichedRegions_ANR0001_IC-2032_FRS12_HBH_N1_lib36166_2072_7_1_peak_9740	47.3398	481	Intergenic	343	138	0	0	AT5G11800	-	coding	-60	-4931	-198	-4632	5'	3808267
N1	EnrichedRegions_ANR0001_IC-2032_FRS12_HBH_N1_lib36166_2072_7_1_peak_3636.1	2	8987299	8987689	EnrichedRegions_ANR0001_IC-2032_FRS12_HBH_N1_lib36166_2072_7_1_peak_3636	47.2372	390	Intergenic	367	23	0	0	AT2G20890	+	coding	-163	-1913	-280	-1682	5'	8987503
N1	EnrichedRegions_ANR0001_IC-2032_FRS12_HBH_N1_lib36166_2072_7_1_peak_3403.1	2	7253167	7254638	EnrichedRegions_ANR0001_IC-2032_FRS12_HBH_N1_lib36166_2072_7_1_peak_3403	47.2165	1471	Intergenic	1471	0	0	0	AT2G16720	-	coding	3170	2119	3140	2259	3'	7253410
N1	EnrichedRegions_ANR0001_IC-2032_FRS12_HBH_N1_lib36166_2072_7_1_peak_682.1	1	7694454	7695925	EnrichedRegions_ANR0001_IC-2032_FRS12_HBH_N1_lib36166_2072_7_1_peak_682	47.2056	1471	Intergenic	1471	0	0	0	AT1G21910	+	coding	-1007	-2170	-1126	-1818	5'	7695529
N1	EnrichedRegions_ANR0001_IC-2032_FRS12_HBH_N1_lib36166_2072_7_1_peak_1497.1	1	19366996	19367638	EnrichedRegions_ANR0001_IC-2032_FRS12_HBH_N1_lib36166_2072_7_1_peak_1497	47.2056	642	Intergenic	642	0	0	0	AT1G52070	-	coding	-394	-2430	-418	-2178	5'	19367318
N1	EnrichedRegions_ANR0001_IC-2032_FRS12_HBH_N1_lib36166_2072_7_1_peak_1865.1	1	23080505	23081102	EnrichedRegions_ANR0001_IC-2032_FRS12_HBH_N1_lib36166_2072_7_1_peak_1865	47.2056	597	Intergenic	597	0	0	0	AT1G62380	+	coding	-1263	-3346	-1433	-3161	5'	23080907
N1	EnrichedRegions_ANR0001_IC-2032_FRS12_HBH_N1_lib36166_2072_7_1_peak_2724.1	1	29240681	29241612	EnrichedRegions_ANR0001_IC-2032_FRS12_HBH_N1_lib36166_2072_7_1_peak_2724	47.2056	931	Intergenic	931	0	0	0	AT1G77760	-	coding	-1566	-5208	-1644	-5006	5'	29241011
N1	EnrichedRegions_ANR0001_IC-2032_FRS12_HBH_N1_lib36166_2072_7_1_peak_5016.1	2	19586853	19587371	EnrichedRegions_ANR0001_IC-2032_FRS12_HBH_N1_lib36166_2072_7_1_peak_5016	47.2056	518	Intergenic	518	0	0	0	AT2G47820	+	coding	-259	-3673	-973	-3480	5'	19587149
N1	EnrichedRegions_ANR0001_IC-2032_FRS12_HBH_N1_lib36166_2072_7_1_peak_6500.1	3	12456504	12457448	EnrichedRegions_ANR0001_IC-2032_FRS12_HBH_N1_lib36166_2072_7_1_peak_6500	47.2056	944	Intergenic	944	0	0	0	AT3G30778	-	coding	2594	2475	2594	2475	3'	12456710
N1	EnrichedRegions_ANR0001_IC-2032_FRS12_HBH_N1_lib36166_2072_7_1_peak_6824.1	3	18296833	18297461	EnrichedRegions_ANR0001_IC-2032_FRS12_HBH_N1_lib36166_2072_7_1_peak_6824	47.2056	628	Intergenic	573	55	0	0	AT3G49350	-	coding	3045	262	2702	519	3'	18297144
N1	EnrichedRegions_ANR0001_IC-2032_FRS12_HBH_N1_lib36166_2072_7_1_peak_7153.1	3	20443132	20443915	EnrichedRegions_ANR0001_IC-2032_FRS12_HBH_N1_lib36166_2072_7_1_peak_7153	47.2056	783	Intergenic	783	0	0	0	AT3G55150	-	coding	-968	-3022	-1007	-2917	5'	20443572
N1	EnrichedRegions_ANR0001_IC-2032_FRS12_HBH_N1_lib36166_2072_7_1_peak_7303.1	3	21347965	21348435	EnrichedRegions_ANR0001_IC-2032_FRS12_HBH_N1_lib36166_2072_7_1_peak_7303	47.2056	470	Intergenic	470	0	0	0	AT3G57645	+	rna	1837	975	1837	975	3'	21348179
N1	EnrichedRegions_ANR0001_IC-2032_FRS12_HBH_N1_lib36166_2072_7_1_peak_7393.1	3	22203152	22203764	EnrichedRegions_ANR0001_IC-2032_FRS12_HBH_N1_lib36166_2072_7_1_peak_7393	47.2056	612	Intergenic	612	0	0	0	AT3G60110	+	coding	5683	2058	5516	2350	3'	22203509
N1	EnrichedRegions_ANR0001_IC-2032_FRS12_HBH_N1_lib36166_2072_7_1_peak_7448.1	3	22433471	22435041	EnrichedRegions_ANR0001_IC-2032_FRS12_HBH_N1_lib36166_2072_7_1_peak_7448	47.2056	1570	Intergenic	1570	0	0	0	AT3G60690	+	coding	-946	-1774	-1087	-1599	5'	22434175
N1	EnrichedRegions_ANR0001_IC-2032_FRS12_HBH_N1_lib36166_2072_7_1_peak_9162.1	4	18217205	18217620	EnrichedRegions_ANR0001_IC-2032_FRS12_HBH_N1_lib36166_2072_7_1_peak_9162	47.2056	415	UTR	137	156	122	0	AT4G39090	-	coding	72	-1854	-84	-1584	I	18217410
N1	EnrichedRegions_ANR0001_IC-2032_FRS12_HBH_N1_lib36166_2072_7_1_peak_10061.1	5	5695775	5696654	EnrichedRegions_ANR0001_IC-2032_FRS12_HBH_N1_lib36166_2072_7_1_peak_10061	47.2056	879	Intergenic	870	9	0	0	AT5G17310	-	coding	4484	207	4407	517	3'	5696438
N1	EnrichedRegions_ANR0001_IC-2032_FRS12_HBH_N1_lib36166_2072_7_1_peak_10814.1	5	15711062	15712209	EnrichedRegions_ANR0001_IC-2032_FRS12_HBH_N1_lib36166_2072_7_1_peak_10814	47.2056	1147	Intergenic	1147	0	0	0	AT5G39240	-	coding	1078	758	1078	758	3'	15711925
N1	EnrichedRegions_ANR0001_IC-2032_FRS12_HBH_N1_lib36166_2072_7_1_peak_11228.1	5	20049601	20050023	EnrichedRegions_ANR0001_IC-2032_FRS12_HBH_N1_lib36166_2072_7_1_peak_11228	47.2056	422	Intergenic	422	0	0	0	AT5G49440	+	coding	1562	204	883	338	3'	20049801
N1	EnrichedRegions_ANR0001_IC-2032_FRS12_HBH_N1_lib36166_2072_7_1_peak_11915.1	5	25879078	25879870	EnrichedRegions_ANR0001_IC-2032_FRS12_HBH_N1_lib36166_2072_7_1_peak_11915	47.2056	792	Intergenic	792	0	0	0	AT5G64740	+	coding	-1427	-7055	-1916	-6694	5'	25879639
N1	EnrichedRegions_ANR0001_IC-2032_FRS12_HBH_N1_lib36166_2072_7_1_peak_10293.1	5	7167417	7168178	EnrichedRegions_ANR0001_IC-2032_FRS12_HBH_N1_lib36166_2072_7_1_peak_10293	47.1022	761	Intergenic	761	0	0	0	AT5G21090	+	coding	3059	407	2904	758	3'	7167662
N1	EnrichedRegions_ANR0001_IC-2032_FRS12_HBH_N1_lib36166_2072_7_1_peak_3176.1	2	1991382	1992541	EnrichedRegions_ANR0001_IC-2032_FRS12_HBH_N1_lib36166_2072_7_1_peak_3176	47.084	1159	Intergenic	1159	0	0	0	AT2G05440	+	coding	-1309	-2393	-1361	-2183	5'	1991773
N1	EnrichedRegions_ANR0001_IC-2032_FRS12_HBH_N1_lib36166_2072_7_1_peak_10628.1	5	9793271	9793800	EnrichedRegions_ANR0001_IC-2032_FRS12_HBH_N1_lib36166_2072_7_1_peak_10628	46.9926	529	Intergenic	333	101	95	0	AT5G27670	-	coding	-27	-922	-118	-676	5'	9793483
N1	EnrichedRegions_ANR0001_IC-2032_FRS12_HBH_N1_lib36166_2072_7_1_peak_5966.1	3	7811761	7812920	EnrichedRegions_ANR0001_IC-2032_FRS12_HBH_N1_lib36166_2072_7_1_peak_5966	46.8907	1159	Intergenic	1159	0	0	0	AT3G22150	+	coding	-600	-3584	-684	-3146	5'	7812344
N1	EnrichedRegions_ANR0001_IC-2032_FRS12_HBH_N1_lib36166_2072_7_1_peak_423.1	1	4520207	4520624	EnrichedRegions_ANR0001_IC-2032_FRS12_HBH_N1_lib36166_2072_7_1_peak_423	46.7766	417	Intergenic	339	78	0	0	AT1G13220	+	coding	4701	116	4701	329	3'	4520400
N1	EnrichedRegions_ANR0001_IC-2032_FRS12_HBH_N1_lib36166_2072_7_1_peak_8165.1	4	9112402	9112821	EnrichedRegions_ANR0001_IC-2032_FRS12_HBH_N1_lib36166_2072_7_1_peak_8165	46.7692	419	Intergenic	284	135	0	0	AT4G16110	+	coding	-76	-3554	-369	-3175	5'	9112610
N1	EnrichedRegions_ANR0001_IC-2032_FRS12_HBH_N1_lib36166_2072_7_1_peak_3798.1	2	9741376	9741866	EnrichedRegions_ANR0001_IC-2032_FRS12_HBH_N1_lib36166_2072_7_1_peak_3798	46.7157	490	Intergenic	402	0	88	0	AT2G22880	-	coding	-68	-412	-68	-412	5'	9741531
N1	EnrichedRegions_ANR0001_IC-2032_FRS12_HBH_N1_lib36166_2072_7_1_peak_974.1	1	10860097	10860538	EnrichedRegions_ANR0001_IC-2032_FRS12_HBH_N1_lib36166_2072_7_1_peak_974	46.7067	441	Intergenic	276	88	77	0	AT1G30630	-	coding	-30	-1993	-118	-1745	5'	10860291
N1	EnrichedRegions_ANR0001_IC-2032_FRS12_HBH_N1_lib36166_2072_7_1_peak_2823.1	1	29778039	29778456	EnrichedRegions_ANR0001_IC-2032_FRS12_HBH_N1_lib36166_2072_7_1_peak_2823	46.5937	417	Intergenic	417	0	0	0	AT1G79150	-	coding	-227	-5628	-342	-5500	5'	29778216
N1	EnrichedRegions_ANR0001_IC-2032_FRS12_HBH_N1_lib36166_2072_7_1_peak_1384.1	1	18124008	18125029	EnrichedRegions_ANR0001_IC-2032_FRS12_HBH_N1_lib36166_2072_7_1_peak_1384	46.5615	1021	Intergenic	863	136	22	0	AT1G49000	-	coding	-44	-750	-180	-650	5'	18124209
N1	EnrichedRegions_ANR0001_IC-2032_FRS12_HBH_N1_lib36166_2072_7_1_peak_3543.1	2	8194379	8194834	EnrichedRegions_ANR0001_IC-2032_FRS12_HBH_N1_lib36166_2072_7_1_peak_3543	46.5615	455	UTR	193	220	42	0	AT2G18915	-	coding	2864	-47	2636	173	I	8194619
N1	EnrichedRegions_ANR0001_IC-2032_FRS12_HBH_N1_lib36166_2072_7_1_peak_2636.1	1	28745834	28746487	EnrichedRegions_ANR0001_IC-2032_FRS12_HBH_N1_lib36166_2072_7_1_peak_2636	46.543	653	Intergenic	653	0	0	0	AT1G76600	+	coding	-682	-1639	-769	-1419	5'	28746206
N1	EnrichedRegions_ANR0001_IC-2032_FRS12_HBH_N1_lib36166_2072_7_1_peak_9683.1	5	3528488	3532055	EnrichedRegions_ANR0001_IC-2032_FRS12_HBH_N1_lib36166_2072_7_1_peak_9683	46.543	3567	Intergenic	3567	0	0	0	AT5G11100	+	coding	-648	-3467	-648	-3467	5'	3531754
N1	EnrichedRegions_ANR0001_IC-2032_FRS12_HBH_N1_lib36166_2072_7_1_peak_141.1	1	1599697	1600108	EnrichedRegions_ANR0001_IC-2032_FRS12_HBH_N1_lib36166_2072_7_1_peak_141	46.5045	411	Intergenic	214	93	104	0	AT1G05450	+	coding	-5	-1308	-98	-1180	5'	1599906
N1	EnrichedRegions_ANR0001_IC-2032_FRS12_HBH_N1_lib36166_2072_7_1_peak_5039.1	3	138794	139160	EnrichedRegions_ANR0001_IC-2032_FRS12_HBH_N1_lib36166_2072_7_1_peak_5039	46.4227	366	Intergenic	217	22	127	0	AT3G01370	+	coding	-33	-4728	-55	-4499	5'	138978
N1	EnrichedRegions_ANR0001_IC-2032_FRS12_HBH_N1_lib36166_2072_7_1_peak_8172.1	4	9137010	9137449	EnrichedRegions_ANR0001_IC-2032_FRS12_HBH_N1_lib36166_2072_7_1_peak_8172	46.4227	439	UTR	95	219	125	0	AT4G16143	-	coding	127	-3289	-92	-2776	I	9137226
N1	EnrichedRegions_ANR0001_IC-2032_FRS12_HBH_N1_lib36166_2072_7_1_peak_6685.1	3	17248452	17249220	EnrichedRegions_ANR0001_IC-2032_FRS12_HBH_N1_lib36166_2072_7_1_peak_6685	46.1937	768	Intergenic	506	196	0	66	AT3G46830	-	coding	-12	-2381	-363	-2026	5'	17248725
N1	EnrichedRegions_ANR0001_IC-2032_FRS12_HBH_N1_lib36166_2072_7_1_peak_1419.1	1	18735243	18735934	EnrichedRegions_ANR0001_IC-2032_FRS12_HBH_N1_lib36166_2072_7_1_peak_1419	46.1136	691	Intergenic	691	0	0	0	AT1G50590	-	coding	-1405	-3080	-1405	-3080	5'	18735458
N1	EnrichedRegions_ANR0001_IC-2032_FRS12_HBH_N1_lib36166_2072_7_1_peak_6.1	1	106795	107202	EnrichedRegions_ANR0001_IC-2032_FRS12_HBH_N1_lib36166_2072_7_1_peak_6	46.0933	407	Intergenic	407	0	0	0	AT1G01250	-	coding	-1659	-2498	-1680	-2258	5'	106989
N1	EnrichedRegions_ANR0001_IC-2032_FRS12_HBH_N1_lib36166_2072_7_1_peak_1224.1	1	13544416	13545341	EnrichedRegions_ANR0001_IC-2032_FRS12_HBH_N1_lib36166_2072_7_1_peak_1224	46.0933	925	Intergenic	925	0	0	0	AT1G36160	+	coding	10795	657	10469	892	3'	13544665
N1	EnrichedRegions_ANR0001_IC-2032_FRS12_HBH_N1_lib36166_2072_7_1_peak_2029.1	1	25137748	25138151	EnrichedRegions_ANR0001_IC-2032_FRS12_HBH_N1_lib36166_2072_7_1_peak_2029	46.0933	403	Intergenic	213	0	44	146	AT1G67195	-	rna	-14	-840	-14	-840	5'	25137951
N1	EnrichedRegions_ANR0001_IC-2032_FRS12_HBH_N1_lib36166_2072_7_1_peak_3450.1	2	7603437	7607023	EnrichedRegions_ANR0001_IC-2032_FRS12_HBH_N1_lib36166_2072_7_1_peak_3450	46.0933	3586	Intergenic	3320	174	0	92	AT2G17490	-	te	-1984	-5120	-1984	-5120	5'	7604105
N1	EnrichedRegions_ANR0001_IC-2032_FRS12_HBH_N1_lib36166_2072_7_1_peak_5705.1	3	5753308	5755954	EnrichedRegions_ANR0001_IC-2032_FRS12_HBH_N1_lib36166_2072_7_1_peak_5705	46.0933	2646	Intergenic	2513	133	0	0	AT3G16857	+	coding	-73	-3695	-365	-3391	5'	5755748
N1	EnrichedRegions_ANR0001_IC-2032_FRS12_HBH_N1_lib36166_2072_7_1_peak_6991.1	3	19438834	19439285	EnrichedRegions_ANR0001_IC-2032_FRS12_HBH_N1_lib36166_2072_7_1_peak_6991	46.0933	451	Intergenic	451	0	0	0	AT3G52450	-	coding	3314	1670	3181	1874	3'	19439069
N1	EnrichedRegions_ANR0001_IC-2032_FRS12_HBH_N1_lib36166_2072_7_1_peak_7920.1	4	6699042	6699854	EnrichedRegions_ANR0001_IC-2032_FRS12_HBH_N1_lib36166_2072_7_1_peak_7920	46.0933	812	Intergenic	654	96	62	0	AT4G10920	-	coding	-88	-1613	-184	-1393	5'	6699287
N1	EnrichedRegions_ANR0001_IC-2032_FRS12_HBH_N1_lib36166_2072_7_1_peak_8878.1	4	14950065	14950573	EnrichedRegions_ANR0001_IC-2032_FRS12_HBH_N1_lib36166_2072_7_1_peak_8878	46.0933	508	Intergenic	500	8	0	0	AT4G30620	-	coding	-225	-1711	-262	-1573	5'	14950297
N1	EnrichedRegions_ANR0001_IC-2032_FRS12_HBH_N1_lib36166_2072_7_1_peak_9526.1	5	2627923	2628421	EnrichedRegions_ANR0001_IC-2032_FRS12_HBH_N1_lib36166_2072_7_1_peak_9526	46.0933	498	Intergenic	214	264	20	0	AT5G08160	-	coding	-32	-2583	-200	-2239	5'	2628142
N1	EnrichedRegions_ANR0001_IC-2032_FRS12_HBH_N1_lib36166_2072_7_1_peak_10684.1	5	13058511	13058935	EnrichedRegions_ANR0001_IC-2032_FRS12_HBH_N1_lib36166_2072_7_1_peak_10684	46.0933	424	Intergenic	424	0	0	0	AT5G34848	+	pseudo	2859	1837	2859	1837	3'	13058757
N1	EnrichedRegions_ANR0001_IC-2032_FRS12_HBH_N1_lib36166_2072_7_1_peak_10896.1	5	16524366	16524827	EnrichedRegions_ANR0001_IC-2032_FRS12_HBH_N1_lib36166_2072_7_1_peak_10896	46.0933	461	Intergenic	461	0	0	0	AT5G41310	-	coding	-2218	-7976	-2218	-7976	5'	16524610
N1	EnrichedRegions_ANR0001_IC-2032_FRS12_HBH_N1_lib36166_2072_7_1_peak_11478.1	5	22358160	22358572	EnrichedRegions_ANR0001_IC-2032_FRS12_HBH_N1_lib36166_2072_7_1_peak_11478	46.0933	412	Intergenic	373	0	39	0	AT5G55090	-	coding	-167	-1513	-167	-1513	5'	22358365
N1	EnrichedRegions_ANR0001_IC-2032_FRS12_HBH_N1_lib36166_2072_7_1_peak_11488.1	5	22424224	22424623	EnrichedRegions_ANR0001_IC-2032_FRS12_HBH_N1_lib36166_2072_7_1_peak_11488	46.0933	399	Intergenic	308	91	0	0	AT5G55290	-	coding	-153	-1534	-335	-1384	5'	22424421
N1	EnrichedRegions_ANR0001_IC-2032_FRS12_HBH_N1_lib36166_2072_7_1_peak_11819.1	5	25171352	25171784	EnrichedRegions_ANR0001_IC-2032_FRS12_HBH_N1_lib36166_2072_7_1_peak_11819	46.0933	432	Intergenic	432	0	0	0	AT5G62680	-	coding	-3623	-6429	-3744	-6136	5'	25171566
N1	EnrichedRegions_ANR0001_IC-2032_FRS12_HBH_N1_lib36166_2072_7_1_peak_1840.1	1	22968864	22969256	EnrichedRegions_ANR0001_IC-2032_FRS12_HBH_N1_lib36166_2072_7_1_peak_1840	46.0641	392	Intergenic	335	0	57	0	AT1G62130	-	coding	-125	-6705	-125	-6680	5'	22969045
N1	EnrichedRegions_ANR0001_IC-2032_FRS12_HBH_N1_lib36166_2072_7_1_peak_6743.1	3	17566329	17567492	EnrichedRegions_ANR0001_IC-2032_FRS12_HBH_N1_lib36166_2072_7_1_peak_6743	46.0595	1163	Intergenic	1163	0	0	0	AT3G47640	+	coding	-721	-2439	-1159	-2225	5'	17566876
N1	EnrichedRegions_ANR0001_IC-2032_FRS12_HBH_N1_lib36166_2072_7_1_peak_3877.1	2	10228277	10228957	EnrichedRegions_ANR0001_IC-2032_FRS12_HBH_N1_lib36166_2072_7_1_peak_3877	45.9982	680	UTR	318	182	147	33	AT2G24050	-	coding	115	-3298	-67	-3023	I	10228523
N1	EnrichedRegions_ANR0001_IC-2032_FRS12_HBH_N1_lib36166_2072_7_1_peak_2992.1	2	420357	420769	EnrichedRegions_ANR0001_IC-2032_FRS12_HBH_N1_lib36166_2072_7_1_peak_2992	45.9623	412	UTR	181	231	0	0	AT2G01910	+	coding	3630	-46	3350	359	I	420541
N1	EnrichedRegions_ANR0001_IC-2032_FRS12_HBH_N1_lib36166_2072_7_1_peak_3067.1	2	810220	811797	EnrichedRegions_ANR0001_IC-2032_FRS12_HBH_N1_lib36166_2072_7_1_peak_3067	45.9541	1577	Intergenic	1577	0	0	0	AT2G02830	+	te	2158	1658	2158	1658	3'	810530
N1	EnrichedRegions_ANR0001_IC-2032_FRS12_HBH_N1_lib36166_2072_7_1_peak_266.1	1	2585944	2586378	EnrichedRegions_ANR0001_IC-2032_FRS12_HBH_N1_lib36166_2072_7_1_peak_266	45.9501	434	Intron	0	0	89	345	AT1G08230	-	coding	563	-2527	519	-2466	I	2586181
N1	EnrichedRegions_ANR0001_IC-2032_FRS12_HBH_N1_lib36166_2072_7_1_peak_10840.1	5	16079501	16079968	EnrichedRegions_ANR0001_IC-2032_FRS12_HBH_N1_lib36166_2072_7_1_peak_10840	45.9501	467	UTR	147	166	154	0	AT5G40230	-	coding	1965	-122	1965	44	I	16079770
N1	EnrichedRegions_ANR0001_IC-2032_FRS12_HBH_N1_lib36166_2072_7_1_peak_10246.1	5	6813258	6813872	EnrichedRegions_ANR0001_IC-2032_FRS12_HBH_N1_lib36166_2072_7_1_peak_10246	45.9287	614	Intergenic	614	0	0	0	AT5G20190	+	coding	-581	-1867	-581	-1659	5'	6813512
N1	EnrichedRegions_ANR0001_IC-2032_FRS12_HBH_N1_lib36166_2072_7_1_peak_7576.1	3	23140384	23140883	EnrichedRegions_ANR0001_IC-2032_FRS12_HBH_N1_lib36166_2072_7_1_peak_7576	45.8929	499	Intergenic	499	0	0	0	AT3G62560	+	coding	3196	1577	3083	1742	3'	23140622
N1	EnrichedRegions_ANR0001_IC-2032_FRS12_HBH_N1_lib36166_2072_7_1_peak_1046.1	1	11611712	11612222	EnrichedRegions_ANR0001_IC-2032_FRS12_HBH_N1_lib36166_2072_7_1_peak_1046	45.8468	510	Intergenic	406	104	0	0	AT1G32230	+	coding	-123	-4223	-1432	-3899	5'	11611995
N1	EnrichedRegions_ANR0001_IC-2032_FRS12_HBH_N1_lib36166_2072_7_1_peak_3794.1	2	9733229	9733800	EnrichedRegions_ANR0001_IC-2032_FRS12_HBH_N1_lib36166_2072_7_1_peak_3794	45.8456	571	Intergenic	457	58	56	0	AT2G22850	-	coding	-94	-961	-152	-835	5'	9733436
N1	EnrichedRegions_ANR0001_IC-2032_FRS12_HBH_N1_lib36166_2072_7_1_peak_11024.1	5	17767087	17768713	EnrichedRegions_ANR0001_IC-2032_FRS12_HBH_N1_lib36166_2072_7_1_peak_11024	45.7669	1626	Intergenic	1626	0	0	0	AT5G44150	-	coding	-1902	-3641	-2221	-3525	5'	17767322
N1	EnrichedRegions_ANR0001_IC-2032_FRS12_HBH_N1_lib36166_2072_7_1_peak_4057.1	2	12203289	12206444	EnrichedRegions_ANR0001_IC-2032_FRS12_HBH_N1_lib36166_2072_7_1_peak_4057	45.7416	3155	Intergenic	3155	0	0	0	AT2G28510	-	coding	-4278	-5945	-4416	-5660	5'	12205043
N1	EnrichedRegions_ANR0001_IC-2032_FRS12_HBH_N1_lib36166_2072_7_1_peak_6848.1	3	18480016	18480665	EnrichedRegions_ANR0001_IC-2032_FRS12_HBH_N1_lib36166_2072_7_1_peak_6848	45.7416	649	Intergenic	649	0	0	0	AT3G49820	+	coding	-836	-1321	-836	-1321	5'	18480401
N1	EnrichedRegions_ANR0001_IC-2032_FRS12_HBH_N1_lib36166_2072_7_1_peak_7362.1	3	21892022	21893347	EnrichedRegions_ANR0001_IC-2032_FRS12_HBH_N1_lib36166_2072_7_1_peak_7362	45.7166	1325	Intergenic	1325	0	0	0	AT3G59210	+	coding	2667	462	2296	685	3'	21892238
N1	EnrichedRegions_ANR0001_IC-2032_FRS12_HBH_N1_lib36166_2072_7_1_peak_5986.1	3	7912055	7913078	EnrichedRegions_ANR0001_IC-2032_FRS12_HBH_N1_lib36166_2072_7_1_peak_5986	45.6487	1023	Intergenic	850	173	0	0	AT3G22380	+	coding	-565	-7170	-841	-6627	5'	7912340
N1	EnrichedRegions_ANR0001_IC-2032_FRS12_HBH_N1_lib36166_2072_7_1_peak_3156.1	2	1762618	1763144	EnrichedRegions_ANR0001_IC-2032_FRS12_HBH_N1_lib36166_2072_7_1_peak_3156	45.601	526	Intergenic	526	0	0	0	AT2G05000	-	te	-441	-1015	-441	-1015	5'	1762819
N1	EnrichedRegions_ANR0001_IC-2032_FRS12_HBH_N1_lib36166_2072_7_1_peak_7048.1	3	19699116	19699609	EnrichedRegions_ANR0001_IC-2032_FRS12_HBH_N1_lib36166_2072_7_1_peak_7048	45.601	493	Intergenic	349	0	144	0	AT3G53150	-	coding	-53	-1576	-53	-1576	5'	19699312
N1	EnrichedRegions_ANR0001_IC-2032_FRS12_HBH_N1_lib36166_2072_7_1_peak_6014.1	3	8067419	8067975	EnrichedRegions_ANR0001_IC-2032_FRS12_HBH_N1_lib36166_2072_7_1_peak_6014	45.593	556	Intergenic	556	0	0	0	AT3G22810	+	coding	-871	-3914	-950	-3914	5'	8067645
N1	EnrichedRegions_ANR0001_IC-2032_FRS12_HBH_N1_lib36166_2072_7_1_peak_630.1	1	6880813	6882134	EnrichedRegions_ANR0001_IC-2032_FRS12_HBH_N1_lib36166_2072_7_1_peak_630	45.5599	1321	Intergenic	1321	0	0	0	AT1G19850	+	coding	-5264	-9759	-5738	-9567	5'	6881615
N1	EnrichedRegions_ANR0001_IC-2032_FRS12_HBH_N1_lib36166_2072_7_1_peak_8110.1	4	8648433	8648868	EnrichedRegions_ANR0001_IC-2032_FRS12_HBH_N1_lib36166_2072_7_1_peak_8110	45.5466	435	Intergenic	399	36	0	0	AT4G15165	+	coding	-165	-1715	-793	-1545	5'	8648667
N1	EnrichedRegions_ANR0001_IC-2032_FRS12_HBH_N1_lib36166_2072_7_1_peak_4598.1	2	17360245	17360619	EnrichedRegions_ANR0001_IC-2032_FRS12_HBH_N1_lib36166_2072_7_1_peak_4598	45.4857	374	Intergenic	246	128	0	0	AT2G41640	+	coding	-51	-2095	-214	-1951	5'	17360440
N1	EnrichedRegions_ANR0001_IC-2032_FRS12_HBH_N1_lib36166_2072_7_1_peak_6307.1	3	10132632	10133094	EnrichedRegions_ANR0001_IC-2032_FRS12_HBH_N1_lib36166_2072_7_1_peak_6307	45.4824	462	Intergenic	333	87	42	0	AT3G27380	-	coding	-71	-3221	-158	-1622	5'	10132831
N1	EnrichedRegions_ANR0001_IC-2032_FRS12_HBH_N1_lib36166_2072_7_1_peak_1900.1	1	23392671	23393308	EnrichedRegions_ANR0001_IC-2032_FRS12_HBH_N1_lib36166_2072_7_1_peak_1900	45.4528	637	Intergenic	456	181	0	0	AT1G63090	-	coding	-37	-1825	-279	-1605	5'	23392888
N1	EnrichedRegions_ANR0001_IC-2032_FRS12_HBH_N1_lib36166_2072_7_1_peak_2148.1	1	25876145	25877941	EnrichedRegions_ANR0001_IC-2032_FRS12_HBH_N1_lib36166_2072_7_1_peak_2148	45.4528	1796	Intergenic	1796	0	0	0	AT1G68830	-	coding	-1241	-4346	-1318	-4137	5'	25876791
N1	EnrichedRegions_ANR0001_IC-2032_FRS12_HBH_N1_lib36166_2072_7_1_peak_6139.1	3	8685150	8685872	EnrichedRegions_ANR0001_IC-2032_FRS12_HBH_N1_lib36166_2072_7_1_peak_6139	45.4528	722	Intergenic	722	0	0	0	AT3G24050	+	coding	-527	-2331	-714	-2116	5'	8685346
N1	EnrichedRegions_ANR0001_IC-2032_FRS12_HBH_N1_lib36166_2072_7_1_peak_9352.1	5	1203797	1204235	EnrichedRegions_ANR0001_IC-2032_FRS12_HBH_N1_lib36166_2072_7_1_peak_9352	45.4528	438	Intron	0	0	0	438	AT5G04310	-	coding	3353	-796	3353	-643	I	1203999
N1	EnrichedRegions_ANR0001_IC-2032_FRS12_HBH_N1_lib36166_2072_7_1_peak_6536.1	3	14760513	14760938	EnrichedRegions_ANR0001_IC-2032_FRS12_HBH_N1_lib36166_2072_7_1_peak_6536	45.4241	425	Intergenic	425	0	0	0	AT3G42670	-	coding	-630	-4917	-630	-4809	5'	14760715
N1	EnrichedRegions_ANR0001_IC-2032_FRS12_HBH_N1_lib36166_2072_7_1_peak_4872.1	2	18797966	18798479	EnrichedRegions_ANR0001_IC-2032_FRS12_HBH_N1_lib36166_2072_7_1_peak_4872	45.3557	513	Intergenic	513	0	0	0	AT2G45630	+	coding	2199	1110	2199	1110	3'	18798199
N1	EnrichedRegions_ANR0001_IC-2032_FRS12_HBH_N1_lib36166_2072_7_1_peak_215.1	1	2154915	2155306	EnrichedRegions_ANR0001_IC-2032_FRS12_HBH_N1_lib36166_2072_7_1_peak_215	45.3348	391	UTR	0	337	54	0	AT1G07010	+	coding	2231	-127	2162	143	I	2155111
N1	EnrichedRegions_ANR0001_IC-2032_FRS12_HBH_N1_lib36166_2072_7_1_peak_6097.1	3	8379525	8382995	EnrichedRegions_ANR0001_IC-2032_FRS12_HBH_N1_lib36166_2072_7_1_peak_6097	45.308	3470	Intergenic	3280	55	135	0	AT3G23400	-	coding	-2038	-3899	-2118	-3707	5'	8380343
N1	EnrichedRegions_ANR0001_IC-2032_FRS12_HBH_N1_lib36166_2072_7_1_peak_356.1	1	3981009	3981427	EnrichedRegions_ANR0001_IC-2032_FRS12_HBH_N1_lib36166_2072_7_1_peak_356	44.9879	418	Intergenic	239	179	0	0	AT1G11790	+	coding	-29	-3996	-257	-3743	5'	3981219
N1	EnrichedRegions_ANR0001_IC-2032_FRS12_HBH_N1_lib36166_2072_7_1_peak_687.1	1	7760424	7760855	EnrichedRegions_ANR0001_IC-2032_FRS12_HBH_N1_lib36166_2072_7_1_peak_687	44.9879	431	Intergenic	298	133	0	0	AT1G22030	-	coding	-76	-1468	-217	-1295	5'	7760632
N1	EnrichedRegions_ANR0001_IC-2032_FRS12_HBH_N1_lib36166_2072_7_1_peak_981.1	1	10959589	10960094	EnrichedRegions_ANR0001_IC-2032_FRS12_HBH_N1_lib36166_2072_7_1_peak_981	44.9879	505	Intergenic	505	0	0	0	AT1G30825	+	coding	-1059	-3300	-1224	-3117	5'	10959882
N1	EnrichedRegions_ANR0001_IC-2032_FRS12_HBH_N1_lib36166_2072_7_1_peak_2032.1	1	25226290	25226757	EnrichedRegions_ANR0001_IC-2032_FRS12_HBH_N1_lib36166_2072_7_1_peak_2032	44.9879	467	Intergenic	467	0	0	0	AT1G67340	+	coding	-3701	-5276	-3759	-5058	5'	25226564
N1	EnrichedRegions_ANR0001_IC-2032_FRS12_HBH_N1_lib36166_2072_7_1_peak_2512.1	1	27837995	27838510	EnrichedRegions_ANR0001_IC-2032_FRS12_HBH_N1_lib36166_2072_7_1_peak_2512	44.9879	515	Intergenic	515	0	0	0	AT1G74030	-	coding	3646	891	3608	1172	3'	27838293
N1	EnrichedRegions_ANR0001_IC-2032_FRS12_HBH_N1_lib36166_2072_7_1_peak_5007.1	2	19508613	19509104	EnrichedRegions_ANR0001_IC-2032_FRS12_HBH_N1_lib36166_2072_7_1_peak_5007	44.9879	491	Intergenic	367	44	80	0	AT2G47550	+	coding	-88	-2900	-132	-2712	5'	19508892
N1	EnrichedRegions_ANR0001_IC-2032_FRS12_HBH_N1_lib36166_2072_7_1_peak_5374.1	3	3130556	3131328	EnrichedRegions_ANR0001_IC-2032_FRS12_HBH_N1_lib36166_2072_7_1_peak_5374	44.9879	772	UTR	106	339	247	80	AT3G10130	-	coding	2074	-120	2040	4	I	3131118
N1	EnrichedRegions_ANR0001_IC-2032_FRS12_HBH_N1_lib36166_2072_7_1_peak_6035.1	3	8127986	8129147	EnrichedRegions_ANR0001_IC-2032_FRS12_HBH_N1_lib36166_2072_7_1_peak_6035	44.9879	1161	Intergenic	1161	0	0	0	AT3G22937	-	pseudo	2632	1994	2632	1994	3'	8128275
N1	EnrichedRegions_ANR0001_IC-2032_FRS12_HBH_N1_lib36166_2072_7_1_peak_6844.1	3	18463884	18464745	EnrichedRegions_ANR0001_IC-2032_FRS12_HBH_N1_lib36166_2072_7_1_peak_6844	44.9879	861	Intergenic	861	0	0	0	AT3G49780	+	coding	-1204	-1901	-1275	-1779	5'	18464475
N1	EnrichedRegions_ANR0001_IC-2032_FRS12_HBH_N1_lib36166_2072_7_1_peak_6909.1	3	18853316	18853684	EnrichedRegions_ANR0001_IC-2032_FRS12_HBH_N1_lib36166_2072_7_1_peak_6909	44.9879	368	Intergenic	368	0	0	0	AT3G50730	-	coding	-379	-1983	-379	-1983	5'	18853516
N1	EnrichedRegions_ANR0001_IC-2032_FRS12_HBH_N1_lib36166_2072_7_1_peak_7094.1	3	19994561	19994971	EnrichedRegions_ANR0001_IC-2032_FRS12_HBH_N1_lib36166_2072_7_1_peak_7094	44.9879	410	Intergenic	410	0	0	0	AT3G54000	+	coding	-1850	-3866	-2000	-3440	5'	19994757
N1	EnrichedRegions_ANR0001_IC-2032_FRS12_HBH_N1_lib36166_2072_7_1_peak_7278.1	3	21215485	21215943	EnrichedRegions_ANR0001_IC-2032_FRS12_HBH_N1_lib36166_2072_7_1_peak_7278	44.9879	458	Intron	0	0	0	458	AT3G57330	-	coding	658	-4261	658	-4062	I	21215717
N1	EnrichedRegions_ANR0001_IC-2032_FRS12_HBH_N1_lib36166_2072_7_1_peak_8368.1	4	10398423	10399049	EnrichedRegions_ANR0001_IC-2032_FRS12_HBH_N1_lib36166_2072_7_1_peak_8368	44.9879	626	Intergenic	495	55	76	0	AT4G18980	+	coding	-137	-731	-192	-512	5'	10398781
N1	EnrichedRegions_ANR0001_IC-2032_FRS12_HBH_N1_lib36166_2072_7_1_peak_9914.1	5	4759719	4760093	EnrichedRegions_ANR0001_IC-2032_FRS12_HBH_N1_lib36166_2072_7_1_peak_9914	44.9879	374	Intron	0	0	0	374	AT5G14740	+	coding	1940	-2703	1655	-2470	I	4759912
N1	EnrichedRegions_ANR0001_IC-2032_FRS12_HBH_N1_lib36166_2072_7_1_peak_10044.1	5	5594454	5594884	EnrichedRegions_ANR0001_IC-2032_FRS12_HBH_N1_lib36166_2072_7_1_peak_10044	44.9879	430	Intergenic	282	148	0	0	AT5G17020	+	coding	-57	-8276	-225	-7788	5'	5594679
N1	EnrichedRegions_ANR0001_IC-2032_FRS12_HBH_N1_lib36166_2072_7_1_peak_10857.1	5	16198087	16199737	EnrichedRegions_ANR0001_IC-2032_FRS12_HBH_N1_lib36166_2072_7_1_peak_10857	44.9879	1650	Intergenic	1650	0	0	0	AT5G40460	+	coding	-2741	-3426	-2959	-3297	5'	16199506
N1	EnrichedRegions_ANR0001_IC-2032_FRS12_HBH_N1_lib36166_2072_7_1_peak_11938.1	5	26039565	26040364	EnrichedRegions_ANR0001_IC-2032_FRS12_HBH_N1_lib36166_2072_7_1_peak_11938	44.9879	799	Intergenic	799	0	0	0	AT5G65170	+	coding	-1240	-2472	-1284	-2372	5'	26039934
N1	EnrichedRegions_ANR0001_IC-2032_FRS12_HBH_N1_lib36166_2072_7_1_peak_7495.1	3	22784449	22784912	EnrichedRegions_ANR0001_IC-2032_FRS12_HBH_N1_lib36166_2072_7_1_peak_7495	44.9743	463	Intergenic	463	0	0	0	AT3G61571	-	coding	-491	-652	-491	-652	5'	22784673
N1	EnrichedRegions_ANR0001_IC-2032_FRS12_HBH_N1_lib36166_2072_7_1_peak_1461.1	1	19043418	19044144	EnrichedRegions_ANR0001_IC-2032_FRS12_HBH_N1_lib36166_2072_7_1_peak_1461	44.9399	726	Intergenic	726	0	0	0	AT1G51360	+	coding	-502	-1218	-526	-1158	5'	19043682
N1	EnrichedRegions_ANR0001_IC-2032_FRS12_HBH_N1_lib36166_2072_7_1_peak_126.1	1	1545782	1546726	EnrichedRegions_ANR0001_IC-2032_FRS12_HBH_N1_lib36166_2072_7_1_peak_126	44.9077	944	Intron	0	0	150	794	AT1G05300	-	coding	1732	-1011	1592	-859	I	1546117
N1	EnrichedRegions_ANR0001_IC-2032_FRS12_HBH_N1_lib36166_2072_7_1_peak_4053.1	2	12198245	12199311	EnrichedRegions_ANR0001_IC-2032_FRS12_HBH_N1_lib36166_2072_7_1_peak_4053	44.8146	1066	Intergenic	853	213	0	0	AT2G28510	-	coding	2276	609	2138	894	3'	12198489
N1	EnrichedRegions_ANR0001_IC-2032_FRS12_HBH_N1_lib36166_2072_7_1_peak_11697.1	5	24101417	24102051	EnrichedRegions_ANR0001_IC-2032_FRS12_HBH_N1_lib36166_2072_7_1_peak_11697	44.7899	634	Intergenic	634	0	0	0	AT5G59810	-	coding	-1169	-4911	-1339	-4831	5'	24101726
N1	EnrichedRegions_ANR0001_IC-2032_FRS12_HBH_N1_lib36166_2072_7_1_peak_3442.1	2	7580276	7580828	EnrichedRegions_ANR0001_IC-2032_FRS12_HBH_N1_lib36166_2072_7_1_peak_3442	44.7821	552	Intergenic	552	0	0	0	AT2G17460	+	te	-1565	-2621	-1565	-2621	5'	7580609
N1	EnrichedRegions_ANR0001_IC-2032_FRS12_HBH_N1_lib36166_2072_7_1_peak_5859.1	3	6752368	6752765	EnrichedRegions_ANR0001_IC-2032_FRS12_HBH_N1_lib36166_2072_7_1_peak_5859	44.7382	397	UTR	163	59	175	0	AT3G19480	+	coding	40	-2214	-19	-2079	I	6752571
N1	EnrichedRegions_ANR0001_IC-2032_FRS12_HBH_N1_lib36166_2072_7_1_peak_6614.1	3	16322934	16323357	EnrichedRegions_ANR0001_IC-2032_FRS12_HBH_N1_lib36166_2072_7_1_peak_6614	44.7225	423	Intergenic	423	0	0	0	AT3G44780	-	coding	-538	-1541	-538	-1518	5'	16323142
N1	EnrichedRegions_ANR0001_IC-2032_FRS12_HBH_N1_lib36166_2072_7_1_peak_4727.1	2	18061522	18061955	EnrichedRegions_ANR0001_IC-2032_FRS12_HBH_N1_lib36166_2072_7_1_peak_4727	44.6407	433	Intergenic	403	30	0	0	AT2G43500	+	coding	-204	-4918	-994	-4729	5'	18061721
N1	EnrichedRegions_ANR0001_IC-2032_FRS12_HBH_N1_lib36166_2072_7_1_peak_6465.1	3	11798620	11799100	EnrichedRegions_ANR0001_IC-2032_FRS12_HBH_N1_lib36166_2072_7_1_peak_6465	44.6401	480	Intergenic	480	0	0	0	AT3G30170	+	te	4950	1636	4950	1636	3'	11798852
N1	EnrichedRegions_ANR0001_IC-2032_FRS12_HBH_N1_lib36166_2072_7_1_peak_779.1	1	8310641	8311947	EnrichedRegions_ANR0001_IC-2032_FRS12_HBH_N1_lib36166_2072_7_1_peak_779	44.6399	1306	Intergenic	1297	9	0	0	AT1G23400	-	coding	3358	690	3354	813	3'	8311386
N1	EnrichedRegions_ANR0001_IC-2032_FRS12_HBH_N1_lib36166_2072_7_1_peak_10494.1	5	8697062	8698212	EnrichedRegions_ANR0001_IC-2032_FRS12_HBH_N1_lib36166_2072_7_1_peak_10494	44.57	1150	Intergenic	1103	47	0	0	AT5G25180	-	coding	-774	-3252	-1661	-3252	5'	8697882
N1	EnrichedRegions_ANR0001_IC-2032_FRS12_HBH_N1_lib36166_2072_7_1_peak_5418.1	3	3479676	3480112	EnrichedRegions_ANR0001_IC-2032_FRS12_HBH_N1_lib36166_2072_7_1_peak_5418	44.4161	436	Intergenic	303	0	133	0	AT3G11110	+	coding	-66	-542	-66	-542	5'	3479913
N1	EnrichedRegions_ANR0001_IC-2032_FRS12_HBH_N1_lib36166_2072_7_1_peak_6453.1	3	11480083	11480578	EnrichedRegions_ANR0001_IC-2032_FRS12_HBH_N1_lib36166_2072_7_1_peak_6453	44.4161	495	Intergenic	495	0	0	0	AT3G29639	-	coding	-615	-1632	-631	-1632	5'	11480364
N1	EnrichedRegions_ANR0001_IC-2032_FRS12_HBH_N1_lib36166_2072_7_1_peak_10452.1	5	8502216	8502771	EnrichedRegions_ANR0001_IC-2032_FRS12_HBH_N1_lib36166_2072_7_1_peak_10452	44.3704	555	Intergenic	546	9	0	0	AT5G24770	-	coding	-261	-2009	-641	-1772	5'	8502485
N1	EnrichedRegions_ANR0001_IC-2032_FRS12_HBH_N1_lib36166_2072_7_1_peak_11140.1	5	19099422	19099951	EnrichedRegions_ANR0001_IC-2032_FRS12_HBH_N1_lib36166_2072_7_1_peak_11140	44.3704	529	Intergenic	529	0	0	0	AT5G47040	-	coding	-1024	-6587	-1061	-6383	5'	19099739
N1	EnrichedRegions_ANR0001_IC-2032_FRS12_HBH_N1_lib36166_2072_7_1_peak_11454.1	5	22150754	22151827	EnrichedRegions_ANR0001_IC-2032_FRS12_HBH_N1_lib36166_2072_7_1_peak_11454	44.3704	1073	Intergenic	1073	0	0	0	AT5G54530	+	coding	-1767	-3471	-1823	-3243	5'	22150958
N1	EnrichedRegions_ANR0001_IC-2032_FRS12_HBH_N1_lib36166_2072_7_1_peak_7549.1	3	22985183	22985754	EnrichedRegions_ANR0001_IC-2032_FRS12_HBH_N1_lib36166_2072_7_1_peak_7549	44.3224	571	Intergenic	571	0	0	0	AT3G62080	+	coding	-679	-3282	-696	-3022	5'	22985495
N1	EnrichedRegions_ANR0001_IC-2032_FRS12_HBH_N1_lib36166_2072_7_1_peak_9987.1	5	5262596	5263697	EnrichedRegions_ANR0001_IC-2032_FRS12_HBH_N1_lib36166_2072_7_1_peak_9987	44.0939	1101	Intergenic	856	172	73	0	AT5G16110	-	coding	-318	-2554	-490	-1987	5'	5263158
N1	EnrichedRegions_ANR0001_IC-2032_FRS12_HBH_N1_lib36166_2072_7_1_peak_4047.1	2	12191530	12193390	EnrichedRegions_ANR0001_IC-2032_FRS12_HBH_N1_lib36166_2072_7_1_peak_4047	43.9302	1860	Intergenic	1860	0	0	0	AT2G28507	+	coding	-3436	-3582	-3436	-3582	5'	12192970
N1	EnrichedRegions_ANR0001_IC-2032_FRS12_HBH_N1_lib36166_2072_7_1_peak_1854.1	1	23024788	23026317	EnrichedRegions_ANR0001_IC-2032_FRS12_HBH_N1_lib36166_2072_7_1_peak_1854	43.8882	1529	Intergenic	1529	0	0	0	AT1G62305	-	coding	3657	1094	3507	1307	3'	23025682
N1	EnrichedRegions_ANR0001_IC-2032_FRS12_HBH_N1_lib36166_2072_7_1_peak_2715.1	1	29226477	29226957	EnrichedRegions_ANR0001_IC-2032_FRS12_HBH_N1_lib36166_2072_7_1_peak_2715	43.8882	480	Intergenic	480	0	0	0	AT1G77746	+	coding	-1167	-1340	-1167	-1340	5'	29226748
N1	EnrichedRegions_ANR0001_IC-2032_FRS12_HBH_N1_lib36166_2072_7_1_peak_2917.1	2	144500	144999	EnrichedRegions_ANR0001_IC-2032_FRS12_HBH_N1_lib36166_2072_7_1_peak_2917	43.8882	499	Intergenic	474	25	0	0	AT2G01275	-	coding	-189	-2215	-904	-2103	5'	144713
N1	EnrichedRegions_ANR0001_IC-2032_FRS12_HBH_N1_lib36166_2072_7_1_peak_3009.1	2	492591	493006	EnrichedRegions_ANR0001_IC-2032_FRS12_HBH_N1_lib36166_2072_7_1_peak_3009	43.8882	415	Intergenic	415	0	0	0	AT2G02050	+	coding	2838	809	2780	2469	3'	492804
N1	EnrichedRegions_ANR0001_IC-2032_FRS12_HBH_N1_lib36166_2072_7_1_peak_6390.1	3	10849982	10850468	EnrichedRegions_ANR0001_IC-2032_FRS12_HBH_N1_lib36166_2072_7_1_peak_6390	43.8882	486	Intergenic	345	141	0	0	AT3G28850	+	coding	1529	76	1529	243	3'	10850198
N1	EnrichedRegions_ANR0001_IC-2032_FRS12_HBH_N1_lib36166_2072_7_1_peak_6526.1	3	14284914	14285555	EnrichedRegions_ANR0001_IC-2032_FRS12_HBH_N1_lib36166_2072_7_1_peak_6526	43.8882	641	Intergenic	641	0	0	0	AT3G42110	-	te	-477	-2898	-477	-2898	5'	14285183
N1	EnrichedRegions_ANR0001_IC-2032_FRS12_HBH_N1_lib36166_2072_7_1_peak_7247.1	3	21056335	21057494	EnrichedRegions_ANR0001_IC-2032_FRS12_HBH_N1_lib36166_2072_7_1_peak_7247	43.8882	1159	Intergenic	1159	0	0	0	AT3G56870	+	coding	4646	1522	4042	1601	3'	21057119
N1	EnrichedRegions_ANR0001_IC-2032_FRS12_HBH_N1_lib36166_2072_7_1_peak_8447.1	4	11351878	11352468	EnrichedRegions_ANR0001_IC-2032_FRS12_HBH_N1_lib36166_2072_7_1_peak_8447	43.8882	590	Intergenic	590	0	0	0	AT4G21340	+	coding	-752	-2543	-831	-2395	5'	11352233
N1	EnrichedRegions_ANR0001_IC-2032_FRS12_HBH_N1_lib36166_2072_7_1_peak_8494.1	4	11744315	11744845	EnrichedRegions_ANR0001_IC-2032_FRS12_HBH_N1_lib36166_2072_7_1_peak_8494	43.8882	530	Intergenic	530	0	0	0	AT4G22190	-	coding	-1246	-2709	-1299	-2462	5'	11744564
N1	EnrichedRegions_ANR0001_IC-2032_FRS12_HBH_N1_lib36166_2072_7_1_peak_9403.1	5	1608845	1609277	EnrichedRegions_ANR0001_IC-2032_FRS12_HBH_N1_lib36166_2072_7_1_peak_9403	43.8882	432	Intergenic	405	27	0	0	AT5G05440	+	coding	-189	-1385	-313	-924	5'	1609061
N1	EnrichedRegions_ANR0001_IC-2032_FRS12_HBH_N1_lib36166_2072_7_1_peak_10360.1	5	7633302	7633711	EnrichedRegions_ANR0001_IC-2032_FRS12_HBH_N1_lib36166_2072_7_1_peak_10360	43.8882	409	UTR	135	274	0	0	AT5G22850	-	coding	3052	-78	2783	202	I	7633515
N1	EnrichedRegions_ANR0001_IC-2032_FRS12_HBH_N1_lib36166_2072_7_1_peak_10413.1	5	8122640	8123060	EnrichedRegions_ANR0001_IC-2032_FRS12_HBH_N1_lib36166_2072_7_1_peak_10413	43.8882	420	Intergenic	275	145	0	0	AT5G24030	-	coding	-76	-4543	-1867	-4242	5'	8122860
N1	EnrichedRegions_ANR0001_IC-2032_FRS12_HBH_N1_lib36166_2072_7_1_peak_11694.1	5	24088571	24088961	EnrichedRegions_ANR0001_IC-2032_FRS12_HBH_N1_lib36166_2072_7_1_peak_11694	43.8882	390	Intergenic	390	0	0	0	AT5G59790	+	coding	-1949	-4402	-2184	-4038	5'	24088766
N1	EnrichedRegions_ANR0001_IC-2032_FRS12_HBH_N1_lib36166_2072_7_1_peak_7507.1	3	22826823	22827771	EnrichedRegions_ANR0001_IC-2032_FRS12_HBH_N1_lib36166_2072_7_1_peak_7507	43.8341	948	Intergenic	778	66	104	0	AT3G61680	+	coding	3937	426	2788	492	3'	22827418
N1	EnrichedRegions_ANR0001_IC-2032_FRS12_HBH_N1_lib36166_2072_7_1_peak_6096.1	3	8378205	8378779	EnrichedRegions_ANR0001_IC-2032_FRS12_HBH_N1_lib36166_2072_7_1_peak_6096	43.8277	574	Intergenic	473	80	21	0	AT3G23400	-	coding	-40	-1901	-120	-1709	5'	8378345
N1	EnrichedRegions_ANR0001_IC-2032_FRS12_HBH_N1_lib36166_2072_7_1_peak_6433.1	3	11228866	11229702	EnrichedRegions_ANR0001_IC-2032_FRS12_HBH_N1_lib36166_2072_7_1_peak_6433	43.7329	836	Intergenic	836	0	0	0	AT3G29265	+	te	-2533	-3243	-2533	-3243	5'	11229179
N1	EnrichedRegions_ANR0001_IC-2032_FRS12_HBH_N1_lib36166_2072_7_1_peak_9996.1	5	5286695	5287177	EnrichedRegions_ANR0001_IC-2032_FRS12_HBH_N1_lib36166_2072_7_1_peak_9996	43.6468	482	Intergenic	482	0	0	0	AT5G16190	-	coding	-611	-3354	-611	-3241	5'	5286904
N1	EnrichedRegions_ANR0001_IC-2032_FRS12_HBH_N1_lib36166_2072_7_1_peak_4700.1	2	17934041	17935152	EnrichedRegions_ANR0001_IC-2032_FRS12_HBH_N1_lib36166_2072_7_1_peak_4700	43.6278	1111	Intron	0	0	0	1111	AT2G43140	-	coding	996	-3165	949	-3010	I	17934690
N1	EnrichedRegions_ANR0001_IC-2032_FRS12_HBH_N1_lib36166_2072_7_1_peak_3681.1	2	9254039	9254610	EnrichedRegions_ANR0001_IC-2032_FRS12_HBH_N1_lib36166_2072_7_1_peak_3681	43.5895	571	Intergenic	420	49	0	102	AT2G21640	+	coding	-146	-1312	-672	-1140	5'	9254313
N1	EnrichedRegions_ANR0001_IC-2032_FRS12_HBH_N1_lib36166_2072_7_1_peak_6028.1	3	8119819	8120289	EnrichedRegions_ANR0001_IC-2032_FRS12_HBH_N1_lib36166_2072_7_1_peak_6028	43.4117	470	Intergenic	470	0	0	0	AT3G22910	-	coding	-642	-3695	-642	-3695	5'	8120030
N1	EnrichedRegions_ANR0001_IC-2032_FRS12_HBH_N1_lib36166_2072_7_1_peak_748.1	1	8175837	8176452	EnrichedRegions_ANR0001_IC-2032_FRS12_HBH_N1_lib36166_2072_7_1_peak_748	43.2919	615	Intergenic	615	0	0	0	AT1G23070	-	coding	-393	-2389	-454	-2201	5'	8176212
N1	EnrichedRegions_ANR0001_IC-2032_FRS12_HBH_N1_lib36166_2072_7_1_peak_8156.1	4	9033145	9034241	EnrichedRegions_ANR0001_IC-2032_FRS12_HBH_N1_lib36166_2072_7_1_peak_8156	43.26	1096	Intergenic	845	52	71	128	AT4G15920	-	coding	-657	-3535	-709	-3310	5'	9034052
N1	EnrichedRegions_ANR0001_IC-2032_FRS12_HBH_N1_lib36166_2072_7_1_peak_3743.1	2	9551335	9551794	EnrichedRegions_ANR0001_IC-2032_FRS12_HBH_N1_lib36166_2072_7_1_peak_3743	43.1236	459	Intergenic	459	0	0	0	AT2G22482	-	rna	-1474	-1909	-1474	-1909	5'	9551558
N1	EnrichedRegions_ANR0001_IC-2032_FRS12_HBH_N1_lib36166_2072_7_1_peak_5774.1	3	6022784	6023916	EnrichedRegions_ANR0001_IC-2032_FRS12_HBH_N1_lib36166_2072_7_1_peak_5774	43.1236	1132	Intergenic	1082	50	0	0	AT3G17609	+	coding	-327	-1159	-432	-1046	5'	6023539
N1	EnrichedRegions_ANR0001_IC-2032_FRS12_HBH_N1_lib36166_2072_7_1_peak_9722.1	5	3746794	3747314	EnrichedRegions_ANR0001_IC-2032_FRS12_HBH_N1_lib36166_2072_7_1_peak_9722	42.9906	520	UTR	188	309	23	0	AT5G11650	+	coding	2048	-97	1959	212	I	3747028
N1	EnrichedRegions_ANR0001_IC-2032_FRS12_HBH_N1_lib36166_2072_7_1_peak_6668.1	3	17009673	17010256	EnrichedRegions_ANR0001_IC-2032_FRS12_HBH_N1_lib36166_2072_7_1_peak_6668	42.8602	583	Intergenic	583	0	0	0	AT3G46280	-	coding	-1463	-4404	-1477	-4215	5'	17009887
N1	EnrichedRegions_ANR0001_IC-2032_FRS12_HBH_N1_lib36166_2072_7_1_peak_921.1	1	9919356	9919783	EnrichedRegions_ANR0001_IC-2032_FRS12_HBH_N1_lib36166_2072_7_1_peak_921	42.7965	427	Intergenic	427	0	0	0	AT1G28320	-	coding	4901	920	4760	1086	3'	9919587
N1	EnrichedRegions_ANR0001_IC-2032_FRS12_HBH_N1_lib36166_2072_7_1_peak_1860.1	1	23075334	23075762	EnrichedRegions_ANR0001_IC-2032_FRS12_HBH_N1_lib36166_2072_7_1_peak_1860	42.7965	428	Intergenic	428	0	0	0	AT1G62370	+	coding	2952	2338	2952	2338	3'	23075527
N1	EnrichedRegions_ANR0001_IC-2032_FRS12_HBH_N1_lib36166_2072_7_1_peak_1912.1	1	23513465	23514280	EnrichedRegions_ANR0001_IC-2032_FRS12_HBH_N1_lib36166_2072_7_1_peak_1912	42.7965	815	Intergenic	815	0	0	0	AT1G63410	-	coding	-1760	-3682	-1760	-3682	5'	23513757
N1	EnrichedRegions_ANR0001_IC-2032_FRS12_HBH_N1_lib36166_2072_7_1_peak_2302.1	1	26635819	26636390	EnrichedRegions_ANR0001_IC-2032_FRS12_HBH_N1_lib36166_2072_7_1_peak_2302	42.7965	571	Intergenic	436	0	135	0	AT1G70640	+	coding	-158	-1030	-158	-790	5'	26636097
N1	EnrichedRegions_ANR0001_IC-2032_FRS12_HBH_N1_lib36166_2072_7_1_peak_2507.1	1	27831188	27832342	EnrichedRegions_ANR0001_IC-2032_FRS12_HBH_N1_lib36166_2072_7_1_peak_2507	42.7965	1154	Intergenic	726	214	214	0	AT1G74010	-	coding	1996	41	1900	315	3'	27832117
N1	EnrichedRegions_ANR0001_IC-2032_FRS12_HBH_N1_lib36166_2072_7_1_peak_2989.1	2	413445	414275	EnrichedRegions_ANR0001_IC-2032_FRS12_HBH_N1_lib36166_2072_7_1_peak_2989	42.7965	830	UTR	0	797	33	0	AT2G01905	+	coding	3677	-1326	3631	527	I	414004
N1	EnrichedRegions_ANR0001_IC-2032_FRS12_HBH_N1_lib36166_2072_7_1_peak_3255.1	2	2763190	2763670	EnrichedRegions_ANR0001_IC-2032_FRS12_HBH_N1_lib36166_2072_7_1_peak_3255	42.7965	480	Intergenic	336	93	51	0	AT2G06850	+	coding	-157	-2351	-250	-2121	5'	2763369
N1	EnrichedRegions_ANR0001_IC-2032_FRS12_HBH_N1_lib36166_2072_7_1_peak_3762.1	2	9610025	9610804	EnrichedRegions_ANR0001_IC-2032_FRS12_HBH_N1_lib36166_2072_7_1_peak_3762	42.7965	779	Intergenic	208	280	104	187	AT2G22620	-	coding	-30	-5853	-469	-5723	5'	9610625
N1	EnrichedRegions_ANR0001_IC-2032_FRS12_HBH_N1_lib36166_2072_7_1_peak_3774.1	2	9643718	9644770	EnrichedRegions_ANR0001_IC-2032_FRS12_HBH_N1_lib36166_2072_7_1_peak_3774	42.7965	1052	Intergenic	1052	0	0	0	AT2G22680	+	coding	-1274	-3574	-1394	-3445	5'	9644039
N1	EnrichedRegions_ANR0001_IC-2032_FRS12_HBH_N1_lib36166_2072_7_1_peak_4521.1	2	16842811	16844982	EnrichedRegions_ANR0001_IC-2032_FRS12_HBH_N1_lib36166_2072_7_1_peak_4521	42.7965	2171	Intergenic	2053	118	0	0	AT2G40330	-	coding	2251	1181	2141	1494	3'	16843683
N1	EnrichedRegions_ANR0001_IC-2032_FRS12_HBH_N1_lib36166_2072_7_1_peak_5232.1	3	1833397	1833793	EnrichedRegions_ANR0001_IC-2032_FRS12_HBH_N1_lib36166_2072_7_1_peak_5232	42.7965	396	Intergenic	396	0	0	0	AT3G06080	-	coding	4407	1130	3947	1382	3'	1833577
N1	EnrichedRegions_ANR0001_IC-2032_FRS12_HBH_N1_lib36166_2072_7_1_peak_5612.1	3	5227897	5228374	EnrichedRegions_ANR0001_IC-2032_FRS12_HBH_N1_lib36166_2072_7_1_peak_5612	42.7965	477	Intergenic	477	0	0	0	AT3G15480	-	coding	-386	-1927	-509	-1686	5'	5228175
N1	EnrichedRegions_ANR0001_IC-2032_FRS12_HBH_N1_lib36166_2072_7_1_peak_5641.1	3	5327389	5328396	EnrichedRegions_ANR0001_IC-2032_FRS12_HBH_N1_lib36166_2072_7_1_peak_5641	42.7965	1007	Intergenic	858	80	69	0	AT3G15720	-	coding	-90	-2337	-170	-2298	5'	5327627
N1	EnrichedRegions_ANR0001_IC-2032_FRS12_HBH_N1_lib36166_2072_7_1_peak_5805.1	3	6388780	6389324	EnrichedRegions_ANR0001_IC-2032_FRS12_HBH_N1_lib36166_2072_7_1_peak_5805	42.7965	544	Intergenic	544	0	0	0	AT3G18550	+	coding	5266	3431	5266	3431	3'	6389035
N1	EnrichedRegions_ANR0001_IC-2032_FRS12_HBH_N1_lib36166_2072_7_1_peak_8485.1	4	11637631	11638275	EnrichedRegions_ANR0001_IC-2032_FRS12_HBH_N1_lib36166_2072_7_1_peak_8485	42.7965	644	Intergenic	644	0	0	0	AT4G21926	-	coding	2121	658	1927	918	3'	11638043
N1	EnrichedRegions_ANR0001_IC-2032_FRS12_HBH_N1_lib36166_2072_7_1_peak_8546.1	4	12063598	12065169	EnrichedRegions_ANR0001_IC-2032_FRS12_HBH_N1_lib36166_2072_7_1_peak_8546	42.7965	1571	Intergenic	1571	0	0	0	AT4G23010	-	coding	-1417	-4091	-1789	-3957	5'	12064275
N1	EnrichedRegions_ANR0001_IC-2032_FRS12_HBH_N1_lib36166_2072_7_1_peak_8846.1	4	14781720	14782528	EnrichedRegions_ANR0001_IC-2032_FRS12_HBH_N1_lib36166_2072_7_1_peak_8846	42.7965	808	Intergenic	808	0	0	0	AT4G30200	-	coding	8172	4304	7741	4523	3'	14782329
N1	EnrichedRegions_ANR0001_IC-2032_FRS12_HBH_N1_lib36166_2072_7_1_peak_9318.1	5	916160	916550	EnrichedRegions_ANR0001_IC-2032_FRS12_HBH_N1_lib36166_2072_7_1_peak_9318	42.7965	390	Intron	0	0	0	390	AT5G03610	+	coding	882	-2138	697	-1979	I	916347
N1	EnrichedRegions_ANR0001_IC-2032_FRS12_HBH_N1_lib36166_2072_7_1_peak_9643.1	5	3383606	3384606	EnrichedRegions_ANR0001_IC-2032_FRS12_HBH_N1_lib36166_2072_7_1_peak_9643	42.7965	1000	Intergenic	1000	0	0	0	AT5G10710	+	coding	5062	1427	4587	1558	3'	3384206
N1	EnrichedRegions_ANR0001_IC-2032_FRS12_HBH_N1_lib36166_2072_7_1_peak_9682.1	5	3526969	3528363	EnrichedRegions_ANR0001_IC-2032_FRS12_HBH_N1_lib36166_2072_7_1_peak_9682	42.7965	1394	Intergenic	1394	0	0	0	AT5G11090	+	coding	2756	1590	2640	1987	3'	3527436
N1	EnrichedRegions_ANR0001_IC-2032_FRS12_HBH_N1_lib36166_2072_7_1_peak_11269.1	5	20389397	20390163	EnrichedRegions_ANR0001_IC-2032_FRS12_HBH_N1_lib36166_2072_7_1_peak_11269	42.7965	766	Intergenic	618	51	97	0	AT5G50130	+	coding	-79	-3327	-130	-3117	5'	20389936
N1	EnrichedRegions_ANR0001_IC-2032_FRS12_HBH_N1_lib36166_2072_7_1_peak_11381.1	5	21665824	21666612	EnrichedRegions_ANR0001_IC-2032_FRS12_HBH_N1_lib36166_2072_7_1_peak_11381	42.7965	788	Intergenic	788	0	0	0	AT5G53410	+	coding	-1613	-1720	-1613	-1720	5'	21666326
N1	EnrichedRegions_ANR0001_IC-2032_FRS12_HBH_N1_lib36166_2072_7_1_peak_11649.1	5	23661446	23661859	EnrichedRegions_ANR0001_IC-2032_FRS12_HBH_N1_lib36166_2072_7_1_peak_11649	42.7965	413	Intergenic	413	0	0	0	AT5G58530	+	coding	1258	295	1216	395	3'	23661644
N1	EnrichedRegions_ANR0001_IC-2032_FRS12_HBH_N1_lib36166_2072_7_1_peak_11813.1	5	25146244	25146697	EnrichedRegions_ANR0001_IC-2032_FRS12_HBH_N1_lib36166_2072_7_1_peak_11813	42.7965	453	Intergenic	237	69	94	53	AT5G62630	-	coding	-22	-2886	-91	-2762	5'	25146481
N1	EnrichedRegions_ANR0001_IC-2032_FRS12_HBH_N1_lib36166_2072_7_1_peak_11941.1	5	26053840	26055015	EnrichedRegions_ANR0001_IC-2032_FRS12_HBH_N1_lib36166_2072_7_1_peak_11941	42.7965	1175	Intergenic	1175	0	0	0	AT5G65207	-	coding	-2072	-2471	-2131	-2352	5'	26054716
N1	EnrichedRegions_ANR0001_IC-2032_FRS12_HBH_N1_lib36166_2072_7_1_peak_11953.1	5	26105217	26105875	EnrichedRegions_ANR0001_IC-2032_FRS12_HBH_N1_lib36166_2072_7_1_peak_11953	42.7965	658	Intergenic	658	0	0	0	AT5G65310	-	coding	-1060	-3714	-1457	-3217	5'	26105674
N1	EnrichedRegions_ANR0001_IC-2032_FRS12_HBH_N1_lib36166_2072_7_1_peak_11972.1	5	26235138	26236254	EnrichedRegions_ANR0001_IC-2032_FRS12_HBH_N1_lib36166_2072_7_1_peak_11972	42.7965	1116	Intergenic	1116	0	0	0	AT5G65640	+	coding	-1020	-3049	-1102	-2869	5'	26236035
N1	EnrichedRegions_ANR0001_IC-2032_FRS12_HBH_N1_lib36166_2072_7_1_peak_8017.1	4	7687470	7687887	EnrichedRegions_ANR0001_IC-2032_FRS12_HBH_N1_lib36166_2072_7_1_peak_8017	42.7488	417	Intergenic	417	0	0	0	AT4G13250	-	coding	-793	-3435	-978	-3252	5'	7687669
N1	EnrichedRegions_ANR0001_IC-2032_FRS12_HBH_N1_lib36166_2072_7_1_peak_5460.1	3	3730958	3732187	EnrichedRegions_ANR0001_IC-2032_FRS12_HBH_N1_lib36166_2072_7_1_peak_5460	42.6682	1229	Intergenic	767	159	303	0	AT3G11820	-	coding	-33	-1844	-281	-1609	5'	3731149
N1	EnrichedRegions_ANR0001_IC-2032_FRS12_HBH_N1_lib36166_2072_7_1_peak_245.1	1	2374319	2375038	EnrichedRegions_ANR0001_IC-2032_FRS12_HBH_N1_lib36166_2072_7_1_peak_245	42.6191	719	Intergenic	492	90	0	137	AT1G07670	-	coding	-29	-4522	-378	-4269	5'	2374574
N1	EnrichedRegions_ANR0001_IC-2032_FRS12_HBH_N1_lib36166_2072_7_1_peak_10480.1	5	8661676	8662333	EnrichedRegions_ANR0001_IC-2032_FRS12_HBH_N1_lib36166_2072_7_1_peak_10480	42.4352	657	Intergenic	423	140	0	94	AT5G25120	+	coding	-109	-2543	-861	-2442	5'	8661990
N1	EnrichedRegions_ANR0001_IC-2032_FRS12_HBH_N1_lib36166_2072_7_1_peak_9837.1	5	4271345	4272429	EnrichedRegions_ANR0001_IC-2032_FRS12_HBH_N1_lib36166_2072_7_1_peak_9837	42.4287	1084	Intergenic	715	324	45	0	AT5G13330	+	coding	-396	-2996	-720	-2797	5'	4271664
N1	EnrichedRegions_ANR0001_IC-2032_FRS12_HBH_N1_lib36166_2072_7_1_peak_112.1	1	1455107	1455538	EnrichedRegions_ANR0001_IC-2032_FRS12_HBH_N1_lib36166_2072_7_1_peak_112	42.3777	431	Intergenic	317	0	114	0	AT1G05065	-	coding	-99	-350	-99	-350	5'	1455319
N1	EnrichedRegions_ANR0001_IC-2032_FRS12_HBH_N1_lib36166_2072_7_1_peak_3061.1	2	799250	800100	EnrichedRegions_ANR0001_IC-2032_FRS12_HBH_N1_lib36166_2072_7_1_peak_3061	42.3619	850	Intergenic	656	193	1	0	AT2G02800	-	coding	-88	-2851	-281	-2642	5'	799531
N1	EnrichedRegions_ANR0001_IC-2032_FRS12_HBH_N1_lib36166_2072_7_1_peak_6541.1	3	14843660	14844058	EnrichedRegions_ANR0001_IC-2032_FRS12_HBH_N1_lib36166_2072_7_1_peak_6541	42.3184	398	Intergenic	350	17	31	0	AT3G42725	-	coding	-151	-958	-168	-776	5'	14843858
N1	EnrichedRegions_ANR0001_IC-2032_FRS12_HBH_N1_lib36166_2072_7_1_peak_6131.1	3	8641037	8641569	EnrichedRegions_ANR0001_IC-2032_FRS12_HBH_N1_lib36166_2072_7_1_peak_6131	42.2818	532	Intergenic	532	0	0	0	AT3G23920	+	coding	-342	-3222	-495	-2972	5'	8641227
N1	EnrichedRegions_ANR0001_IC-2032_FRS12_HBH_N1_lib36166_2072_7_1_peak_4810.1	2	18487185	18487987	EnrichedRegions_ANR0001_IC-2032_FRS12_HBH_N1_lib36166_2072_7_1_peak_4810	42.2664	802	Intergenic	802	0	0	0	AT2G44820	+	coding	3188	1723	2849	2022	3'	18487539
N1	EnrichedRegions_ANR0001_IC-2032_FRS12_HBH_N1_lib36166_2072_7_1_peak_7403.1	3	22247952	22248966	EnrichedRegions_ANR0001_IC-2032_FRS12_HBH_N1_lib36166_2072_7_1_peak_7403	42.2642	1014	Intergenic	1014	0	0	0	AT3G60190	-	coding	-362	-4026	-544	-3828	5'	22248195
N1	EnrichedRegions_ANR0001_IC-2032_FRS12_HBH_N1_lib36166_2072_7_1_peak_76.1	1	1193610	1194210	EnrichedRegions_ANR0001_IC-2032_FRS12_HBH_N1_lib36166_2072_7_1_peak_76	42.22	600	UTR	302	185	113	0	AT1G04420	+	coding	2210	-66	2184	119	I	1193818
N1	EnrichedRegions_ANR0001_IC-2032_FRS12_HBH_N1_lib36166_2072_7_1_peak_1312.1	1	16342209	16342624	EnrichedRegions_ANR0001_IC-2032_FRS12_HBH_N1_lib36166_2072_7_1_peak_1312	42.22	415	Intergenic	415	0	0	0	AT1G43310	-	coding	4053	3552	4053	3552	3'	16342422
N1	EnrichedRegions_ANR0001_IC-2032_FRS12_HBH_N1_lib36166_2072_7_1_peak_6109.1	3	8459545	8459943	EnrichedRegions_ANR0001_IC-2032_FRS12_HBH_N1_lib36166_2072_7_1_peak_6109	42.22	398	Intergenic	251	83	64	0	AT3G23570	-	coding	-41	-1954	-124	-1680	5'	8459732
N1	EnrichedRegions_ANR0001_IC-2032_FRS12_HBH_N1_lib36166_2072_7_1_peak_9655.1	5	3457243	3458116	EnrichedRegions_ANR0001_IC-2032_FRS12_HBH_N1_lib36166_2072_7_1_peak_9655	42.22	873	Intergenic	809	62	2	0	AT5G10946	-	coding	-198	-1897	-260	-1294	5'	3457504
N1	EnrichedRegions_ANR0001_IC-2032_FRS12_HBH_N1_lib36166_2072_7_1_peak_11038.1	5	17840250	17840756	EnrichedRegions_ANR0001_IC-2032_FRS12_HBH_N1_lib36166_2072_7_1_peak_11038	42.1313	506	UTR	119	326	61	0	AT5G44290	-	coding	3170	-84	2682	242	I	17840508
N1	EnrichedRegions_ANR0001_IC-2032_FRS12_HBH_N1_lib36166_2072_7_1_peak_5687.1	3	5693789	5694326	EnrichedRegions_ANR0001_IC-2032_FRS12_HBH_N1_lib36166_2072_7_1_peak_5687	42.0847	537	UTR	198	333	6	0	AT3G16720	+	coding	1241	-148	1099	185	I	5693979
N1	EnrichedRegions_ANR0001_IC-2032_FRS12_HBH_N1_lib36166_2072_7_1_peak_10317.1	5	7306561	7307016	EnrichedRegions_ANR0001_IC-2032_FRS12_HBH_N1_lib36166_2072_7_1_peak_10317	42.0513	455	Intergenic	455	0	0	0	AT5G22060	-	coding	-975	-3150	-1104	-2974	5'	7306772
N1	EnrichedRegions_ANR0001_IC-2032_FRS12_HBH_N1_lib36166_2072_7_1_peak_4756.1	2	18186587	18187492	EnrichedRegions_ANR0001_IC-2032_FRS12_HBH_N1_lib36166_2072_7_1_peak_4756	41.9957	905	Intergenic	463	77	100	265	AT2G43910	-	coding	-134	-2671	-211	-2566	5'	18187162
N1	EnrichedRegions_ANR0001_IC-2032_FRS12_HBH_N1_lib36166_2072_7_1_peak_10479.1	5	8659181	8660313	EnrichedRegions_ANR0001_IC-2032_FRS12_HBH_N1_lib36166_2072_7_1_peak_10479	41.9169	1132	Intergenic	990	116	26	0	AT5G25110	-	coding	-728	-2424	-844	-2310	5'	8660050
N1	EnrichedRegions_ANR0001_IC-2032_FRS12_HBH_N1_lib36166_2072_7_1_peak_5346.1	3	2931529	2931934	EnrichedRegions_ANR0001_IC-2032_FRS12_HBH_N1_lib36166_2072_7_1_peak_5346	41.8208	405	Intergenic	336	69	0	0	AT3G09550	+	coding	-121	-2610	-263	-2455	5'	2931744
N1	EnrichedRegions_ANR0001_IC-2032_FRS12_HBH_N1_lib36166_2072_7_1_peak_1545.1	1	19705582	19706069	EnrichedRegions_ANR0001_IC-2032_FRS12_HBH_N1_lib36166_2072_7_1_peak_1545	41.7547	487	Intergenic	487	0	0	0	AT1G52905	+	coding	-268	-889	-413	-680	5'	19705817
N1	EnrichedRegions_ANR0001_IC-2032_FRS12_HBH_N1_lib36166_2072_7_1_peak_1806.1	1	22756099	22757030	EnrichedRegions_ANR0001_IC-2032_FRS12_HBH_N1_lib36166_2072_7_1_peak_1806	41.7098	931	Intergenic	734	124	73	0	AT1G61660	-	coding	-525	-3105	-649	-2817	5'	22756820
N1	EnrichedRegions_ANR0001_IC-2032_FRS12_HBH_N1_lib36166_2072_7_1_peak_1961.1	1	24006878	24007267	EnrichedRegions_ANR0001_IC-2032_FRS12_HBH_N1_lib36166_2072_7_1_peak_1961	41.7098	389	UTR	114	275	0	0	AT1G64620	+	coding	83	-1619	-213	-1385	I	24007075
N1	EnrichedRegions_ANR0001_IC-2032_FRS12_HBH_N1_lib36166_2072_7_1_peak_2203.1	1	26173554	26174417	EnrichedRegions_ANR0001_IC-2032_FRS12_HBH_N1_lib36166_2072_7_1_peak_2203	41.7098	863	Intergenic	804	0	59	0	AT1G69580	+	coding	2246	577	2062	577	3'	26174189
N1	EnrichedRegions_ANR0001_IC-2032_FRS12_HBH_N1_lib36166_2072_7_1_peak_2429.1	1	27290908	27291909	EnrichedRegions_ANR0001_IC-2032_FRS12_HBH_N1_lib36166_2072_7_1_peak_2429	41.7098	1001	Intergenic	866	135	0	0	AT1G72490	-	coding	-91	-2233	-401	-1698	5'	27291133
N1	EnrichedRegions_ANR0001_IC-2032_FRS12_HBH_N1_lib36166_2072_7_1_peak_2772.1	1	29440633	29441846	EnrichedRegions_ANR0001_IC-2032_FRS12_HBH_N1_lib36166_2072_7_1_peak_2772	41.7098	1213	Intergenic	1213	0	0	0	AT1G78250	-	rna	2896	2859	2896	2859	3'	29441114
N1	EnrichedRegions_ANR0001_IC-2032_FRS12_HBH_N1_lib36166_2072_7_1_peak_3583.1	2	8525034	8527097	EnrichedRegions_ANR0001_IC-2032_FRS12_HBH_N1_lib36166_2072_7_1_peak_3583	41.7098	2063	Intergenic	2003	60	0	0	AT2G19790	+	coding	-911	-2213	-982	-2075	5'	8526320
N1	EnrichedRegions_ANR0001_IC-2032_FRS12_HBH_N1_lib36166_2072_7_1_peak_4371.1	2	16051130	16053062	EnrichedRegions_ANR0001_IC-2032_FRS12_HBH_N1_lib36166_2072_7_1_peak_4371	41.7098	1932	Intergenic	1893	39	0	0	AT2G38310	+	coding	2512	1407	2324	1701	3'	16052575
N1	EnrichedRegions_ANR0001_IC-2032_FRS12_HBH_N1_lib36166_2072_7_1_peak_6218.1	3	9382809	9383716	EnrichedRegions_ANR0001_IC-2032_FRS12_HBH_N1_lib36166_2072_7_1_peak_6218	41.7098	907	Intergenic	907	0	0	0	AT3G25720	+	coding	3250	2079	3250	2079	3'	9383484
N1	EnrichedRegions_ANR0001_IC-2032_FRS12_HBH_N1_lib36166_2072_7_1_peak_6591.1	3	15924680	15925200	EnrichedRegions_ANR0001_IC-2032_FRS12_HBH_N1_lib36166_2072_7_1_peak_6591	41.7098	520	Intergenic	520	0	0	0	AT3G44215	-	te	-1220	-5671	-1220	-5671	5'	15924910
N1	EnrichedRegions_ANR0001_IC-2032_FRS12_HBH_N1_lib36166_2072_7_1_peak_6853.1	3	18518415	18518830	EnrichedRegions_ANR0001_IC-2032_FRS12_HBH_N1_lib36166_2072_7_1_peak_6853	41.7098	415	Intergenic	415	0	0	0	AT3G49940	+	coding	4278	3146	4156	3319	3'	18518621
N1	EnrichedRegions_ANR0001_IC-2032_FRS12_HBH_N1_lib36166_2072_7_1_peak_8350.1	4	10251612	10252424	EnrichedRegions_ANR0001_IC-2032_FRS12_HBH_N1_lib36166_2072_7_1_peak_8350	41.7098	812	Intergenic	812	0	0	0	AT4G18610	+	coding	1509	665	1413	838	3'	10252207
N1	EnrichedRegions_ANR0001_IC-2032_FRS12_HBH_N1_lib36166_2072_7_1_peak_8946.1	4	15870914	15871585	EnrichedRegions_ANR0001_IC-2032_FRS12_HBH_N1_lib36166_2072_7_1_peak_8946	41.7098	671	Intergenic	671	0	0	0	AT4G32880	-	coding	-2495	-7668	-3298	-7533	5'	15871120
N1	EnrichedRegions_ANR0001_IC-2032_FRS12_HBH_N1_lib36166_2072_7_1_peak_9110.1	4	17737908	17738302	EnrichedRegions_ANR0001_IC-2032_FRS12_HBH_N1_lib36166_2072_7_1_peak_9110	41.7098	394	Intergenic	394	0	0	0	AT4G37750	+	coding	-1407	-4294	-1675	-4082	5'	17738107
N1	EnrichedRegions_ANR0001_IC-2032_FRS12_HBH_N1_lib36166_2072_7_1_peak_9309.1	5	800748	801197	EnrichedRegions_ANR0001_IC-2032_FRS12_HBH_N1_lib36166_2072_7_1_peak_9309	41.7098	449	Intergenic	449	0	0	0	AT5G03320	+	coding	-1043	-3414	-1775	-3258	5'	800984
N1	EnrichedRegions_ANR0001_IC-2032_FRS12_HBH_N1_lib36166_2072_7_1_peak_9440.1	5	2055474	2055966	EnrichedRegions_ANR0001_IC-2032_FRS12_HBH_N1_lib36166_2072_7_1_peak_9440	41.7098	492	Intergenic	492	0	0	0	AT5G06670	-	coding	-668	-7444	-668	-7444	5'	2055687
N1	EnrichedRegions_ANR0001_IC-2032_FRS12_HBH_N1_lib36166_2072_7_1_peak_10066.1	5	5718438	5718927	EnrichedRegions_ANR0001_IC-2032_FRS12_HBH_N1_lib36166_2072_7_1_peak_10066	41.7098	489	Intergenic	334	81	74	0	AT5G17350	+	coding	-120	-956	-201	-752	5'	5718652
N1	EnrichedRegions_ANR0001_IC-2032_FRS12_HBH_N1_lib36166_2072_7_1_peak_10500.1	5	8704690	8705684	EnrichedRegions_ANR0001_IC-2032_FRS12_HBH_N1_lib36166_2072_7_1_peak_10500	41.7098	994	Intergenic	994	0	0	0	AT5G25190	-	coding	2845	1887	2752	2104	3'	8704903
N1	EnrichedRegions_ANR0001_IC-2032_FRS12_HBH_N1_lib36166_2072_7_1_peak_10832.1	5	15968527	15968954	EnrichedRegions_ANR0001_IC-2032_FRS12_HBH_N1_lib36166_2072_7_1_peak_10832	41.7098	427	Intron	95	0	145	187	AT5G39870	-	coding	1283	-141	1248	-141	I	15968763
N1	EnrichedRegions_ANR0001_IC-2032_FRS12_HBH_N1_lib36166_2072_7_1_peak_10973.1	5	17286544	17286984	EnrichedRegions_ANR0001_IC-2032_FRS12_HBH_N1_lib36166_2072_7_1_peak_10973	41.7098	440	Intergenic	440	0	0	0	AT5G43066	+	coding	2191	1967	2191	1967	3'	17286774
N1	EnrichedRegions_ANR0001_IC-2032_FRS12_HBH_N1_lib36166_2072_7_1_peak_11414.1	5	21853827	21855471	EnrichedRegions_ANR0001_IC-2032_FRS12_HBH_N1_lib36166_2072_7_1_peak_11414	41.7098	1644	Intergenic	1353	251	40	0	AT5G53820	+	coding	966	246	888	497	3'	21854363
N1	EnrichedRegions_ANR0001_IC-2032_FRS12_HBH_N1_lib36166_2072_7_1_peak_11821.1	5	25174537	25175615	EnrichedRegions_ANR0001_IC-2032_FRS12_HBH_N1_lib36166_2072_7_1_peak_11821	41.7098	1078	Intergenic	1078	0	0	0	AT5G62690	+	coding	-6472	-8786	-6617	-8558	5'	25174943
N1	EnrichedRegions_ANR0001_IC-2032_FRS12_HBH_N1_lib36166_2072_7_1_peak_11968.1	5	26231233	26232130	EnrichedRegions_ANR0001_IC-2032_FRS12_HBH_N1_lib36166_2072_7_1_peak_11968	41.7098	897	Intergenic	897	0	0	0	AT5G65630	-	coding	-3409	-6026	-3601	-5547	5'	26231858
N1	EnrichedRegions_ANR0001_IC-2032_FRS12_HBH_N1_lib36166_2072_7_1_peak_11996.1	5	26333669	26334064	EnrichedRegions_ANR0001_IC-2032_FRS12_HBH_N1_lib36166_2072_7_1_peak_11996	41.7098	395	Intergenic	395	0	0	0	AT5G65800	-	coding	-1038	-3104	-1152	-2754	5'	26333850
N1	EnrichedRegions_ANR0001_IC-2032_FRS12_HBH_N1_lib36166_2072_7_1_peak_3209.1	2	2272244	2273624	EnrichedRegions_ANR0001_IC-2032_FRS12_HBH_N1_lib36166_2072_7_1_peak_3209	41.691	1380	Intergenic	1380	0	0	0	AT2G05920	-	coding	-206	-2920	-228	-2604	5'	2272435
N1	EnrichedRegions_ANR0001_IC-2032_FRS12_HBH_N1_lib36166_2072_7_1_peak_4690.1	2	17905743	17907345	EnrichedRegions_ANR0001_IC-2032_FRS12_HBH_N1_lib36166_2072_7_1_peak_4690	41.6765	1602	Intergenic	1602	0	0	0	AT2G43050	+	coding	3763	1804	3739	2073	3'	17906247
N1	EnrichedRegions_ANR0001_IC-2032_FRS12_HBH_N1_lib36166_2072_7_1_peak_500.1	1	5089375	5090142	EnrichedRegions_ANR0001_IC-2032_FRS12_HBH_N1_lib36166_2072_7_1_peak_500	41.5197	767	Intergenic	767	0	0	0	AT1G14770	-	coding	-1062	-3282	-1471	-3041	5'	5089908
N1	EnrichedRegions_ANR0001_IC-2032_FRS12_HBH_N1_lib36166_2072_7_1_peak_4682.1	2	17878122	17878556	EnrichedRegions_ANR0001_IC-2032_FRS12_HBH_N1_lib36166_2072_7_1_peak_4682	41.5129	434	Intergenic	434	0	0	0	AT2G42990	+	coding	-695	-2227	-720	-1864	5'	17878336
N1	EnrichedRegions_ANR0001_IC-2032_FRS12_HBH_N1_lib36166_2072_7_1_peak_2863.1	1	30027312	30027914	EnrichedRegions_ANR0001_IC-2032_FRS12_HBH_N1_lib36166_2072_7_1_peak_2863	41.476	602	Intergenic	292	310	0	0	AT1G79820	-	coding	-121	-5147	-727	-4917	5'	30027498
N1	EnrichedRegions_ANR0001_IC-2032_FRS12_HBH_N1_lib36166_2072_7_1_peak_6197.1	3	9254966	9255521	EnrichedRegions_ANR0001_IC-2032_FRS12_HBH_N1_lib36166_2072_7_1_peak_6197	41.3392	555	Intergenic	518	37	0	0	AT3G25500	-	coding	-156	-4065	-332	-3838	5'	9255158
N1	EnrichedRegions_ANR0001_IC-2032_FRS12_HBH_N1_lib36166_2072_7_1_peak_6718.1	3	17504056	17504437	EnrichedRegions_ANR0001_IC-2032_FRS12_HBH_N1_lib36166_2072_7_1_peak_6718	41.2766	381	UTR	0	220	161	0	AT3G47500	-	coding	1812	-246	1718	30	I	17504246
N1	EnrichedRegions_ANR0001_IC-2032_FRS12_HBH_N1_lib36166_2072_7_1_peak_3194.1	2	2185026	2185801	EnrichedRegions_ANR0001_IC-2032_FRS12_HBH_N1_lib36166_2072_7_1_peak_3194	41.2184	775	Intergenic	775	0	0	0	AT2G05765	-	rna	-681	-759	-681	-759	5'	2185326
N1	EnrichedRegions_ANR0001_IC-2032_FRS12_HBH_N1_lib36166_2072_7_1_peak_5947.1	3	7651063	7651613	EnrichedRegions_ANR0001_IC-2032_FRS12_HBH_N1_lib36166_2072_7_1_peak_5947	41.1565	550	Intergenic	550	0	0	0	AT3G21720	-	coding	4737	1213	4599	1515	3'	7651274
N1	EnrichedRegions_ANR0001_IC-2032_FRS12_HBH_N1_lib36166_2072_7_1_peak_8301.1	4	10009549	10011023	EnrichedRegions_ANR0001_IC-2032_FRS12_HBH_N1_lib36166_2072_7_1_peak_8301	41.1565	1474	Intergenic	1474	0	0	0	AT4G18030	-	coding	5907	2453	5359	2942	3'	10009908
N1	EnrichedRegions_ANR0001_IC-2032_FRS12_HBH_N1_lib36166_2072_7_1_peak_3330.1	2	6826396	6826840	EnrichedRegions_ANR0001_IC-2032_FRS12_HBH_N1_lib36166_2072_7_1_peak_3330	41.0819	444	Intergenic	444	0	0	0	AT2G15660	-	coding	-1036	-2370	-1074	-1826	5'	6826612
N1	EnrichedRegions_ANR0001_IC-2032_FRS12_HBH_N1_lib36166_2072_7_1_peak_3389.1	2	7221627	7222066	EnrichedRegions_ANR0001_IC-2032_FRS12_HBH_N1_lib36166_2072_7_1_peak_3389	41.008	439	Intergenic	439	0	0	0	AT2G16660	-	coding	-207	-3126	-240	-2902	5'	7221832
N1	EnrichedRegions_ANR0001_IC-2032_FRS12_HBH_N1_lib36166_2072_7_1_peak_8097.1	4	8550319	8550722	EnrichedRegions_ANR0001_IC-2032_FRS12_HBH_N1_lib36166_2072_7_1_peak_8097	40.9141	403	Intergenic	268	134	1	0	AT4G14960	-	coding	-41	-2002	-175	-1725	5'	8550494
N1	EnrichedRegions_ANR0001_IC-2032_FRS12_HBH_N1_lib36166_2072_7_1_peak_7755.1	4	923660	924176	EnrichedRegions_ANR0001_IC-2032_FRS12_HBH_N1_lib36166_2072_7_1_peak_7755	40.8772	516	UTR	259	186	71	0	AT4G02090	+	coding	740	-76	718	110	I	923840
N1	EnrichedRegions_ANR0001_IC-2032_FRS12_HBH_N1_lib36166_2072_7_1_peak_10369.1	5	7655159	7656286	EnrichedRegions_ANR0001_IC-2032_FRS12_HBH_N1_lib36166_2072_7_1_peak_10369	40.8087	1127	Intergenic	1127	0	0	0	AT5G22890	-	coding	-771	-2238	-833	-1954	5'	7655495
N1	EnrichedRegions_ANR0001_IC-2032_FRS12_HBH_N1_lib36166_2072_7_1_peak_12026.1	5	26595576	26595968	EnrichedRegions_ANR0001_IC-2032_FRS12_HBH_N1_lib36166_2072_7_1_peak_12026	40.8087	392	UTR	45	231	116	0	AT5G66630	+	coding	3113	-161	3041	70	I	26595761
N1	EnrichedRegions_ANR0001_IC-2032_FRS12_HBH_N1_lib36166_2072_7_1_peak_1652.1	1	20863914	20864296	EnrichedRegions_ANR0001_IC-2032_FRS12_HBH_N1_lib36166_2072_7_1_peak_1652	40.7347	382	UTR	29	263	90	0	AT1G55810	+	coding	3519	-138	2855	125	I	20864128
N1	EnrichedRegions_ANR0001_IC-2032_FRS12_HBH_N1_lib36166_2072_7_1_peak_10506.1	5	8723699	8724059	EnrichedRegions_ANR0001_IC-2032_FRS12_HBH_N1_lib36166_2072_7_1_peak_10506	40.7347	360	Intergenic	259	98	3	0	AT5G25210	+	coding	-64	-1877	-162	-1571	5'	8723894
N1	EnrichedRegions_ANR0001_IC-2032_FRS12_HBH_N1_lib36166_2072_7_1_peak_8190.1	4	9283087	9283834	EnrichedRegions_ANR0001_IC-2032_FRS12_HBH_N1_lib36166_2072_7_1_peak_8190	40.6857	747	Intergenic	747	0	0	0	AT4G16460	+	coding	-1243	-3106	-1962	-2827	5'	9283667
N1	EnrichedRegions_ANR0001_IC-2032_FRS12_HBH_N1_lib36166_2072_7_1_peak_323.1	1	3530253	3530833	EnrichedRegions_ANR0001_IC-2032_FRS12_HBH_N1_lib36166_2072_7_1_peak_323	40.6302	580	Intergenic	214	185	89	92	AT1G10657	+	coding	-23	-1377	-208	-1078	5'	3530444
N1	EnrichedRegions_ANR0001_IC-2032_FRS12_HBH_N1_lib36166_2072_7_1_peak_399.1	1	4277615	4278190	EnrichedRegions_ANR0001_IC-2032_FRS12_HBH_N1_lib36166_2072_7_1_peak_399	40.6302	575	UTR	93	403	79	0	AT1G12560	+	coding	1300	-80	1262	126	I	4277819
N1	EnrichedRegions_ANR0001_IC-2032_FRS12_HBH_N1_lib36166_2072_7_1_peak_655.1	1	7342555	7342963	EnrichedRegions_ANR0001_IC-2032_FRS12_HBH_N1_lib36166_2072_7_1_peak_655	40.6302	408	Intergenic	408	0	0	0	AT1G21000	+	coding	5032	3308	4841	3672	3'	7342760
N1	EnrichedRegions_ANR0001_IC-2032_FRS12_HBH_N1_lib36166_2072_7_1_peak_1120.1	1	12218473	12218906	EnrichedRegions_ANR0001_IC-2032_FRS12_HBH_N1_lib36166_2072_7_1_peak_1120	40.6302	433	Intergenic	433	0	0	0	AT1G33709	-	coding	818	687	818	687	3'	12218684
N1	EnrichedRegions_ANR0001_IC-2032_FRS12_HBH_N1_lib36166_2072_7_1_peak_1370.1	1	17845470	17846002	EnrichedRegions_ANR0001_IC-2032_FRS12_HBH_N1_lib36166_2072_7_1_peak_1370	40.6302	532	Intergenic	532	0	0	0	AT1G48290	+	te	3078	839	3078	839	3'	17845746
N1	EnrichedRegions_ANR0001_IC-2032_FRS12_HBH_N1_lib36166_2072_7_1_peak_2210.1	1	26214092	26214749	EnrichedRegions_ANR0001_IC-2032_FRS12_HBH_N1_lib36166_2072_7_1_peak_2210	40.6302	657	Intergenic	657	0	0	0	AT1G69690	+	coding	-1904	-3531	-2129	-3106	5'	26214320
N1	EnrichedRegions_ANR0001_IC-2032_FRS12_HBH_N1_lib36166_2072_7_1_peak_2885.1	1	30211566	30212016	EnrichedRegions_ANR0001_IC-2032_FRS12_HBH_N1_lib36166_2072_7_1_peak_2885	40.6302	450	Intergenic	450	0	0	0	AT1G80360	-	coding	-970	-3274	-1130	-3037	5'	30211773
N1	EnrichedRegions_ANR0001_IC-2032_FRS12_HBH_N1_lib36166_2072_7_1_peak_3541.1	2	8169175	8169689	EnrichedRegions_ANR0001_IC-2032_FRS12_HBH_N1_lib36166_2072_7_1_peak_3541	40.6302	514	Intergenic	397	111	6	0	AT2G18876	+	coding	-89	-3040	-200	-2804	5'	8169483
N1	EnrichedRegions_ANR0001_IC-2032_FRS12_HBH_N1_lib36166_2072_7_1_peak_5164.1	3	1230610	1231091	EnrichedRegions_ANR0001_IC-2032_FRS12_HBH_N1_lib36166_2072_7_1_peak_5164	40.6302	481	Intergenic	376	105	0	0	AT3G04570	+	coding	-93	-1435	-328	-1275	5'	1230893
N1	EnrichedRegions_ANR0001_IC-2032_FRS12_HBH_N1_lib36166_2072_7_1_peak_5792.1	3	6220367	6220704	EnrichedRegions_ANR0001_IC-2032_FRS12_HBH_N1_lib36166_2072_7_1_peak_5792	40.6302	337	Intergenic	337	0	0	0	AT3G18160	+	coding	-382	-2537	-382	-2387	5'	6220536
N1	EnrichedRegions_ANR0001_IC-2032_FRS12_HBH_N1_lib36166_2072_7_1_peak_7043.1	3	19647443	19647900	EnrichedRegions_ANR0001_IC-2032_FRS12_HBH_N1_lib36166_2072_7_1_peak_7043	40.6302	457	Intergenic	457	0	0	0	AT3G52980	+	coding	1989	687	1989	687	3'	19647649
N1	EnrichedRegions_ANR0001_IC-2032_FRS12_HBH_N1_lib36166_2072_7_1_peak_7830.1	4	3830345	3830726	EnrichedRegions_ANR0001_IC-2032_FRS12_HBH_N1_lib36166_2072_7_1_peak_7830	40.6302	381	Intergenic	381	0	0	0	AT4G06654	+	te	-1752	-4535	-1752	-4535	5'	3830536
N1	EnrichedRegions_ANR0001_IC-2032_FRS12_HBH_N1_lib36166_2072_7_1_peak_7972.1	4	7290954	7291425	EnrichedRegions_ANR0001_IC-2032_FRS12_HBH_N1_lib36166_2072_7_1_peak_7972	40.6302	471	Intergenic	471	0	0	0	AT4G12250	-	coding	-302	-2012	-356	-1666	5'	7291204
N1	EnrichedRegions_ANR0001_IC-2032_FRS12_HBH_N1_lib36166_2072_7_1_peak_8358.1	4	10321488	10322030	EnrichedRegions_ANR0001_IC-2032_FRS12_HBH_N1_lib36166_2072_7_1_peak_8358	40.6302	542	Intergenic	478	64	0	0	AT4G18800	-	coding	-135	-1824	-347	-1530	5'	10321686
N1	EnrichedRegions_ANR0001_IC-2032_FRS12_HBH_N1_lib36166_2072_7_1_peak_8799.1	4	14390980	14391431	EnrichedRegions_ANR0001_IC-2032_FRS12_HBH_N1_lib36166_2072_7_1_peak_8799	40.6302	451	Intergenic	451	0	0	0	AT4G29190	-	coding	2151	716	2081	1011	3'	14391222
N1	EnrichedRegions_ANR0001_IC-2032_FRS12_HBH_N1_lib36166_2072_7_1_peak_10880.1	5	16333656	16334373	EnrichedRegions_ANR0001_IC-2032_FRS12_HBH_N1_lib36166_2072_7_1_peak_10880	40.6302	717	Intergenic	717	0	0	0	AT5G40800	-	coding	1738	920	1738	920	3'	16333890
N1	EnrichedRegions_ANR0001_IC-2032_FRS12_HBH_N1_lib36166_2072_7_1_peak_11242.1	5	20093025	20094416	EnrichedRegions_ANR0001_IC-2032_FRS12_HBH_N1_lib36166_2072_7_1_peak_11242	40.6302	1391	Intergenic	1069	322	0	0	AT5G49520	+	coding	3419	849	3305	1328	3'	20094195
N1	EnrichedRegions_ANR0001_IC-2032_FRS12_HBH_N1_lib36166_2072_7_1_peak_11330.1	5	21154099	21154499	EnrichedRegions_ANR0001_IC-2032_FRS12_HBH_N1_lib36166_2072_7_1_peak_11330	40.6302	400	Intergenic	254	146	0	0	AT5G52060	-	coding	-54	-2084	-557	-1849	5'	21154298
N1	EnrichedRegions_ANR0001_IC-2032_FRS12_HBH_N1_lib36166_2072_7_1_peak_11532.1	5	22798213	22798712	EnrichedRegions_ANR0001_IC-2032_FRS12_HBH_N1_lib36166_2072_7_1_peak_11532	40.6302	499	Intergenic	499	0	0	0	AT5G56300	+	coding	-1010	-3195	-1074	-2987	5'	22798497
N1	EnrichedRegions_ANR0001_IC-2032_FRS12_HBH_N1_lib36166_2072_7_1_peak_11583.1	5	23187605	23188011	EnrichedRegions_ANR0001_IC-2032_FRS12_HBH_N1_lib36166_2072_7_1_peak_11583	40.6302	406	Intergenic	235	71	100	0	AT5G57220	+	coding	-27	-2044	-98	-1868	5'	23187813
N1	EnrichedRegions_ANR0001_IC-2032_FRS12_HBH_N1_lib36166_2072_7_1_peak_11825.1	5	25191415	25192009	EnrichedRegions_ANR0001_IC-2032_FRS12_HBH_N1_lib36166_2072_7_1_peak_11825	40.6302	594	Intergenic	427	127	40	0	AT5G62720	+	coding	-56	-3223	-183	-3059	5'	25191786
N1	EnrichedRegions_ANR0001_IC-2032_FRS12_HBH_N1_lib36166_2072_7_1_peak_10135.1	5	6186396	6187627	EnrichedRegions_ANR0001_IC-2032_FRS12_HBH_N1_lib36166_2072_7_1_peak_10135	40.4028	1231	Intergenic	1231	0	0	0	AT5G18600	-	coding	-3479	-4175	-3659	-3967	5'	6187433
N1	EnrichedRegions_ANR0001_IC-2032_FRS12_HBH_N1_lib36166_2072_7_1_peak_673.1	1	7638774	7639761	EnrichedRegions_ANR0001_IC-2032_FRS12_HBH_N1_lib36166_2072_7_1_peak_673	40.3517	987	Intergenic	987	0	0	0	AT1G21738	-	coding	1964	1872	1964	1872	3'	7639130
N1	EnrichedRegions_ANR0001_IC-2032_FRS12_HBH_N1_lib36166_2072_7_1_peak_9904.1	5	4718826	4719478	EnrichedRegions_ANR0001_IC-2032_FRS12_HBH_N1_lib36166_2072_7_1_peak_9904	40.2407	652	UTR	251	273	83	45	AT5G14640	-	coding	2987	-215	2480	58	I	4719292
N1	EnrichedRegions_ANR0001_IC-2032_FRS12_HBH_N1_lib36166_2072_7_1_peak_3091.1	2	965061	965913	EnrichedRegions_ANR0001_IC-2032_FRS12_HBH_N1_lib36166_2072_7_1_peak_3091	40.188	852	Intergenic	852	0	0	0	AT2G03190	+	coding	1151	464	1133	621	3'	965365
N1	EnrichedRegions_ANR0001_IC-2032_FRS12_HBH_N1_lib36166_2072_7_1_peak_10792.1	5	15438035	15438440	EnrichedRegions_ANR0001_IC-2032_FRS12_HBH_N1_lib36166_2072_7_1_peak_10792	40.1231	405	Intergenic	405	0	0	0	AT5G38560	+	coding	-1019	-4934	-1614	-4777	5'	15438230
N1	EnrichedRegions_ANR0001_IC-2032_FRS12_HBH_N1_lib36166_2072_7_1_peak_2091.1	1	25619555	25621316	EnrichedRegions_ANR0001_IC-2032_FRS12_HBH_N1_lib36166_2072_7_1_peak_2091	40.0986	1761	Intergenic	1761	0	0	0	AT1G68360	-	coding	2654	1920	2654	1920	3'	25619758
N1	EnrichedRegions_ANR0001_IC-2032_FRS12_HBH_N1_lib36166_2072_7_1_peak_10845.1	5	16097644	16098050	EnrichedRegions_ANR0001_IC-2032_FRS12_HBH_N1_lib36166_2072_7_1_peak_10845	40.0466	406	Intergenic	406	0	0	0	AT5G40275	-	rna	2211	350	2211	350	3'	16097840
N1	EnrichedRegions_ANR0001_IC-2032_FRS12_HBH_N1_lib36166_2072_7_1_peak_11686.1	5	23999684	24000372	EnrichedRegions_ANR0001_IC-2032_FRS12_HBH_N1_lib36166_2072_7_1_peak_11686	40.0466	688	Intergenic	578	110	0	0	AT5G59550	-	coding	-85	-1619	-233	-1456	5'	23999878
N1	EnrichedRegions_ANR0001_IC-2032_FRS12_HBH_N1_lib36166_2072_7_1_peak_4764.1	2	18236129	18237138	EnrichedRegions_ANR0001_IC-2032_FRS12_HBH_N1_lib36166_2072_7_1_peak_4764	39.9729	1009	Intergenic	1009	0	0	0	AT2G44080	+	coding	-769	-1790	-1343	-1750	5'	18236383
N1	EnrichedRegions_ANR0001_IC-2032_FRS12_HBH_N1_lib36166_2072_7_1_peak_9451.1	5	2133646	2134086	EnrichedRegions_ANR0001_IC-2032_FRS12_HBH_N1_lib36166_2072_7_1_peak_9451	39.852	440	Intergenic	171	23	246	0	AT5G06870	+	coding	-31	-1279	-54	-1129	5'	2133887
N1	EnrichedRegions_ANR0001_IC-2032_FRS12_HBH_N1_lib36166_2072_7_1_peak_2930.1	2	190061	192154	EnrichedRegions_ANR0001_IC-2032_FRS12_HBH_N1_lib36166_2072_7_1_peak_2930	39.84	2093	Coding	1784	0	298	11	AT2G01430	-	coding	52	-2519	52	-2519	I	190317
N1	EnrichedRegions_ANR0001_IC-2032_FRS12_HBH_N1_lib36166_2072_7_1_peak_4527.1	2	16882369	16883180	EnrichedRegions_ANR0001_IC-2032_FRS12_HBH_N1_lib36166_2072_7_1_peak_4527	39.8167	811	Intergenic	752	59	0	0	AT2G40430	-	coding	-544	-3755	-606	-3444	5'	16882971
N1	EnrichedRegions_ANR0001_IC-2032_FRS12_HBH_N1_lib36166_2072_7_1_peak_10844.1	5	16093018	16093514	EnrichedRegions_ANR0001_IC-2032_FRS12_HBH_N1_lib36166_2072_7_1_peak_10844	39.8027	496	UTR	154	222	105	15	AT5G40270	-	coding	3924	-136	3785	86	I	16093308
N1	EnrichedRegions_ANR0001_IC-2032_FRS12_HBH_N1_lib36166_2072_7_1_peak_5199.1	3	1478524	1479509	EnrichedRegions_ANR0001_IC-2032_FRS12_HBH_N1_lib36166_2072_7_1_peak_5199	39.6067	985	Intergenic	778	157	50	0	AT3G05210	+	coding	-236	-2740	-289	-2521	5'	1479302
N1	EnrichedRegions_ANR0001_IC-2032_FRS12_HBH_N1_lib36166_2072_7_1_peak_10361.1	5	7636884	7637957	EnrichedRegions_ANR0001_IC-2032_FRS12_HBH_N1_lib36166_2072_7_1_peak_10361	39.5913	1073	Intergenic	1073	0	0	0	AT5G22850	-	coding	-861	-3991	-1130	-3711	5'	7637428
N1	EnrichedRegions_ANR0001_IC-2032_FRS12_HBH_N1_lib36166_2072_7_1_peak_9571.1	5	3031045	3031468	EnrichedRegions_ANR0001_IC-2032_FRS12_HBH_N1_lib36166_2072_7_1_peak_9571	39.5848	423	Intergenic	423	0	0	0	AT5G09755	-	rna	-354	-426	-354	-426	5'	3031243
N1	EnrichedRegions_ANR0001_IC-2032_FRS12_HBH_N1_lib36166_2072_7_1_peak_433.1	1	4535667	4536780	EnrichedRegions_ANR0001_IC-2032_FRS12_HBH_N1_lib36166_2072_7_1_peak_433	39.557	1113	Intergenic	1113	0	0	0	AT1G13260	+	coding	-5862	-7436	-6080	-7114	5'	4536306
N1	EnrichedRegions_ANR0001_IC-2032_FRS12_HBH_N1_lib36166_2072_7_1_peak_620.1	1	6862616	6863439	EnrichedRegions_ANR0001_IC-2032_FRS12_HBH_N1_lib36166_2072_7_1_peak_620	39.557	823	Intergenic	823	0	0	0	AT1G19835	-	coding	-2530	-6910	-3349	-6650	5'	6862862
N1	EnrichedRegions_ANR0001_IC-2032_FRS12_HBH_N1_lib36166_2072_7_1_peak_2169.1	1	26042987	26043531	EnrichedRegions_ANR0001_IC-2032_FRS12_HBH_N1_lib36166_2072_7_1_peak_2169	39.557	544	Intergenic	544	0	0	0	AT1G69270	-	coding	-594	-2607	-797	-2419	5'	26043296
N1	EnrichedRegions_ANR0001_IC-2032_FRS12_HBH_N1_lib36166_2072_7_1_peak_3971.1	2	11643803	11644539	EnrichedRegions_ANR0001_IC-2032_FRS12_HBH_N1_lib36166_2072_7_1_peak_3971	39.557	736	Intergenic	736	0	0	0	AT2G27220	-	coding	-4518	-6891	-4548	-6749	5'	11644055
N1	EnrichedRegions_ANR0001_IC-2032_FRS12_HBH_N1_lib36166_2072_7_1_peak_5501.1	3	4117902	4118490	EnrichedRegions_ANR0001_IC-2032_FRS12_HBH_N1_lib36166_2072_7_1_peak_5501	39.557	588	Intergenic	588	0	0	0	AT3G12915	+	coding	5375	2501	5210	2501	3'	4118209
N1	EnrichedRegions_ANR0001_IC-2032_FRS12_HBH_N1_lib36166_2072_7_1_peak_5654.1	3	5425182	5426022	EnrichedRegions_ANR0001_IC-2032_FRS12_HBH_N1_lib36166_2072_7_1_peak_5654	39.557	840	Intergenic	840	0	0	0	AT3G15990	+	coding	-1591	-5484	-1685	-5283	5'	5425396
N1	EnrichedRegions_ANR0001_IC-2032_FRS12_HBH_N1_lib36166_2072_7_1_peak_6557.1	3	15215780	15216187	EnrichedRegions_ANR0001_IC-2032_FRS12_HBH_N1_lib36166_2072_7_1_peak_6557	39.557	407	Intergenic	407	0	0	0	AT3G43250	+	coding	-707	-1456	-707	-1456	5'	15216006
N1	EnrichedRegions_ANR0001_IC-2032_FRS12_HBH_N1_lib36166_2072_7_1_peak_6798.1	3	18057520	18057915	EnrichedRegions_ANR0001_IC-2032_FRS12_HBH_N1_lib36166_2072_7_1_peak_6798	39.557	395	Intergenic	395	0	0	0	AT3G48740	-	coding	-2949	-5238	-3041	-4890	5'	18057704
N1	EnrichedRegions_ANR0001_IC-2032_FRS12_HBH_N1_lib36166_2072_7_1_peak_8821.1	4	14643303	14644000	EnrichedRegions_ANR0001_IC-2032_FRS12_HBH_N1_lib36166_2072_7_1_peak_8821	39.557	697	Intergenic	697	0	0	0	AT4G29930	+	coding	-493	-1989	-592	-1989	5'	14643516
N1	EnrichedRegions_ANR0001_IC-2032_FRS12_HBH_N1_lib36166_2072_7_1_peak_8987.1	4	16580700	16581185	EnrichedRegions_ANR0001_IC-2032_FRS12_HBH_N1_lib36166_2072_7_1_peak_8987	39.557	485	Intergenic	485	0	0	0	AT4G34760	-	coding	1963	1267	1878	1555	3'	16580916
N1	EnrichedRegions_ANR0001_IC-2032_FRS12_HBH_N1_lib36166_2072_7_1_peak_9264.1	5	448581	449002	EnrichedRegions_ANR0001_IC-2032_FRS12_HBH_N1_lib36166_2072_7_1_peak_9264	39.557	421	Intron	0	0	0	421	AT5G02230	+	coding	663	-1886	-364	-1739	I	448768
N1	EnrichedRegions_ANR0001_IC-2032_FRS12_HBH_N1_lib36166_2072_7_1_peak_9448.1	5	2124373	2125985	EnrichedRegions_ANR0001_IC-2032_FRS12_HBH_N1_lib36166_2072_7_1_peak_9448	39.557	1612	Intron	0	0	76	1536	AT5G06839	+	coding	4958	-970	4574	-732	I	2125485
N1	EnrichedRegions_ANR0001_IC-2032_FRS12_HBH_N1_lib36166_2072_7_1_peak_9938.1	5	4902686	4903423	EnrichedRegions_ANR0001_IC-2032_FRS12_HBH_N1_lib36166_2072_7_1_peak_9938	39.557	737	Intergenic	737	0	0	0	AT5G15130	+	coding	-1444	-4191	-1523	-3976	5'	4902903
N1	EnrichedRegions_ANR0001_IC-2032_FRS12_HBH_N1_lib36166_2072_7_1_peak_10495.1	5	8698280	8699661	EnrichedRegions_ANR0001_IC-2032_FRS12_HBH_N1_lib36166_2072_7_1_peak_10495	39.557	1381	Intergenic	1381	0	0	0	AT5G25180	-	coding	-2287	-4765	-3174	-4765	5'	8699395
N1	EnrichedRegions_ANR0001_IC-2032_FRS12_HBH_N1_lib36166_2072_7_1_peak_10983.1	5	17448619	17449605	EnrichedRegions_ANR0001_IC-2032_FRS12_HBH_N1_lib36166_2072_7_1_peak_10983	39.557	986	Intergenic	986	0	0	0	AT5G43420	+	coding	-2368	-3823	-2489	-3616	5'	17449301
N1	EnrichedRegions_ANR0001_IC-2032_FRS12_HBH_N1_lib36166_2072_7_1_peak_11170.1	5	19290408	19291891	EnrichedRegions_ANR0001_IC-2032_FRS12_HBH_N1_lib36166_2072_7_1_peak_11170	39.557	1483	Intergenic	1425	58	0	0	AT5G47570	-	coding	3057	928	2986	1189	3'	19291680
N1	EnrichedRegions_ANR0001_IC-2032_FRS12_HBH_N1_lib36166_2072_7_1_peak_11212.1	5	19822267	19822666	EnrichedRegions_ANR0001_IC-2032_FRS12_HBH_N1_lib36166_2072_7_1_peak_11212	39.557	399	Intergenic	399	0	0	0	AT5G48890	+	coding	2089	1568	2089	1568	3'	19822442
N1	EnrichedRegions_ANR0001_IC-2032_FRS12_HBH_N1_lib36166_2072_7_1_peak_11824.1	5	25190869	25191359	EnrichedRegions_ANR0001_IC-2032_FRS12_HBH_N1_lib36166_2072_7_1_peak_11824	39.557	490	Intergenic	490	0	0	0	AT5G62710	+	coding	3764	467	3629	742	3'	25191067
N1	EnrichedRegions_ANR0001_IC-2032_FRS12_HBH_N1_lib36166_2072_7_1_peak_9572.1	5	3031955	3032534	EnrichedRegions_ANR0001_IC-2032_FRS12_HBH_N1_lib36166_2072_7_1_peak_9572	39.5314	579	Intergenic	420	71	88	0	AT5G09760	+	coding	-40	-2208	-111	-2029	5'	3032335
N1	EnrichedRegions_ANR0001_IC-2032_FRS12_HBH_N1_lib36166_2072_7_1_peak_3858.1	2	10071646	10072364	EnrichedRegions_ANR0001_IC-2032_FRS12_HBH_N1_lib36166_2072_7_1_peak_3858	39.5281	718	Intergenic	587	64	67	0	AT2G23690	+	coding	-321	-1214	-385	-876	5'	10071912
N1	EnrichedRegions_ANR0001_IC-2032_FRS12_HBH_N1_lib36166_2072_7_1_peak_10519.1	5	8749490	8749857	EnrichedRegions_ANR0001_IC-2032_FRS12_HBH_N1_lib36166_2072_7_1_peak_10519	39.4312	367	Intergenic	237	47	83	0	AT5G25250	+	coding	-47	-1956	-94	-1750	5'	8749680
N1	EnrichedRegions_ANR0001_IC-2032_FRS12_HBH_N1_lib36166_2072_7_1_peak_1944.1	1	23769908	23770424	EnrichedRegions_ANR0001_IC-2032_FRS12_HBH_N1_lib36166_2072_7_1_peak_1944	39.3917	516	UTR	0	358	158	0	AT1G64060	+	coding	426	-6731	-66	-6117	I	23770200
N1	EnrichedRegions_ANR0001_IC-2032_FRS12_HBH_N1_lib36166_2072_7_1_peak_10341.1	5	7496716	7497245	EnrichedRegions_ANR0001_IC-2032_FRS12_HBH_N1_lib36166_2072_7_1_peak_10341	39.3917	529	Intergenic	460	69	0	0	AT5G22570	-	coding	-178	-1423	-255	-1354	5'	7496962
N1	EnrichedRegions_ANR0001_IC-2032_FRS12_HBH_N1_lib36166_2072_7_1_peak_10705.1	5	13689411	13690105	EnrichedRegions_ANR0001_IC-2032_FRS12_HBH_N1_lib36166_2072_7_1_peak_10705	39.2937	694	UTR	258	259	177	0	AT5G35490	+	coding	95	-636	-133	-309	I	13689912
N1	EnrichedRegions_ANR0001_IC-2032_FRS12_HBH_N1_lib36166_2072_7_1_peak_4430.1	2	16380960	16381535	EnrichedRegions_ANR0001_IC-2032_FRS12_HBH_N1_lib36166_2072_7_1_peak_4430	39.275	575	Intergenic	575	0	0	0	AT2G39230	+	coding	-484	-3087	-484	-3087	5'	16381163
N1	EnrichedRegions_ANR0001_IC-2032_FRS12_HBH_N1_lib36166_2072_7_1_peak_9769.1	5	3985715	3986451	EnrichedRegions_ANR0001_IC-2032_FRS12_HBH_N1_lib36166_2072_7_1_peak_9769	39.222	736	Intergenic	736	0	0	0	AT5G12323	-	coding	-837	-947	-837	-947	5'	3986039
N1	EnrichedRegions_ANR0001_IC-2032_FRS12_HBH_N1_lib36166_2072_7_1_peak_1121.1	1	12237424	12237888	EnrichedRegions_ANR0001_IC-2032_FRS12_HBH_N1_lib36166_2072_7_1_peak_1121	39.2097	464	Intergenic	454	10	0	0	AT1G33760	+	coding	-172	-892	-238	-792	5'	12237706
N1	EnrichedRegions_ANR0001_IC-2032_FRS12_HBH_N1_lib36166_2072_7_1_peak_6671.1	3	17133280	17133831	EnrichedRegions_ANR0001_IC-2032_FRS12_HBH_N1_lib36166_2072_7_1_peak_6671	39.1693	551	Intergenic	492	59	0	0	AT3G46530	-	coding	-133	-3104	-225	-2732	5'	17133471
N1	EnrichedRegions_ANR0001_IC-2032_FRS12_HBH_N1_lib36166_2072_7_1_peak_4958.1	2	19231732	19232422	EnrichedRegions_ANR0001_IC-2032_FRS12_HBH_N1_lib36166_2072_7_1_peak_4958	39.141	690	Intergenic	645	0	45	0	AT2G46787	+	coding	-391	-537	-391	-537	5'	19231986
N1	EnrichedRegions_ANR0001_IC-2032_FRS12_HBH_N1_lib36166_2072_7_1_peak_4054.1	2	12200588	12201051	EnrichedRegions_ANR0001_IC-2032_FRS12_HBH_N1_lib36166_2072_7_1_peak_4054	39.1231	463	Intergenic	285	138	15	25	AT2G28510	-	coding	-56	-1723	-194	-1438	5'	12200821
N1	EnrichedRegions_ANR0001_IC-2032_FRS12_HBH_N1_lib36166_2072_7_1_peak_9614.1	5	3273043	3273591	EnrichedRegions_ANR0001_IC-2032_FRS12_HBH_N1_lib36166_2072_7_1_peak_9614	39.1179	548	UTR	157	338	53	0	AT5G10410	+	coding	1334	-146	1297	167	I	3273249
N1	EnrichedRegions_ANR0001_IC-2032_FRS12_HBH_N1_lib36166_2072_7_1_peak_10160.1	5	6325085	6325845	EnrichedRegions_ANR0001_IC-2032_FRS12_HBH_N1_lib36166_2072_7_1_peak_10160	39.1179	760	Intergenic	701	59	0	0	AT5G18940	+	coding	-382	-2950	-568	-2693	5'	6325404
N1	EnrichedRegions_ANR0001_IC-2032_FRS12_HBH_N1_lib36166_2072_7_1_peak_1201.1	1	13322263	13322666	EnrichedRegions_ANR0001_IC-2032_FRS12_HBH_N1_lib36166_2072_7_1_peak_1201	39.09	403	Intergenic	403	0	0	0	AT1G35830	-	coding	-332	-1240	-332	-1240	5'	13322454
N1	EnrichedRegions_ANR0001_IC-2032_FRS12_HBH_N1_lib36166_2072_7_1_peak_8112.1	4	8679404	8679910	EnrichedRegions_ANR0001_IC-2032_FRS12_HBH_N1_lib36166_2072_7_1_peak_8112	39.09	506	Intergenic	506	0	0	0	AT4G15230	+	coding	-467	-7165	-580	-7165	5'	8679715
N1	EnrichedRegions_ANR0001_IC-2032_FRS12_HBH_N1_lib36166_2072_7_1_peak_7852.1	4	5403650	5404097	EnrichedRegions_ANR0001_IC-2032_FRS12_HBH_N1_lib36166_2072_7_1_peak_7852	39.0564	447	UTR	103	344	0	0	AT4G08500	-	coding	3437	-111	3198	408	I	5403864
N1	EnrichedRegions_ANR0001_IC-2032_FRS12_HBH_N1_lib36166_2072_7_1_peak_8500.1	4	11860195	11860544	EnrichedRegions_ANR0001_IC-2032_FRS12_HBH_N1_lib36166_2072_7_1_peak_8500	39.0477	349	Intergenic	235	114	0	0	AT4G22540	-	coding	5999	79	5743	604	3'	11860365
N1	EnrichedRegions_ANR0001_IC-2032_FRS12_HBH_N1_lib36166_2072_7_1_peak_9829.1	5	4236467	4237104	EnrichedRegions_ANR0001_IC-2032_FRS12_HBH_N1_lib36166_2072_7_1_peak_9829	39.0477	637	Intron	0	0	0	637	AT5G13250	+	coding	2383	-5094	2166	-4963	I	4236652
N1	EnrichedRegions_ANR0001_IC-2032_FRS12_HBH_N1_lib36166_2072_7_1_peak_2014.1	1	24955397	24955992	EnrichedRegions_ANR0001_IC-2032_FRS12_HBH_N1_lib36166_2072_7_1_peak_2014	38.8566	595	UTR	380	173	42	0	AT1G66880	+	coding	8636	-47	8636	126	I	24955564
N1	EnrichedRegions_ANR0001_IC-2032_FRS12_HBH_N1_lib36166_2072_7_1_peak_1539.1	1	19692268	19692839	EnrichedRegions_ANR0001_IC-2032_FRS12_HBH_N1_lib36166_2072_7_1_peak_1539	38.8022	571	Intergenic	571	0	0	0	AT1G52880	-	coding	-2059	-3644	-2171	-3316	5'	19692601
N1	EnrichedRegions_ANR0001_IC-2032_FRS12_HBH_N1_lib36166_2072_7_1_peak_11949.1	5	26095600	26096021	EnrichedRegions_ANR0001_IC-2032_FRS12_HBH_N1_lib36166_2072_7_1_peak_11949	38.8022	421	Intergenic	249	53	119	0	AT5G65300	-	coding	-40	-664	-93	-545	5'	26095811
N1	EnrichedRegions_ANR0001_IC-2032_FRS12_HBH_N1_lib36166_2072_7_1_peak_4868.1	2	18730152	18731089	EnrichedRegions_ANR0001_IC-2032_FRS12_HBH_N1_lib36166_2072_7_1_peak_4868	38.7701	937	Intergenic	688	249	0	0	AT2G45440	+	coding	-456	-2631	-910	-2483	5'	18730384
N1	EnrichedRegions_ANR0001_IC-2032_FRS12_HBH_N1_lib36166_2072_7_1_peak_4871.1	2	18752727	18753096	EnrichedRegions_ANR0001_IC-2032_FRS12_HBH_N1_lib36166_2072_7_1_peak_4871	38.7072	369	Intergenic	222	131	11	5	AT2G45500	-	coding	-72	-3125	-287	-2950	5'	18752923
N1	EnrichedRegions_ANR0001_IC-2032_FRS12_HBH_N1_lib36166_2072_7_1_peak_4413.1	2	16338441	16340034	EnrichedRegions_ANR0001_IC-2032_FRS12_HBH_N1_lib36166_2072_7_1_peak_4413	38.7072	1593	Intergenic	1593	0	0	0	AT2G39175	+	rna	-443	-521	-443	-521	5'	16339839
N1	EnrichedRegions_ANR0001_IC-2032_FRS12_HBH_N1_lib36166_2072_7_1_peak_4635.1	2	17639680	17640856	EnrichedRegions_ANR0001_IC-2032_FRS12_HBH_N1_lib36166_2072_7_1_peak_4635	38.6444	1176	Intergenic	799	158	219	0	AT2G42350	+	coding	1012	166	919	266	3'	17640164
N1	EnrichedRegions_ANR0001_IC-2032_FRS12_HBH_N1_lib36166_2072_7_1_peak_11907.1	5	25836140	25836944	EnrichedRegions_ANR0001_IC-2032_FRS12_HBH_N1_lib36166_2072_7_1_peak_11907	38.6302	804	UTR	342	319	143	0	AT5G64630	+	coding	3163	-47	3039	179	I	25836337
N1	EnrichedRegions_ANR0001_IC-2032_FRS12_HBH_N1_lib36166_2072_7_1_peak_77.1	1	1197694	1198216	EnrichedRegions_ANR0001_IC-2032_FRS12_HBH_N1_lib36166_2072_7_1_peak_77	38.4893	522	Intergenic	424	98	0	0	AT1G04430	+	coding	-140	-3549	-882	-3323	5'	1197978
N1	EnrichedRegions_ANR0001_IC-2032_FRS12_HBH_N1_lib36166_2072_7_1_peak_351.1	1	3934778	3935822	EnrichedRegions_ANR0001_IC-2032_FRS12_HBH_N1_lib36166_2072_7_1_peak_351	38.4893	1044	Intergenic	1044	0	0	0	AT1G11680	+	coding	-2872	-5125	-3296	-4956	5'	3935629
N1	EnrichedRegions_ANR0001_IC-2032_FRS12_HBH_N1_lib36166_2072_7_1_peak_446.1	1	4580689	4581288	EnrichedRegions_ANR0001_IC-2032_FRS12_HBH_N1_lib36166_2072_7_1_peak_446	38.4893	599	Intergenic	599	0	0	0	AT1G13360	-	coding	-3081	-4017	-3161	-3745	5'	4580974
N1	EnrichedRegions_ANR0001_IC-2032_FRS12_HBH_N1_lib36166_2072_7_1_peak_1604.1	1	20234236	20234942	EnrichedRegions_ANR0001_IC-2032_FRS12_HBH_N1_lib36166_2072_7_1_peak_1604	38.4893	706	Intergenic	706	0	0	0	AT1G54200	+	coding	-1173	-2526	-1316	-2416	5'	20234539
N1	EnrichedRegions_ANR0001_IC-2032_FRS12_HBH_N1_lib36166_2072_7_1_peak_2528.1	1	27999767	28000242	EnrichedRegions_ANR0001_IC-2032_FRS12_HBH_N1_lib36166_2072_7_1_peak_2528	38.4893	475	Intergenic	475	0	0	0	AT1G74500	-	coding	-1118	-1764	-1271	-1641	5'	27999939
N1	EnrichedRegions_ANR0001_IC-2032_FRS12_HBH_N1_lib36166_2072_7_1_peak_3896.1	2	10429067	10429554	EnrichedRegions_ANR0001_IC-2032_FRS12_HBH_N1_lib36166_2072_7_1_peak_3896	38.4893	487	Intergenic	331	156	0	0	AT2G24550	-	coding	-85	-1451	-256	-1247	5'	10429307
N1	EnrichedRegions_ANR0001_IC-2032_FRS12_HBH_N1_lib36166_2072_7_1_peak_3902.1	2	10661679	10662084	EnrichedRegions_ANR0001_IC-2032_FRS12_HBH_N1_lib36166_2072_7_1_peak_3902	38.4893	405	Intergenic	405	0	0	0	AT2G25060	+	coding	-377	-1239	-444	-1066	5'	10661864
N1	EnrichedRegions_ANR0001_IC-2032_FRS12_HBH_N1_lib36166_2072_7_1_peak_4252.1	2	15021323	15021737	EnrichedRegions_ANR0001_IC-2032_FRS12_HBH_N1_lib36166_2072_7_1_peak_4252	38.4893	414	UTR	180	81	63	90	AT2G35730	-	coding	32	-1032	-49	-965	I	15021524
N1	EnrichedRegions_ANR0001_IC-2032_FRS12_HBH_N1_lib36166_2072_7_1_peak_4499.1	2	16760130	16760923	EnrichedRegions_ANR0001_IC-2032_FRS12_HBH_N1_lib36166_2072_7_1_peak_4499	38.4893	793	Intergenic	793	0	0	0	AT2G40120	-	coding	-2754	-5407	-3088	-5209	5'	16760346
N1	EnrichedRegions_ANR0001_IC-2032_FRS12_HBH_N1_lib36166_2072_7_1_peak_5128.1	3	943317	943710	EnrichedRegions_ANR0001_IC-2032_FRS12_HBH_N1_lib36166_2072_7_1_peak_5128	38.4893	393	Intergenic	240	75	78	0	AT3G03760	+	coding	-42	-1319	-117	-1158	5'	943515
N1	EnrichedRegions_ANR0001_IC-2032_FRS12_HBH_N1_lib36166_2072_7_1_peak_5554.1	3	4571486	4572203	EnrichedRegions_ANR0001_IC-2032_FRS12_HBH_N1_lib36166_2072_7_1_peak_5554	38.4893	717	Intergenic	694	0	23	0	AT3G13880	+	coding	-172	-2482	-172	-2418	5'	4572008
N1	EnrichedRegions_ANR0001_IC-2032_FRS12_HBH_N1_lib36166_2072_7_1_peak_5602.1	3	5149000	5149819	EnrichedRegions_ANR0001_IC-2032_FRS12_HBH_N1_lib36166_2072_7_1_peak_5602	38.4893	819	Intergenic	819	0	0	0	AT3G15300	-	coding	-904	-1804	-999	-1658	5'	5149209
N1	EnrichedRegions_ANR0001_IC-2032_FRS12_HBH_N1_lib36166_2072_7_1_peak_6363.1	3	10504624	10505284	EnrichedRegions_ANR0001_IC-2032_FRS12_HBH_N1_lib36166_2072_7_1_peak_6363	38.4893	660	Intergenic	660	0	0	0	AT3G28180	+	coding	-927	-4337	-1208	-4165	5'	10504902
N1	EnrichedRegions_ANR0001_IC-2032_FRS12_HBH_N1_lib36166_2072_7_1_peak_6459.1	3	11727757	11728216	EnrichedRegions_ANR0001_IC-2032_FRS12_HBH_N1_lib36166_2072_7_1_peak_6459	38.4893	459	Intergenic	356	99	4	0	AT3G29810	+	coding	-135	-2261	-234	-2180	5'	11727978
N1	EnrichedRegions_ANR0001_IC-2032_FRS12_HBH_N1_lib36166_2072_7_1_peak_7253.1	3	21087601	21088193	EnrichedRegions_ANR0001_IC-2032_FRS12_HBH_N1_lib36166_2072_7_1_peak_7253	38.4893	592	Intergenic	592	0	0	0	AT3G56990	-	coding	4077	273	3992	374	3'	21087984
N1	EnrichedRegions_ANR0001_IC-2032_FRS12_HBH_N1_lib36166_2072_7_1_peak_7593.1	3	23202821	23203561	EnrichedRegions_ANR0001_IC-2032_FRS12_HBH_N1_lib36166_2072_7_1_peak_7593	38.4893	740	Intergenic	653	87	0	0	AT3G62720	+	coding	2074	284	1865	483	3'	23203191
N1	EnrichedRegions_ANR0001_IC-2032_FRS12_HBH_N1_lib36166_2072_7_1_peak_8401.1	4	10718595	10720783	EnrichedRegions_ANR0001_IC-2032_FRS12_HBH_N1_lib36166_2072_7_1_peak_8401	38.4893	2188	Intergenic	2188	0	0	0	AT4G19710	+	coding	-4818	-9731	-5192	-9499	5'	10720037
N1	EnrichedRegions_ANR0001_IC-2032_FRS12_HBH_N1_lib36166_2072_7_1_peak_8517.1	4	11926744	11927512	EnrichedRegions_ANR0001_IC-2032_FRS12_HBH_N1_lib36166_2072_7_1_peak_8517	38.4893	768	Intergenic	768	0	0	0	AT4G22690	+	coding	-2057	-4391	-2545	-4218	5'	11927302
N1	EnrichedRegions_ANR0001_IC-2032_FRS12_HBH_N1_lib36166_2072_7_1_peak_8530.1	4	11964472	11965004	EnrichedRegions_ANR0001_IC-2032_FRS12_HBH_N1_lib36166_2072_7_1_peak_8530	38.4893	532	Intron	0	0	173	359	AT4G22770	-	coding	893	-1163	648	-912	I	11964791
N1	EnrichedRegions_ANR0001_IC-2032_FRS12_HBH_N1_lib36166_2072_7_1_peak_9098.1	4	17649874	17650277	EnrichedRegions_ANR0001_IC-2032_FRS12_HBH_N1_lib36166_2072_7_1_peak_9098	38.4893	403	Intergenic	403	0	0	0	AT4G37553	-	rna	-1024	-5181	-1024	-5181	5'	17650079
N1	EnrichedRegions_ANR0001_IC-2032_FRS12_HBH_N1_lib36166_2072_7_1_peak_9294.1	5	689761	690230	EnrichedRegions_ANR0001_IC-2032_FRS12_HBH_N1_lib36166_2072_7_1_peak_9294	38.4893	469	Intergenic	469	0	0	0	AT5G02940	-	coding	-311	-5539	-339	-5342	5'	690013
N1	EnrichedRegions_ANR0001_IC-2032_FRS12_HBH_N1_lib36166_2072_7_1_peak_9942.1	5	4932583	4933105	EnrichedRegions_ANR0001_IC-2032_FRS12_HBH_N1_lib36166_2072_7_1_peak_9942	38.4893	522	Intergenic	267	255	0	0	AT5G15190	-	coding	771	44	692	342	3'	4932806
N1	EnrichedRegions_ANR0001_IC-2032_FRS12_HBH_N1_lib36166_2072_7_1_peak_10195.1	5	6448251	6448685	EnrichedRegions_ANR0001_IC-2032_FRS12_HBH_N1_lib36166_2072_7_1_peak_10195	38.4893	434	Intron	0	0	166	268	AT5G19172	-	coding	264	-353	236	-286	I	6448468
N1	EnrichedRegions_ANR0001_IC-2032_FRS12_HBH_N1_lib36166_2072_7_1_peak_10615.1	5	9553188	9553626	EnrichedRegions_ANR0001_IC-2032_FRS12_HBH_N1_lib36166_2072_7_1_peak_10615	38.4893	438	Intergenic	250	188	0	0	AT5G27150	+	coding	-41	-4116	-854	-3869	5'	9553397
N1	EnrichedRegions_ANR0001_IC-2032_FRS12_HBH_N1_lib36166_2072_7_1_peak_10652.1	5	10240354	10240745	EnrichedRegions_ANR0001_IC-2032_FRS12_HBH_N1_lib36166_2072_7_1_peak_10652	38.4893	391	Intergenic	391	0	0	0	AT5G28263	+	te	-781	-15975	-781	-15975	5'	10240556
N1	EnrichedRegions_ANR0001_IC-2032_FRS12_HBH_N1_lib36166_2072_7_1_peak_10675.1	5	12478421	12478804	EnrichedRegions_ANR0001_IC-2032_FRS12_HBH_N1_lib36166_2072_7_1_peak_10675	38.4893	383	Intergenic	383	0	0	0	AT5G33232	-	te	3122	660	3122	660	3'	12478614
N1	EnrichedRegions_ANR0001_IC-2032_FRS12_HBH_N1_lib36166_2072_7_1_peak_10812.1	5	15632158	15632722	EnrichedRegions_ANR0001_IC-2032_FRS12_HBH_N1_lib36166_2072_7_1_peak_10812	38.4893	564	Intergenic	564	0	0	0	AT5G39050	+	coding	-2130	-3609	-2140	-3549	5'	15632456
N1	EnrichedRegions_ANR0001_IC-2032_FRS12_HBH_N1_lib36166_2072_7_1_peak_10984.1	5	17449953	17450788	EnrichedRegions_ANR0001_IC-2032_FRS12_HBH_N1_lib36166_2072_7_1_peak_10984	38.4893	835	Intergenic	835	0	0	0	AT5G43420	+	coding	-1277	-2732	-1398	-2525	5'	17450392
N1	EnrichedRegions_ANR0001_IC-2032_FRS12_HBH_N1_lib36166_2072_7_1_peak_11368.1	5	21613792	21614576	EnrichedRegions_ANR0001_IC-2032_FRS12_HBH_N1_lib36166_2072_7_1_peak_11368	38.4893	784	Intergenic	784	0	0	0	AT5G53290	-	coding	4930	3476	4688	3624	3'	21614337
N1	EnrichedRegions_ANR0001_IC-2032_FRS12_HBH_N1_lib36166_2072_7_1_peak_11524.1	5	22765197	22765614	EnrichedRegions_ANR0001_IC-2032_FRS12_HBH_N1_lib36166_2072_7_1_peak_11524	38.4893	417	Intergenic	417	0	0	0	AT5G56240	-	coding	-851	-5633	-1899	-5350	5'	22765438
N1	EnrichedRegions_ANR0001_IC-2032_FRS12_HBH_N1_lib36166_2072_7_1_peak_10508.1	5	8726316	8726769	EnrichedRegions_ANR0001_IC-2032_FRS12_HBH_N1_lib36166_2072_7_1_peak_10508	38.4599	453	Intergenic	453	0	0	0	AT5G25210	+	coding	2573	760	2475	1066	3'	8726531
N1	EnrichedRegions_ANR0001_IC-2032_FRS12_HBH_N1_lib36166_2072_7_1_peak_4540.1	2	16986614	16987291	EnrichedRegions_ANR0001_IC-2032_FRS12_HBH_N1_lib36166_2072_7_1_peak_4540	38.3112	677	Intergenic	655	0	22	0	AT2G40720	+	coding	-418	-3000	-418	-3000	5'	16986851
N1	EnrichedRegions_ANR0001_IC-2032_FRS12_HBH_N1_lib36166_2072_7_1_peak_11858.1	5	25483397	25483854	EnrichedRegions_ANR0001_IC-2032_FRS12_HBH_N1_lib36166_2072_7_1_peak_11858	38.1957	457	UTR	134	224	99	0	AT5G63650	-	coding	77	-2125	-147	-2011	I	25483642
N1	EnrichedRegions_ANR0001_IC-2032_FRS12_HBH_N1_lib36166_2072_7_1_peak_2955.1	2	276035	276552	EnrichedRegions_ANR0001_IC-2032_FRS12_HBH_N1_lib36166_2072_7_1_peak_2955	38.1576	517	Intergenic	517	0	0	0	AT2G01610	-	coding	-1462	-2365	-1490	-2158	5'	276282
N1	EnrichedRegions_ANR0001_IC-2032_FRS12_HBH_N1_lib36166_2072_7_1_peak_6601.1	3	16036922	16037324	EnrichedRegions_ANR0001_IC-2032_FRS12_HBH_N1_lib36166_2072_7_1_peak_6601	38.1071	402	Intergenic	402	0	0	0	AT3G44380	-	coding	-231	-928	-297	-857	5'	16037111
N1	EnrichedRegions_ANR0001_IC-2032_FRS12_HBH_N1_lib36166_2072_7_1_peak_8332.1	4	10159937	10160666	EnrichedRegions_ANR0001_IC-2032_FRS12_HBH_N1_lib36166_2072_7_1_peak_8332	38.0023	729	Intergenic	729	0	0	0	AT4G18380	+	coding	2324	463	2254	1112	3'	10160211
N1	EnrichedRegions_ANR0001_IC-2032_FRS12_HBH_N1_lib36166_2072_7_1_peak_10034.1	5	5522069	5522468	EnrichedRegions_ANR0001_IC-2032_FRS12_HBH_N1_lib36166_2072_7_1_peak_10034	38.0023	399	Intergenic	209	190	0	0	AT5G16780	-	coding	-17	-4785	-709	-4491	5'	5522275
N1	EnrichedRegions_ANR0001_IC-2032_FRS12_HBH_N1_lib36166_2072_7_1_peak_4735.1	2	18082676	18083282	EnrichedRegions_ANR0001_IC-2032_FRS12_HBH_N1_lib36166_2072_7_1_peak_4735	37.9086	606	Intergenic	514	18	74	0	AT2G43590	-	coding	-114	-1550	-132	-1289	5'	18082881
N1	EnrichedRegions_ANR0001_IC-2032_FRS12_HBH_N1_lib36166_2072_7_1_peak_4837.1	2	18632702	18633158	EnrichedRegions_ANR0001_IC-2032_FRS12_HBH_N1_lib36166_2072_7_1_peak_4837	37.8621	456	Intergenic	456	0	0	0	AT2G45190	-	coding	-2254	-4701	-2414	-4516	5'	18632966
N1	EnrichedRegions_ANR0001_IC-2032_FRS12_HBH_N1_lib36166_2072_7_1_peak_8305.1	4	10038014	10038450	EnrichedRegions_ANR0001_IC-2032_FRS12_HBH_N1_lib36166_2072_7_1_peak_8305	37.8223	436	UTR	112	195	0	129	AT4G18120	+	coding	112	-4010	-640	-3712	I	10038238
N1	EnrichedRegions_ANR0001_IC-2032_FRS12_HBH_N1_lib36166_2072_7_1_peak_1623.1	1	20566798	20567215	EnrichedRegions_ANR0001_IC-2032_FRS12_HBH_N1_lib36166_2072_7_1_peak_1623	37.8073	417	Intron	0	0	192	225	AT1G55120	+	coding	408	-2280	389	-2159	I	20567006
N1	EnrichedRegions_ANR0001_IC-2032_FRS12_HBH_N1_lib36166_2072_7_1_peak_2946.1	2	258043	259442	EnrichedRegions_ANR0001_IC-2032_FRS12_HBH_N1_lib36166_2072_7_1_peak_2946	37.7318	1399	Intergenic	1399	0	0	0	AT2G01570	-	coding	-1631	-3932	-1837	-3600	5'	259181
N1	EnrichedRegions_ANR0001_IC-2032_FRS12_HBH_N1_lib36166_2072_7_1_peak_3059.1	2	786881	788104	EnrichedRegions_ANR0001_IC-2032_FRS12_HBH_N1_lib36166_2072_7_1_peak_3059	37.6413	1223	Intergenic	1034	111	0	78	AT2G02790	+	coding	-266	-3297	-1059	-3297	5'	787649
N1	EnrichedRegions_ANR0001_IC-2032_FRS12_HBH_N1_lib36166_2072_7_1_peak_2042.1	1	25265702	25266087	EnrichedRegions_ANR0001_IC-2032_FRS12_HBH_N1_lib36166_2072_7_1_peak_2042	37.6386	385	Intergenic	367	18	0	0	AT1G67440	-	coding	-154	-2069	-322	-1968	5'	25265873
N1	EnrichedRegions_ANR0001_IC-2032_FRS12_HBH_N1_lib36166_2072_7_1_peak_5858.1	3	6744134	6745174	EnrichedRegions_ANR0001_IC-2032_FRS12_HBH_N1_lib36166_2072_7_1_peak_5858	37.4292	1040	Intergenic	464	261	200	115	AT3G19450	+	coding	-241	-2857	-502	-2648	5'	6744357
N1	EnrichedRegions_ANR0001_IC-2032_FRS12_HBH_N1_lib36166_2072_7_1_peak_6440.1	3	11296274	11297097	EnrichedRegions_ANR0001_IC-2032_FRS12_HBH_N1_lib36166_2072_7_1_peak_6440	37.4292	823	Intergenic	823	0	0	0	AT3G29400	-	coding	2918	581	2613	637	3'	11296702
N1	EnrichedRegions_ANR0001_IC-2032_FRS12_HBH_N1_lib36166_2072_7_1_peak_8314.1	4	10090634	10091123	EnrichedRegions_ANR0001_IC-2032_FRS12_HBH_N1_lib36166_2072_7_1_peak_8314	37.4292	489	Intron	0	0	0	489	AT4G18250	-	coding	1052	-3568	1052	-3568	I	10090911
N1	EnrichedRegions_ANR0001_IC-2032_FRS12_HBH_N1_lib36166_2072_7_1_peak_9293.1	5	676099	676483	EnrichedRegions_ANR0001_IC-2032_FRS12_HBH_N1_lib36166_2072_7_1_peak_9293	37.4292	384	Intergenic	384	0	0	0	AT5G02900	+	coding	2228	719	2228	719	3'	676288
N1	EnrichedRegions_ANR0001_IC-2032_FRS12_HBH_N1_lib36166_2072_7_1_peak_9421.1	5	1837398	1837781	EnrichedRegions_ANR0001_IC-2032_FRS12_HBH_N1_lib36166_2072_7_1_peak_9421	37.4292	383	Intergenic	383	0	0	0	AT5G06100	+	coding	-330	-3143	-971	-2802	5'	1837584
N1	EnrichedRegions_ANR0001_IC-2032_FRS12_HBH_N1_lib36166_2072_7_1_peak_9423.1	5	1916610	1917027	EnrichedRegions_ANR0001_IC-2032_FRS12_HBH_N1_lib36166_2072_7_1_peak_9423	37.4292	417	Intergenic	417	0	0	0	AT5G06278	+	pseudo	-370	-1271	-370	-1271	5'	1916841
N1	EnrichedRegions_ANR0001_IC-2032_FRS12_HBH_N1_lib36166_2072_7_1_peak_9625.1	5	3312622	3313360	EnrichedRegions_ANR0001_IC-2032_FRS12_HBH_N1_lib36166_2072_7_1_peak_9625	37.4292	738	Intergenic	738	0	0	0	AT5G10504	-	coding	-1359	-1460	-1359	-1460	5'	3312855
N1	EnrichedRegions_ANR0001_IC-2032_FRS12_HBH_N1_lib36166_2072_7_1_peak_9673.1	5	3508275	3510387	EnrichedRegions_ANR0001_IC-2032_FRS12_HBH_N1_lib36166_2072_7_1_peak_9673	37.4292	2112	Intergenic	1843	269	0	0	AT5G11060	+	coding	-735	-3922	-1025	-3584	5'	3509383
N1	EnrichedRegions_ANR0001_IC-2032_FRS12_HBH_N1_lib36166_2072_7_1_peak_10662.1	5	10649922	10650334	EnrichedRegions_ANR0001_IC-2032_FRS12_HBH_N1_lib36166_2072_7_1_peak_10662	37.4292	412	Intergenic	412	0	0	0	AT5G28640	-	coding	-223	-2545	-495	-2284	5'	10650115
N1	EnrichedRegions_ANR0001_IC-2032_FRS12_HBH_N1_lib36166_2072_7_1_peak_11068.1	5	18220994	18221919	EnrichedRegions_ANR0001_IC-2032_FRS12_HBH_N1_lib36166_2072_7_1_peak_11068	37.4292	925	Intergenic	925	0	0	0	AT5G45100	+	coding	2728	1467	2658	1686	3'	18221427
N1	EnrichedRegions_ANR0001_IC-2032_FRS12_HBH_N1_lib36166_2072_7_1_peak_11252.1	5	20144712	20145109	EnrichedRegions_ANR0001_IC-2032_FRS12_HBH_N1_lib36166_2072_7_1_peak_11252	37.4292	397	Intron	0	0	94	303	AT5G49630	-	coding	1594	-2434	1537	-2223	I	20144904
N1	EnrichedRegions_ANR0001_IC-2032_FRS12_HBH_N1_lib36166_2072_7_1_peak_11343.1	5	21293899	21294268	EnrichedRegions_ANR0001_IC-2032_FRS12_HBH_N1_lib36166_2072_7_1_peak_11343	37.4292	369	Intergenic	288	81	0	0	AT5G52470	+	coding	-115	-2632	-218	-2437	5'	21294072
N1	EnrichedRegions_ANR0001_IC-2032_FRS12_HBH_N1_lib36166_2072_7_1_peak_12070.1	5	26806098	26806853	EnrichedRegions_ANR0001_IC-2032_FRS12_HBH_N1_lib36166_2072_7_1_peak_12070	37.4292	755	Intergenic	755	0	0	0	AT5G67180	-	coding	-2384	-4684	-2699	-4514	5'	26806633
N1	EnrichedRegions_ANR0001_IC-2032_FRS12_HBH_N1_lib36166_2072_7_1_peak_11022.1	5	17760036	17761073	EnrichedRegions_ANR0001_IC-2032_FRS12_HBH_N1_lib36166_2072_7_1_peak_11022	37.3651	1037	Intergenic	1037	0	0	0	AT5G44130	+	coding	-778	-1691	-816	-1559	5'	17760312
N1	EnrichedRegions_ANR0001_IC-2032_FRS12_HBH_N1_lib36166_2072_7_1_peak_4513.1	2	16805244	16805929	EnrichedRegions_ANR0001_IC-2032_FRS12_HBH_N1_lib36166_2072_7_1_peak_4513	37.3585	685	Intergenic	685	0	0	0	AT2G40230	-	coding	-883	-2532	-1038	-2339	5'	16805624
N1	EnrichedRegions_ANR0001_IC-2032_FRS12_HBH_N1_lib36166_2072_7_1_peak_4565.1	2	17162287	17162852	EnrichedRegions_ANR0001_IC-2032_FRS12_HBH_N1_lib36166_2072_7_1_peak_4565	37.3441	565	Intergenic	565	0	0	0	AT2G41170	-	coding	-1348	-3380	-1639	-3174	5'	17162484
N1	EnrichedRegions_ANR0001_IC-2032_FRS12_HBH_N1_lib36166_2072_7_1_peak_451.1	1	4621720	4622141	EnrichedRegions_ANR0001_IC-2032_FRS12_HBH_N1_lib36166_2072_7_1_peak_451	37.2791	421	Intergenic	421	0	0	0	AT1G13470	-	coding	-362	-1714	-400	-1620	5'	4621942
N1	EnrichedRegions_ANR0001_IC-2032_FRS12_HBH_N1_lib36166_2072_7_1_peak_3819.1	2	9907392	9907940	EnrichedRegions_ANR0001_IC-2032_FRS12_HBH_N1_lib36166_2072_7_1_peak_3819	37.2327	548	Intergenic	548	0	0	0	AT2G23290	-	coding	-1702	-2835	-1798	-2727	5'	9907622
N1	EnrichedRegions_ANR0001_IC-2032_FRS12_HBH_N1_lib36166_2072_7_1_peak_4416.1	2	16342226	16343450	EnrichedRegions_ANR0001_IC-2032_FRS12_HBH_N1_lib36166_2072_7_1_peak_4416	37.2327	1224	Intergenic	1224	0	0	0	AT2G39180	-	coding	3824	1310	3767	1437	3'	16342841
N1	EnrichedRegions_ANR0001_IC-2032_FRS12_HBH_N1_lib36166_2072_7_1_peak_1262.1	1	14030441	14030945	EnrichedRegions_ANR0001_IC-2032_FRS12_HBH_N1_lib36166_2072_7_1_peak_1262	37.1753	504	Coding	176	0	328	0	AT1G36992	+	rna	816	-29	816	-29	I	14030739
N1	EnrichedRegions_ANR0001_IC-2032_FRS12_HBH_N1_lib36166_2072_7_1_peak_4869.1	2	18734105	18736436	EnrichedRegions_ANR0001_IC-2032_FRS12_HBH_N1_lib36166_2072_7_1_peak_4869	37.1687	2331	Intergenic	2308	23	0	0	AT2G45460	-	coding	6195	1193	6044	1408	3'	18735646
N1	EnrichedRegions_ANR0001_IC-2032_FRS12_HBH_N1_lib36166_2072_7_1_peak_4792.1	2	18422831	18423262	EnrichedRegions_ANR0001_IC-2032_FRS12_HBH_N1_lib36166_2072_7_1_peak_4792	37.0664	431	Intergenic	422	9	0	0	AT2G44660	-	coding	-206	-2213	-218	-2213	5'	18423045
N1	EnrichedRegions_ANR0001_IC-2032_FRS12_HBH_N1_lib36166_2072_7_1_peak_3715.1	2	9460413	9460842	EnrichedRegions_ANR0001_IC-2032_FRS12_HBH_N1_lib36166_2072_7_1_peak_3715	37.0043	429	Intergenic	429	0	0	0	AT2G22250	-	coding	-199	-2801	-314	-2600	5'	9460611
N1	EnrichedRegions_ANR0001_IC-2032_FRS12_HBH_N1_lib36166_2072_7_1_peak_7412.1	3	22296054	22296993	EnrichedRegions_ANR0001_IC-2032_FRS12_HBH_N1_lib36166_2072_7_1_peak_7412	36.983	939	Intergenic	939	0	0	0	AT3G60320	-	coding	-1041	-4526	-1184	-4339	5'	22296412
N1	EnrichedRegions_ANR0001_IC-2032_FRS12_HBH_N1_lib36166_2072_7_1_peak_1772.1	1	22214295	22214709	EnrichedRegions_ANR0001_IC-2032_FRS12_HBH_N1_lib36166_2072_7_1_peak_1772	36.9637	414	Intergenic	284	78	52	0	AT1G60230	-	coding	-69	-2409	-147	-2270	5'	22214493
N1	EnrichedRegions_ANR0001_IC-2032_FRS12_HBH_N1_lib36166_2072_7_1_peak_5257.1	3	2043087	2043969	EnrichedRegions_ANR0001_IC-2032_FRS12_HBH_N1_lib36166_2072_7_1_peak_5257	36.9637	882	Intergenic	882	0	0	0	AT3G06560	+	coding	-595	-3452	-686	-3277	5'	2043757
N1	EnrichedRegions_ANR0001_IC-2032_FRS12_HBH_N1_lib36166_2072_7_1_peak_5481.1	3	3956770	3957858	EnrichedRegions_ANR0001_IC-2032_FRS12_HBH_N1_lib36166_2072_7_1_peak_5481	36.9637	1088	Intergenic	949	123	16	0	AT3G12470	-	coding	-132	-902	-174	-836	5'	3956959
N1	EnrichedRegions_ANR0001_IC-2032_FRS12_HBH_N1_lib36166_2072_7_1_peak_11871.1	5	25586302	25586701	EnrichedRegions_ANR0001_IC-2032_FRS12_HBH_N1_lib36166_2072_7_1_peak_11871	36.9637	399	UTR	201	107	91	0	AT5G63930	+	coding	3485	-8	3485	99	I	25586491
N1	EnrichedRegions_ANR0001_IC-2032_FRS12_HBH_N1_lib36166_2072_7_1_peak_3319.1	2	6738169	6738500	EnrichedRegions_ANR0001_IC-2032_FRS12_HBH_N1_lib36166_2072_7_1_peak_3319	36.8746	331	Intergenic	331	0	0	0	AT2G15430	+	coding	4790	2681	4695	2874	3'	6738356
N1	EnrichedRegions_ANR0001_IC-2032_FRS12_HBH_N1_lib36166_2072_7_1_peak_5868.1	3	6801538	6801932	EnrichedRegions_ANR0001_IC-2032_FRS12_HBH_N1_lib36166_2072_7_1_peak_5868	36.8186	394	UTR	191	203	0	0	AT3G19570	+	coding	4221	-34	3928	362	I	6801706
N1	EnrichedRegions_ANR0001_IC-2032_FRS12_HBH_N1_lib36166_2072_7_1_peak_11133.1	5	18978278	18978933	EnrichedRegions_ANR0001_IC-2032_FRS12_HBH_N1_lib36166_2072_7_1_peak_11133	36.8186	655	Intergenic	655	0	0	0	AT5G46770	+	coding	1123	371	1037	636	3'	18978531
N1	EnrichedRegions_ANR0001_IC-2032_FRS12_HBH_N1_lib36166_2072_7_1_peak_7097.1	3	20005283	20005733	EnrichedRegions_ANR0001_IC-2032_FRS12_HBH_N1_lib36166_2072_7_1_peak_7097	36.8109	450	Intergenic	450	0	0	0	AT3G54020	+	coding	-199	-2720	-564	-2486	5'	20005534
N1	EnrichedRegions_ANR0001_IC-2032_FRS12_HBH_N1_lib36166_2072_7_1_peak_5688.1	3	5694646	5695534	EnrichedRegions_ANR0001_IC-2032_FRS12_HBH_N1_lib36166_2072_7_1_peak_5688	36.7453	888	Intergenic	764	124	0	0	AT3G16730	-	coding	4143	386	3839	609	3'	5695024
N1	EnrichedRegions_ANR0001_IC-2032_FRS12_HBH_N1_lib36166_2072_7_1_peak_10265.1	5	6996483	6997257	EnrichedRegions_ANR0001_IC-2032_FRS12_HBH_N1_lib36166_2072_7_1_peak_10265	36.6474	774	Intergenic	774	0	0	0	AT5G20680	+	coding	-1126	-4933	-1969	-4619	5'	6996977
N1	EnrichedRegions_ANR0001_IC-2032_FRS12_HBH_N1_lib36166_2072_7_1_peak_4611.1	2	17519146	17519600	EnrichedRegions_ANR0001_IC-2032_FRS12_HBH_N1_lib36166_2072_7_1_peak_4611	36.6166	454	Intergenic	306	148	0	0	AT2G41960	-	coding	-46	-5221	-324	-5095	5'	17519339
N1	EnrichedRegions_ANR0001_IC-2032_FRS12_HBH_N1_lib36166_2072_7_1_peak_2945.1	2	257580	257985	EnrichedRegions_ANR0001_IC-2032_FRS12_HBH_N1_lib36166_2072_7_1_peak_2945	36.6163	405	Intergenic	405	0	0	0	AT2G01570	-	coding	-236	-2537	-442	-2205	5'	257786
N1	EnrichedRegions_ANR0001_IC-2032_FRS12_HBH_N1_lib36166_2072_7_1_peak_2988.1	2	411989	412604	EnrichedRegions_ANR0001_IC-2032_FRS12_HBH_N1_lib36166_2072_7_1_peak_2988	36.5655	615	Intron	0	0	0	615	AT2G01905	+	coding	1894	-3109	1848	-1256	I	412221
N1	EnrichedRegions_ANR0001_IC-2032_FRS12_HBH_N1_lib36166_2072_7_1_peak_2183.1	1	26119577	26119939	EnrichedRegions_ANR0001_IC-2032_FRS12_HBH_N1_lib36166_2072_7_1_peak_2183	36.5166	362	Intergenic	362	0	0	0	AT1G69485	-	coding	-179	-1526	-413	-1222	5'	26119755
N1	EnrichedRegions_ANR0001_IC-2032_FRS12_HBH_N1_lib36166_2072_7_1_peak_10035.1	5	5529824	5530225	EnrichedRegions_ANR0001_IC-2032_FRS12_HBH_N1_lib36166_2072_7_1_peak_10035	36.5166	401	Intergenic	294	52	55	0	AT5G16810	-	coding	-106	-3294	-158	-3176	5'	5530036
N1	EnrichedRegions_ANR0001_IC-2032_FRS12_HBH_N1_lib36166_2072_7_1_peak_1663.1	1	21007934	21008307	EnrichedRegions_ANR0001_IC-2032_FRS12_HBH_N1_lib36166_2072_7_1_peak_1663	36.5014	373	Intergenic	215	76	82	0	AT1G56145	-	coding	5886	17	5802	93	3'	21008132
N1	EnrichedRegions_ANR0001_IC-2032_FRS12_HBH_N1_lib36166_2072_7_1_peak_522.1	1	5189841	5191558	EnrichedRegions_ANR0001_IC-2032_FRS12_HBH_N1_lib36166_2072_7_1_peak_522	36.4779	1717	Intergenic	1717	0	0	0	AT1G15090	-	rna	-1506	-1579	-1506	-1579	5'	5191266
N1	EnrichedRegions_ANR0001_IC-2032_FRS12_HBH_N1_lib36166_2072_7_1_peak_4382.1	2	16165577	16166046	EnrichedRegions_ANR0001_IC-2032_FRS12_HBH_N1_lib36166_2072_7_1_peak_4382	36.4044	469	Intergenic	182	275	0	12	AT2G38650	-	coding	-37	-4004	-289	-3956	5'	16165812
N1	EnrichedRegions_ANR0001_IC-2032_FRS12_HBH_N1_lib36166_2072_7_1_peak_1154.1	1	12908261	12908885	EnrichedRegions_ANR0001_IC-2032_FRS12_HBH_N1_lib36166_2072_7_1_peak_1154	36.379	624	Intergenic	624	0	0	0	AT1G35220	+	coding	-407	-6295	-786	-5409	5'	12908507
N1	EnrichedRegions_ANR0001_IC-2032_FRS12_HBH_N1_lib36166_2072_7_1_peak_418.1	1	4492506	4492933	EnrichedRegions_ANR0001_IC-2032_FRS12_HBH_N1_lib36166_2072_7_1_peak_418	36.3771	427	Intergenic	345	82	0	0	AT1G13170	-	coding	-126	-4180	-435	-3887	5'	4492713
N1	EnrichedRegions_ANR0001_IC-2032_FRS12_HBH_N1_lib36166_2072_7_1_peak_1393.1	1	18276301	18276746	EnrichedRegions_ANR0001_IC-2032_FRS12_HBH_N1_lib36166_2072_7_1_peak_1393	36.3771	445	Intergenic	229	39	177	0	AT1G49370	-	pseudo	-61	-1488	-61	-1488	5'	18276538
N1	EnrichedRegions_ANR0001_IC-2032_FRS12_HBH_N1_lib36166_2072_7_1_peak_1979.1	1	24551298	24552159	EnrichedRegions_ANR0001_IC-2032_FRS12_HBH_N1_lib36166_2072_7_1_peak_1979	36.3771	861	Intergenic	705	91	65	0	AT1G65950	-	coding	-411	-4851	-436	-4695	5'	24551555
N1	EnrichedRegions_ANR0001_IC-2032_FRS12_HBH_N1_lib36166_2072_7_1_peak_2201.1	1	26168187	26169339	EnrichedRegions_ANR0001_IC-2032_FRS12_HBH_N1_lib36166_2072_7_1_peak_2201	36.3771	1152	Intergenic	1152	0	0	0	AT1G69580	+	coding	-2884	-4553	-3068	-4553	5'	26169059
N1	EnrichedRegions_ANR0001_IC-2032_FRS12_HBH_N1_lib36166_2072_7_1_peak_3603.1	2	8656976	8657722	EnrichedRegions_ANR0001_IC-2032_FRS12_HBH_N1_lib36166_2072_7_1_peak_3603	36.3771	746	Intergenic	746	0	0	0	AT2G20060	+	coding	-1544	-3990	-1885	-3728	5'	8657499
N1	EnrichedRegions_ANR0001_IC-2032_FRS12_HBH_N1_lib36166_2072_7_1_peak_4196.1	2	14109720	14110095	EnrichedRegions_ANR0001_IC-2032_FRS12_HBH_N1_lib36166_2072_7_1_peak_4196	36.3771	375	Intergenic	244	114	17	0	AT2G33290	+	coding	-61	-2484	-175	-2130	5'	14109903
N1	EnrichedRegions_ANR0001_IC-2032_FRS12_HBH_N1_lib36166_2072_7_1_peak_4328.1	2	15616734	15617383	EnrichedRegions_ANR0001_IC-2032_FRS12_HBH_N1_lib36166_2072_7_1_peak_4328	36.3771	649	Intergenic	649	0	0	0	AT2G37180	+	coding	-532	-1979	-603	-1761	5'	15617176
N1	EnrichedRegions_ANR0001_IC-2032_FRS12_HBH_N1_lib36166_2072_7_1_peak_5910.1	3	7215601	7217625	EnrichedRegions_ANR0001_IC-2032_FRS12_HBH_N1_lib36166_2072_7_1_peak_5910	36.3771	2024	Intergenic	2024	0	0	0	AT3G20640	-	coding	-3439	-6331	-3539	-6084	5'	7216738
N1	EnrichedRegions_ANR0001_IC-2032_FRS12_HBH_N1_lib36166_2072_7_1_peak_6255.1	3	9685624	9686055	EnrichedRegions_ANR0001_IC-2032_FRS12_HBH_N1_lib36166_2072_7_1_peak_6255	36.3771	431	Intergenic	431	0	0	0	AT3G26470	+	coding	-274	-1818	-320	-1076	5'	9685824
N1	EnrichedRegions_ANR0001_IC-2032_FRS12_HBH_N1_lib36166_2072_7_1_peak_6299.1	3	10062977	10063759	EnrichedRegions_ANR0001_IC-2032_FRS12_HBH_N1_lib36166_2072_7_1_peak_6299	36.3771	782	Intergenic	782	0	0	0	AT3G27250	+	coding	1937	751	1849	1001	3'	10063482
N1	EnrichedRegions_ANR0001_IC-2032_FRS12_HBH_N1_lib36166_2072_7_1_peak_7397.1	3	22209866	22210326	EnrichedRegions_ANR0001_IC-2032_FRS12_HBH_N1_lib36166_2072_7_1_peak_7397	36.3771	460	Intergenic	380	80	0	0	AT3G60130	+	coding	-187	-3781	-284	-3591	5'	22210059
N1	EnrichedRegions_ANR0001_IC-2032_FRS12_HBH_N1_lib36166_2072_7_1_peak_7790.1	4	1495046	1495450	EnrichedRegions_ANR0001_IC-2032_FRS12_HBH_N1_lib36166_2072_7_1_peak_7790	36.3771	404	Intergenic	346	58	0	0	AT4G03390	-	coding	-144	-4782	-694	-4335	5'	1495247
N1	EnrichedRegions_ANR0001_IC-2032_FRS12_HBH_N1_lib36166_2072_7_1_peak_8313.1	4	10089989	10090355	EnrichedRegions_ANR0001_IC-2032_FRS12_HBH_N1_lib36166_2072_7_1_peak_8313	36.3771	366	Intron	0	0	0	366	AT4G18250	-	coding	1784	-2836	1784	-2836	I	10090179
N1	EnrichedRegions_ANR0001_IC-2032_FRS12_HBH_N1_lib36166_2072_7_1_peak_8445.1	4	11271750	11272335	EnrichedRegions_ANR0001_IC-2032_FRS12_HBH_N1_lib36166_2072_7_1_peak_8445	36.3771	585	Intron	0	0	27	558	AT4G21120	+	coding	1926	-2002	1653	-1804	I	11271971
N1	EnrichedRegions_ANR0001_IC-2032_FRS12_HBH_N1_lib36166_2072_7_1_peak_8561.1	4	12288639	12289660	EnrichedRegions_ANR0001_IC-2032_FRS12_HBH_N1_lib36166_2072_7_1_peak_8561	36.3771	1021	Intergenic	1021	0	0	0	AT4G23540	-	coding	-2491	-8498	-2491	-8364	5'	12288911
N1	EnrichedRegions_ANR0001_IC-2032_FRS12_HBH_N1_lib36166_2072_7_1_peak_8596.1	4	12503373	12504141	EnrichedRegions_ANR0001_IC-2032_FRS12_HBH_N1_lib36166_2072_7_1_peak_8596	36.3771	768	Intergenic	409	188	24	147	AT4G24060	+	coding	-145	-2009	-333	-1780	5'	12503637
N1	EnrichedRegions_ANR0001_IC-2032_FRS12_HBH_N1_lib36166_2072_7_1_peak_9068.1	4	17397553	17398070	EnrichedRegions_ANR0001_IC-2032_FRS12_HBH_N1_lib36166_2072_7_1_peak_9068	36.3771	517	Intergenic	517	0	0	0	AT4G36920	+	coding	-3094	-5579	-3245	-5387	5'	17397753
N1	EnrichedRegions_ANR0001_IC-2032_FRS12_HBH_N1_lib36166_2072_7_1_peak_9307.1	5	793059	793435	EnrichedRegions_ANR0001_IC-2032_FRS12_HBH_N1_lib36166_2072_7_1_peak_9307	36.3771	376	UTR	78	290	8	0	AT5G03280	+	coding	5835	-93	4674	197	I	793263
N1	EnrichedRegions_ANR0001_IC-2032_FRS12_HBH_N1_lib36166_2072_7_1_peak_9623.1	5	3309762	3311029	EnrichedRegions_ANR0001_IC-2032_FRS12_HBH_N1_lib36166_2072_7_1_peak_9623	36.3771	1267	Intergenic	1267	0	0	0	AT5G10504	-	coding	694	593	694	593	3'	3310802
N1	EnrichedRegions_ANR0001_IC-2032_FRS12_HBH_N1_lib36166_2072_7_1_peak_9887.1	5	4620929	4621845	EnrichedRegions_ANR0001_IC-2032_FRS12_HBH_N1_lib36166_2072_7_1_peak_9887	36.3771	916	Intergenic	916	0	0	0	AT5G14330	-	coding	-836	-1590	-836	-1440	5'	4621387
N1	EnrichedRegions_ANR0001_IC-2032_FRS12_HBH_N1_lib36166_2072_7_1_peak_10125.1	5	6066187	6066575	EnrichedRegions_ANR0001_IC-2032_FRS12_HBH_N1_lib36166_2072_7_1_peak_10125	36.3771	388	Intergenic	388	0	0	0	AT5G18320	-	coding	-191	-1946	-191	-1946	5'	6066377
N1	EnrichedRegions_ANR0001_IC-2032_FRS12_HBH_N1_lib36166_2072_7_1_peak_10712.1	5	13764023	13764461	EnrichedRegions_ANR0001_IC-2032_FRS12_HBH_N1_lib36166_2072_7_1_peak_10712	36.3771	438	Intergenic	438	0	0	0	AT5G35580	+	coding	2292	313	2277	406	3'	13764257
N1	EnrichedRegions_ANR0001_IC-2032_FRS12_HBH_N1_lib36166_2072_7_1_peak_11005.1	5	17672509	17672898	EnrichedRegions_ANR0001_IC-2032_FRS12_HBH_N1_lib36166_2072_7_1_peak_11005	36.3771	389	UTR	160	229	0	0	AT5G43920	+	coding	29	-3147	-699	-2932	I	17672698
N1	EnrichedRegions_ANR0001_IC-2032_FRS12_HBH_N1_lib36166_2072_7_1_peak_11538.1	5	22880038	22880775	EnrichedRegions_ANR0001_IC-2032_FRS12_HBH_N1_lib36166_2072_7_1_peak_11538	36.3771	737	Intergenic	737	0	0	0	AT5G56510	+	coding	-1418	-3539	-1418	-3539	5'	22880303
N1	EnrichedRegions_ANR0001_IC-2032_FRS12_HBH_N1_lib36166_2072_7_1_peak_11555.1	5	23051805	23052694	EnrichedRegions_ANR0001_IC-2032_FRS12_HBH_N1_lib36166_2072_7_1_peak_11555	36.3771	889	Intergenic	889	0	0	0	AT5G56975	-	rna	2382	2309	2382	2309	3'	23052462
N1	EnrichedRegions_ANR0001_IC-2032_FRS12_HBH_N1_lib36166_2072_7_1_peak_4981.1	2	19377109	19377540	EnrichedRegions_ANR0001_IC-2032_FRS12_HBH_N1_lib36166_2072_7_1_peak_4981	36.369	431	UTR	8	234	189	0	AT2G47190	+	coding	1114	-215	1032	19	I	19377316
N1	EnrichedRegions_ANR0001_IC-2032_FRS12_HBH_N1_lib36166_2072_7_1_peak_8274.1	4	9920272	9920811	EnrichedRegions_ANR0001_IC-2032_FRS12_HBH_N1_lib36166_2072_7_1_peak_8274	36.271	539	Intergenic	335	204	0	0	AT4G17840	-	coding	-109	-2532	-394	-2362	5'	9920584
N1	EnrichedRegions_ANR0001_IC-2032_FRS12_HBH_N1_lib36166_2072_7_1_peak_4742.1	2	18107112	18108307	EnrichedRegions_ANR0001_IC-2032_FRS12_HBH_N1_lib36166_2072_7_1_peak_4742	36.2642	1195	Intergenic	1195	0	0	0	AT2G43680	+	coding	-956	-4438	-1909	-4194	5'	18107393
N1	EnrichedRegions_ANR0001_IC-2032_FRS12_HBH_N1_lib36166_2072_7_1_peak_7875.1	4	5738542	5739452	EnrichedRegions_ANR0001_IC-2032_FRS12_HBH_N1_lib36166_2072_7_1_peak_7875	36.057	910	Intergenic	766	0	144	0	AT4G08949	-	coding	-16	-159	-16	-159	5'	5739167
N1	EnrichedRegions_ANR0001_IC-2032_FRS12_HBH_N1_lib36166_2072_7_1_peak_5746.1	3	5865533	5865994	EnrichedRegions_ANR0001_IC-2032_FRS12_HBH_N1_lib36166_2072_7_1_peak_5746	36.0286	461	Intergenic	461	0	0	0	AT3G17190	+	coding	-1593	-2382	-1593	-2382	5'	5865799
N1	EnrichedRegions_ANR0001_IC-2032_FRS12_HBH_N1_lib36166_2072_7_1_peak_6570.1	3	15517338	15517931	EnrichedRegions_ANR0001_IC-2032_FRS12_HBH_N1_lib36166_2072_7_1_peak_6570	36.0247	593	UTR	173	223	197	0	AT3G43610	-	coding	6357	-50	6197	42	I	15517730
N1	EnrichedRegions_ANR0001_IC-2032_FRS12_HBH_N1_lib36166_2072_7_1_peak_4494.1	2	16743867	16744748	EnrichedRegions_ANR0001_IC-2032_FRS12_HBH_N1_lib36166_2072_7_1_peak_4494	36.004	881	UTR	0	154	69	658	AT2G40095	+	coding	1474	-647	1390	42	I	16744497
N1	EnrichedRegions_ANR0001_IC-2032_FRS12_HBH_N1_lib36166_2072_7_1_peak_3062.1	2	800451	801066	EnrichedRegions_ANR0001_IC-2032_FRS12_HBH_N1_lib36166_2072_7_1_peak_3062	35.9642	615	Intergenic	615	0	0	0	AT2G02810	+	coding	-761	-2667	-874	-2520	5'	800769
N1	EnrichedRegions_ANR0001_IC-2032_FRS12_HBH_N1_lib36166_2072_7_1_peak_4861.1	2	18716437	18718370	EnrichedRegions_ANR0001_IC-2032_FRS12_HBH_N1_lib36166_2072_7_1_peak_4861	35.9506	1933	Intergenic	1911	22	0	0	AT2G45420	+	coding	-1345	-3726	-1598	-3442	5'	18717003
N1	EnrichedRegions_ANR0001_IC-2032_FRS12_HBH_N1_lib36166_2072_7_1_peak_946.1	1	10263695	10264228	EnrichedRegions_ANR0001_IC-2032_FRS12_HBH_N1_lib36166_2072_7_1_peak_946	35.9328	533	Intergenic	533	0	0	0	AT1G29340	+	coding	-470	-2893	-487	-2676	5'	10263925
N1	EnrichedRegions_ANR0001_IC-2032_FRS12_HBH_N1_lib36166_2072_7_1_peak_5197.1	3	1470445	1471258	EnrichedRegions_ANR0001_IC-2032_FRS12_HBH_N1_lib36166_2072_7_1_peak_5197	35.9328	813	Intergenic	706	22	85	0	AT3G05180	-	coding	-109	-2262	-131	-2061	5'	1470660
N1	EnrichedRegions_ANR0001_IC-2032_FRS12_HBH_N1_lib36166_2072_7_1_peak_9511.1	5	2521467	2521863	EnrichedRegions_ANR0001_IC-2032_FRS12_HBH_N1_lib36166_2072_7_1_peak_9511	35.9328	396	UTR	0	356	0	40	AT5G07910	-	coding	2555	-112	2123	291	I	2521646
N1	EnrichedRegions_ANR0001_IC-2032_FRS12_HBH_N1_lib36166_2072_7_1_peak_632.1	1	6886276	6886928	EnrichedRegions_ANR0001_IC-2032_FRS12_HBH_N1_lib36166_2072_7_1_peak_632	35.9266	652	Intergenic	603	49	0	0	AT1G19850	+	coding	-129	-4624	-603	-4432	5'	6886750
N1	EnrichedRegions_ANR0001_IC-2032_FRS12_HBH_N1_lib36166_2072_7_1_peak_8730.1	4	13860569	13861053	EnrichedRegions_ANR0001_IC-2032_FRS12_HBH_N1_lib36166_2072_7_1_peak_8730	35.8367	484	Intergenic	481	0	3	0	AT4G27820	-	coding	-232	-3054	-232	-2930	5'	13860803
N1	EnrichedRegions_ANR0001_IC-2032_FRS12_HBH_N1_lib36166_2072_7_1_peak_4846.1	2	18649666	18650275	EnrichedRegions_ANR0001_IC-2032_FRS12_HBH_N1_lib36166_2072_7_1_peak_4846	35.7794	609	Intergenic	609	0	0	0	AT2G45230	-	te	5581	1457	5581	1457	3'	18649863
N1	EnrichedRegions_ANR0001_IC-2032_FRS12_HBH_N1_lib36166_2072_7_1_peak_4425.1	2	16368342	16368934	EnrichedRegions_ANR0001_IC-2032_FRS12_HBH_N1_lib36166_2072_7_1_peak_4425	35.7116	592	Intergenic	592	0	0	0	AT2G39210	-	coding	-459	-2577	-503	-2447	5'	16368734
N1	EnrichedRegions_ANR0001_IC-2032_FRS12_HBH_N1_lib36166_2072_7_1_peak_10015.1	5	5404975	5405492	EnrichedRegions_ANR0001_IC-2032_FRS12_HBH_N1_lib36166_2072_7_1_peak_10015	35.7036	517	Intergenic	195	262	60	0	AT5G16550	+	coding	-43	-1580	-219	-1334	5'	5405307
N1	EnrichedRegions_ANR0001_IC-2032_FRS12_HBH_N1_lib36166_2072_7_1_peak_9840.1	5	4276801	4277494	EnrichedRegions_ANR0001_IC-2032_FRS12_HBH_N1_lib36166_2072_7_1_peak_9840	35.6554	693	Intergenic	693	0	0	0	AT5G13340	-	coding	2352	845	2303	845	3'	4277094
N1	EnrichedRegions_ANR0001_IC-2032_FRS12_HBH_N1_lib36166_2072_7_1_peak_3502.1	2	7897957	7898450	EnrichedRegions_ANR0001_IC-2032_FRS12_HBH_N1_lib36166_2072_7_1_peak_3502	35.5805	493	UTR	55	438	0	0	AT2G18162	-	coding	925	-305	725	600	I	7898317
N1	EnrichedRegions_ANR0001_IC-2032_FRS12_HBH_N1_lib36166_2072_7_1_peak_6617.1	3	16383430	16383802	EnrichedRegions_ANR0001_IC-2032_FRS12_HBH_N1_lib36166_2072_7_1_peak_6617	35.5805	372	UTR	0	207	165	0	AT3G44880	+	coding	33	-2684	-230	-2576	I	16383628
N1	EnrichedRegions_ANR0001_IC-2032_FRS12_HBH_N1_lib36166_2072_7_1_peak_1263.1	1	14134799	14135617	EnrichedRegions_ANR0001_IC-2032_FRS12_HBH_N1_lib36166_2072_7_1_peak_1263	35.5722	818	Intergenic	818	0	0	0	AT1G37113	+	coding	-1002	-2834	-1002	-2834	5'	14135411
N1	EnrichedRegions_ANR0001_IC-2032_FRS12_HBH_N1_lib36166_2072_7_1_peak_4396.1	2	16270045	16270613	EnrichedRegions_ANR0001_IC-2032_FRS12_HBH_N1_lib36166_2072_7_1_peak_4396	35.5647	568	Intergenic	568	0	0	0	AT2G38960	+	coding	4918	1983	4862	2167	3'	16270317
N1	EnrichedRegions_ANR0001_IC-2032_FRS12_HBH_N1_lib36166_2072_7_1_peak_1006.1	1	11222632	11223051	EnrichedRegions_ANR0001_IC-2032_FRS12_HBH_N1_lib36166_2072_7_1_peak_1006	35.5407	419	Intergenic	264	80	75	0	AT1G31350	-	coding	-63	-1514	-143	-1330	5'	11222849
N1	EnrichedRegions_ANR0001_IC-2032_FRS12_HBH_N1_lib36166_2072_7_1_peak_9965.1	5	5038169	5038881	EnrichedRegions_ANR0001_IC-2032_FRS12_HBH_N1_lib36166_2072_7_1_peak_9965	35.5109	712	Intergenic	578	134	0	0	AT5G15530	+	coding	-88	-2177	-292	-1774	5'	5038663
N1	EnrichedRegions_ANR0001_IC-2032_FRS12_HBH_N1_lib36166_2072_7_1_peak_1418.1	1	18701161	18702105	EnrichedRegions_ANR0001_IC-2032_FRS12_HBH_N1_lib36166_2072_7_1_peak_1418	35.4948	944	Intergenic	790	113	41	0	AT1G50480	+	coding	-73	-3060	-186	-2809	5'	18701878
N1	EnrichedRegions_ANR0001_IC-2032_FRS12_HBH_N1_lib36166_2072_7_1_peak_10512.1	5	8731755	8734426	EnrichedRegions_ANR0001_IC-2032_FRS12_HBH_N1_lib36166_2072_7_1_peak_10512	35.4481	2671	Intergenic	2671	0	0	0	AT5G25220	+	coding	-1901	-4411	-2035	-3942	5'	8734173
N1	EnrichedRegions_ANR0001_IC-2032_FRS12_HBH_N1_lib36166_2072_7_1_peak_8100.1	4	8570043	8571592	EnrichedRegions_ANR0001_IC-2032_FRS12_HBH_N1_lib36166_2072_7_1_peak_8100	35.4068	1549	Intergenic	1549	0	0	0	AT4G14990	-	coding	-989	-5181	-1292	-4544	5'	8570803
N1	EnrichedRegions_ANR0001_IC-2032_FRS12_HBH_N1_lib36166_2072_7_1_peak_7458.1	3	22553091	22554256	EnrichedRegions_ANR0001_IC-2032_FRS12_HBH_N1_lib36166_2072_7_1_peak_7458	35.3761	1165	UTR	587	531	47	0	AT3G60966	+	coding	950	-98	852	433	I	22553570
N1	EnrichedRegions_ANR0001_IC-2032_FRS12_HBH_N1_lib36166_2072_7_1_peak_4621.1	2	17568070	17568530	EnrichedRegions_ANR0001_IC-2032_FRS12_HBH_N1_lib36166_2072_7_1_peak_4621	35.3472	460	Intergenic	385	75	0	0	AT2G42130	+	coding	2128	169	2071	397	3'	17568313
N1	EnrichedRegions_ANR0001_IC-2032_FRS12_HBH_N1_lib36166_2072_7_1_peak_122.1	1	1519816	1520238	EnrichedRegions_ANR0001_IC-2032_FRS12_HBH_N1_lib36166_2072_7_1_peak_122	35.3317	422	Intergenic	422	0	0	0	AT1G05240	+	coding	-1110	-2654	-1175	-2420	5'	1520027
N1	EnrichedRegions_ANR0001_IC-2032_FRS12_HBH_N1_lib36166_2072_7_1_peak_485.1	1	4901026	4902938	EnrichedRegions_ANR0001_IC-2032_FRS12_HBH_N1_lib36166_2072_7_1_peak_485	35.3317	1912	Intergenic	1912	0	0	0	AT1G14345	+	coding	2139	1305	2108	1518	3'	4901284
N1	EnrichedRegions_ANR0001_IC-2032_FRS12_HBH_N1_lib36166_2072_7_1_peak_760.1	1	8205999	8206563	EnrichedRegions_ANR0001_IC-2032_FRS12_HBH_N1_lib36166_2072_7_1_peak_760	35.3317	564	Intergenic	342	14	208	0	AT1G23147	+	coding	385	51	323	51	3'	8206257
N1	EnrichedRegions_ANR0001_IC-2032_FRS12_HBH_N1_lib36166_2072_7_1_peak_1562.1	1	19830442	19831433	EnrichedRegions_ANR0001_IC-2032_FRS12_HBH_N1_lib36166_2072_7_1_peak_1562	35.3317	991	Intergenic	991	0	0	0	AT1G53180	+	coding	-502	-1956	-643	-1788	5'	19830939
N1	EnrichedRegions_ANR0001_IC-2032_FRS12_HBH_N1_lib36166_2072_7_1_peak_1884.1	1	23269222	23269871	EnrichedRegions_ANR0001_IC-2032_FRS12_HBH_N1_lib36166_2072_7_1_peak_1884	35.3317	649	Intergenic	649	0	0	0	AT1G62835	-	pseudo	-927	-1485	-927	-1485	5'	23269461
N1	EnrichedRegions_ANR0001_IC-2032_FRS12_HBH_N1_lib36166_2072_7_1_peak_2190.1	1	26137592	26138670	EnrichedRegions_ANR0001_IC-2032_FRS12_HBH_N1_lib36166_2072_7_1_peak_2190	35.3317	1078	Intergenic	1078	0	0	0	AT1G69530	+	coding	-3582	-5242	-3780	-4946	5'	26138254
N1	EnrichedRegions_ANR0001_IC-2032_FRS12_HBH_N1_lib36166_2072_7_1_peak_2383.1	1	27074733	27076104	EnrichedRegions_ANR0001_IC-2032_FRS12_HBH_N1_lib36166_2072_7_1_peak_2383	35.3317	1371	Intergenic	1371	0	0	0	AT1G71930	+	coding	-621	-2438	-686	-2310	5'	27075519
N1	EnrichedRegions_ANR0001_IC-2032_FRS12_HBH_N1_lib36166_2072_7_1_peak_2491.1	1	27724687	27725052	EnrichedRegions_ANR0001_IC-2032_FRS12_HBH_N1_lib36166_2072_7_1_peak_2491	35.3317	365	Intergenic	315	50	0	0	AT1G73720	+	coding	-147	-5076	-204	-4867	5'	27724855
N1	EnrichedRegions_ANR0001_IC-2032_FRS12_HBH_N1_lib36166_2072_7_1_peak_2522.1	1	27974887	27975752	EnrichedRegions_ANR0001_IC-2032_FRS12_HBH_N1_lib36166_2072_7_1_peak_2522	35.3317	865	Intergenic	292	230	133	210	AT1G74430	+	coding	-21	-2276	-251	-1960	5'	27975158
N1	EnrichedRegions_ANR0001_IC-2032_FRS12_HBH_N1_lib36166_2072_7_1_peak_2654.1	1	28859926	28860911	EnrichedRegions_ANR0001_IC-2032_FRS12_HBH_N1_lib36166_2072_7_1_peak_2654	35.3317	985	Intergenic	985	0	0	0	AT1G76870	+	coding	3144	1987	3144	1987	3'	28860394
N1	EnrichedRegions_ANR0001_IC-2032_FRS12_HBH_N1_lib36166_2072_7_1_peak_3695.1	2	9386145	9386560	EnrichedRegions_ANR0001_IC-2032_FRS12_HBH_N1_lib36166_2072_7_1_peak_3695	35.3317	415	Intergenic	371	44	0	0	AT2G22080	+	coding	-173	-1840	-622	-1654	5'	9386343
N1	EnrichedRegions_ANR0001_IC-2032_FRS12_HBH_N1_lib36166_2072_7_1_peak_3770.1	2	9631446	9631986	EnrichedRegions_ANR0001_IC-2032_FRS12_HBH_N1_lib36166_2072_7_1_peak_3770	35.3317	540	Intergenic	540	0	0	0	AT2G22660	+	coding	4241	568	3912	809	3'	9631649
N1	EnrichedRegions_ANR0001_IC-2032_FRS12_HBH_N1_lib36166_2072_7_1_peak_3808.1	2	9815386	9816755	EnrichedRegions_ANR0001_IC-2032_FRS12_HBH_N1_lib36166_2072_7_1_peak_3808	35.3317	1369	Intergenic	1369	0	0	0	AT2G23060	-	coding	-863	-2753	-954	-2748	5'	9815587
N1	EnrichedRegions_ANR0001_IC-2032_FRS12_HBH_N1_lib36166_2072_7_1_peak_3932.1	2	11118396	11118944	EnrichedRegions_ANR0001_IC-2032_FRS12_HBH_N1_lib36166_2072_7_1_peak_3932	35.3317	548	Intergenic	548	0	0	0	AT2G26100	-	coding	-510	-2813	-589	-2506	5'	11118718
N1	EnrichedRegions_ANR0001_IC-2032_FRS12_HBH_N1_lib36166_2072_7_1_peak_4599.1	2	17366960	17367913	EnrichedRegions_ANR0001_IC-2032_FRS12_HBH_N1_lib36166_2072_7_1_peak_4599	35.3317	953	Intergenic	862	91	0	0	AT2G41660	+	coding	-218	-1585	-341	-1234	5'	17367604
N1	EnrichedRegions_ANR0001_IC-2032_FRS12_HBH_N1_lib36166_2072_7_1_peak_5167.1	3	1261470	1261953	EnrichedRegions_ANR0001_IC-2032_FRS12_HBH_N1_lib36166_2072_7_1_peak_5167	35.3317	483	Intergenic	269	142	72	0	AT3G04640	-	coding	-70	-847	-212	-691	5'	1261753
N1	EnrichedRegions_ANR0001_IC-2032_FRS12_HBH_N1_lib36166_2072_7_1_peak_5274.1	3	2160554	2160968	EnrichedRegions_ANR0001_IC-2032_FRS12_HBH_N1_lib36166_2072_7_1_peak_5274	35.3317	414	Intergenic	344	70	0	0	AT3G06850	-	coding	-140	-2789	-298	-2551	5'	2160763
N1	EnrichedRegions_ANR0001_IC-2032_FRS12_HBH_N1_lib36166_2072_7_1_peak_5300.1	3	2357932	2358321	EnrichedRegions_ANR0001_IC-2032_FRS12_HBH_N1_lib36166_2072_7_1_peak_5300	35.3317	389	UTR	151	238	0	0	AT3G07370	-	coding	2420	-46	2172	194	I	2358129
N1	EnrichedRegions_ANR0001_IC-2032_FRS12_HBH_N1_lib36166_2072_7_1_peak_5453.1	3	3694001	3695148	EnrichedRegions_ANR0001_IC-2032_FRS12_HBH_N1_lib36166_2072_7_1_peak_5453	35.3317	1147	Intergenic	987	160	0	0	AT3G11690	+	coding	-689	-2179	-1185	-1943	5'	3694299
N1	EnrichedRegions_ANR0001_IC-2032_FRS12_HBH_N1_lib36166_2072_7_1_peak_5605.1	3	5165080	5165451	EnrichedRegions_ANR0001_IC-2032_FRS12_HBH_N1_lib36166_2072_7_1_peak_5605	35.3317	371	Intergenic	371	0	0	0	AT3G15350	+	coding	-965	-3910	-2009	-3641	5'	5165241
N1	EnrichedRegions_ANR0001_IC-2032_FRS12_HBH_N1_lib36166_2072_7_1_peak_5943.1	3	7638137	7638840	EnrichedRegions_ANR0001_IC-2032_FRS12_HBH_N1_lib36166_2072_7_1_peak_5943	35.3317	703	Intergenic	526	87	90	0	AT3G21690	+	coding	-30	-3572	-117	-3228	5'	7638633
N1	EnrichedRegions_ANR0001_IC-2032_FRS12_HBH_N1_lib36166_2072_7_1_peak_6042.1	3	8146523	8147483	EnrichedRegions_ANR0001_IC-2032_FRS12_HBH_N1_lib36166_2072_7_1_peak_6042	35.3317	960	Intergenic	960	0	0	0	AT3G22961	+	coding	5088	4417	5088	4417	3'	8147226
N1	EnrichedRegions_ANR0001_IC-2032_FRS12_HBH_N1_lib36166_2072_7_1_peak_6048.1	3	8156382	8157951	EnrichedRegions_ANR0001_IC-2032_FRS12_HBH_N1_lib36166_2072_7_1_peak_6048	35.3317	1569	Intergenic	1569	0	0	0	AT3G22970	+	coding	4633	2522	4079	2790	3'	8156671
N1	EnrichedRegions_ANR0001_IC-2032_FRS12_HBH_N1_lib36166_2072_7_1_peak_6235.1	3	9488564	9489066	EnrichedRegions_ANR0001_IC-2032_FRS12_HBH_N1_lib36166_2072_7_1_peak_6235	35.3317	502	Intergenic	502	0	0	0	AT3G25910	+	coding	-410	-2319	-1025	-2143	5'	9488811
N1	EnrichedRegions_ANR0001_IC-2032_FRS12_HBH_N1_lib36166_2072_7_1_peak_6564.1	3	15335146	15335526	EnrichedRegions_ANR0001_IC-2032_FRS12_HBH_N1_lib36166_2072_7_1_peak_6564	35.3317	380	Intergenic	287	0	93	0	AT3G43402	-	coding	179	87	179	87	3'	15335337
N1	EnrichedRegions_ANR0001_IC-2032_FRS12_HBH_N1_lib36166_2072_7_1_peak_6947.1	3	19165272	19166057	EnrichedRegions_ANR0001_IC-2032_FRS12_HBH_N1_lib36166_2072_7_1_peak_6947	35.3317	785	Intergenic	785	0	0	0	AT3G51660	-	coding	-386	-1570	-557	-1404	5'	19165633
N1	EnrichedRegions_ANR0001_IC-2032_FRS12_HBH_N1_lib36166_2072_7_1_peak_7176.1	3	20606936	20608365	EnrichedRegions_ANR0001_IC-2032_FRS12_HBH_N1_lib36166_2072_7_1_peak_7176	35.3317	1429	Intergenic	1429	0	0	0	AT3G55560	-	coding	-1137	-2901	-1681	-2613	5'	20607517
N1	EnrichedRegions_ANR0001_IC-2032_FRS12_HBH_N1_lib36166_2072_7_1_peak_7730.1	4	740282	740892	EnrichedRegions_ANR0001_IC-2032_FRS12_HBH_N1_lib36166_2072_7_1_peak_7730	35.3317	610	Intergenic	610	0	0	0	AT4G01710	+	coding	4723	3872	4700	4026	3'	740476
N1	EnrichedRegions_ANR0001_IC-2032_FRS12_HBH_N1_lib36166_2072_7_1_peak_8106.1	4	8624033	8624842	EnrichedRegions_ANR0001_IC-2032_FRS12_HBH_N1_lib36166_2072_7_1_peak_8106	35.3317	809	Intergenic	809	0	0	0	AT4G15100	+	coding	-1424	-5100	-1424	-5100	5'	8624431
N1	EnrichedRegions_ANR0001_IC-2032_FRS12_HBH_N1_lib36166_2072_7_1_peak_8691.1	4	13441713	13443100	EnrichedRegions_ANR0001_IC-2032_FRS12_HBH_N1_lib36166_2072_7_1_peak_8691	35.3317	1387	Intergenic	1387	0	0	0	AT4G26640	-	coding	-1060	-4824	-1202	-4597	5'	13441895
N1	EnrichedRegions_ANR0001_IC-2032_FRS12_HBH_N1_lib36166_2072_7_1_peak_8825.1	4	14655876	14656585	EnrichedRegions_ANR0001_IC-2032_FRS12_HBH_N1_lib36166_2072_7_1_peak_8825	35.3317	709	Intergenic	709	0	0	0	AT4G29950	+	coding	-763	-4291	-1182	-4088	5'	14656282
N1	EnrichedRegions_ANR0001_IC-2032_FRS12_HBH_N1_lib36166_2072_7_1_peak_8912.1	4	15394213	15394939	EnrichedRegions_ANR0001_IC-2032_FRS12_HBH_N1_lib36166_2072_7_1_peak_8912	35.3317	726	Intergenic	508	218	0	0	AT4G31820	-	coding	-4	-3784	-807	-3646	5'	15394434
N1	EnrichedRegions_ANR0001_IC-2032_FRS12_HBH_N1_lib36166_2072_7_1_peak_9000.1	4	16686408	16686956	EnrichedRegions_ANR0001_IC-2032_FRS12_HBH_N1_lib36166_2072_7_1_peak_9000	35.3317	548	UTR	252	284	12	0	AT4G35060	-	coding	51	-932	-233	-778	I	16686652
N1	EnrichedRegions_ANR0001_IC-2032_FRS12_HBH_N1_lib36166_2072_7_1_peak_9115.1	4	17762299	17763978	EnrichedRegions_ANR0001_IC-2032_FRS12_HBH_N1_lib36166_2072_7_1_peak_9115	35.3317	1679	Intergenic	1679	0	0	0	AT4G37780	-	coding	-2955	-4269	-2986	-4108	5'	17762512
N1	EnrichedRegions_ANR0001_IC-2032_FRS12_HBH_N1_lib36166_2072_7_1_peak_9320.1	5	941289	941799	EnrichedRegions_ANR0001_IC-2032_FRS12_HBH_N1_lib36166_2072_7_1_peak_9320	35.3317	510	Intergenic	510	0	0	0	AT5G03660	+	coding	3524	1443	3433	1690	3'	941501
N1	EnrichedRegions_ANR0001_IC-2032_FRS12_HBH_N1_lib36166_2072_7_1_peak_9336.1	5	1004450	1005132	EnrichedRegions_ANR0001_IC-2032_FRS12_HBH_N1_lib36166_2072_7_1_peak_9336	35.3317	682	Intergenic	533	2	118	29	AT5G03790	+	coding	-260	-1650	-262	-1650	5'	1004723
N1	EnrichedRegions_ANR0001_IC-2032_FRS12_HBH_N1_lib36166_2072_7_1_peak_9493.1	5	2385079	2385615	EnrichedRegions_ANR0001_IC-2032_FRS12_HBH_N1_lib36166_2072_7_1_peak_9493	35.3317	536	Intergenic	536	0	0	0	AT5G07540	-	coding	1880	697	1837	843	3'	2385369
N1	EnrichedRegions_ANR0001_IC-2032_FRS12_HBH_N1_lib36166_2072_7_1_peak_9583.1	5	3071824	3072503	EnrichedRegions_ANR0001_IC-2032_FRS12_HBH_N1_lib36166_2072_7_1_peak_9583	35.3317	679	Intergenic	679	0	0	0	AT5G09860	+	coding	5456	1155	5273	1355	3'	3072088
N1	EnrichedRegions_ANR0001_IC-2032_FRS12_HBH_N1_lib36166_2072_7_1_peak_10017.1	5	5412875	5413282	EnrichedRegions_ANR0001_IC-2032_FRS12_HBH_N1_lib36166_2072_7_1_peak_10017	35.3317	407	Intergenic	407	0	0	0	AT5G16560	-	coding	-1671	-6232	-2003	-5730	5'	5413095
N1	EnrichedRegions_ANR0001_IC-2032_FRS12_HBH_N1_lib36166_2072_7_1_peak_10566.1	5	9205730	9206084	EnrichedRegions_ANR0001_IC-2032_FRS12_HBH_N1_lib36166_2072_7_1_peak_10566	35.3317	354	Intergenic	354	0	0	0	AT5G26270	+	coding	-597	-1601	-597	-1601	5'	9205911
N1	EnrichedRegions_ANR0001_IC-2032_FRS12_HBH_N1_lib36166_2072_7_1_peak_11074.1	5	18343906	18344295	EnrichedRegions_ANR0001_IC-2032_FRS12_HBH_N1_lib36166_2072_7_1_peak_11074	35.3317	389	Intergenic	389	0	0	0	AT5G45280	+	coding	-1506	-5606	-2773	-5399	5'	18344089
N1	EnrichedRegions_ANR0001_IC-2032_FRS12_HBH_N1_lib36166_2072_7_1_peak_11862.1	5	25528208	25528568	EnrichedRegions_ANR0001_IC-2032_FRS12_HBH_N1_lib36166_2072_7_1_peak_11862	35.3317	360	Intergenic	360	0	0	0	AT5G63790	-	coding	-374	-1878	-374	-1500	5'	25528387
N1	EnrichedRegions_ANR0001_IC-2032_FRS12_HBH_N1_lib36166_2072_7_1_peak_11974.1	5	26241976	26242382	EnrichedRegions_ANR0001_IC-2032_FRS12_HBH_N1_lib36166_2072_7_1_peak_11974	35.3317	406	Intergenic	406	0	0	0	AT5G65650	+	coding	2669	656	2583	976	3'	26242171
N1	EnrichedRegions_ANR0001_IC-2032_FRS12_HBH_N1_lib36166_2072_7_1_peak_12037.1	5	26644923	26646356	EnrichedRegions_ANR0001_IC-2032_FRS12_HBH_N1_lib36166_2072_7_1_peak_12037	35.3317	1433	Intergenic	1433	0	0	0	AT5G66740	+	coding	-1156	-2600	-1156	-2600	5'	26645958
N1	EnrichedRegions_ANR0001_IC-2032_FRS12_HBH_N1_lib36166_2072_7_1_peak_5093.1	3	729256	729726	EnrichedRegions_ANR0001_IC-2032_FRS12_HBH_N1_lib36166_2072_7_1_peak_5093	35.2691	470	UTR	221	147	102	0	AT3G03150	-	coding	15	-1935	-132	-1756	I	729489
N1	EnrichedRegions_ANR0001_IC-2032_FRS12_HBH_N1_lib36166_2072_7_1_peak_9686.1	5	3548024	3548524	EnrichedRegions_ANR0001_IC-2032_FRS12_HBH_N1_lib36166_2072_7_1_peak_9686	35.2691	500	Intergenic	412	88	0	0	AT5G11150	-	coding	-131	-1956	-398	-1617	5'	3548242
N1	EnrichedRegions_ANR0001_IC-2032_FRS12_HBH_N1_lib36166_2072_7_1_peak_4683.1	2	17882029	17882826	EnrichedRegions_ANR0001_IC-2032_FRS12_HBH_N1_lib36166_2072_7_1_peak_4683	35.2545	797	UTR	189	52	193	363	AT2G43000	-	coding	25	-1996	-27	-1994	I	17882611
N1	EnrichedRegions_ANR0001_IC-2032_FRS12_HBH_N1_lib36166_2072_7_1_peak_1500.1	1	19415509	19416327	EnrichedRegions_ANR0001_IC-2032_FRS12_HBH_N1_lib36166_2072_7_1_peak_1500	35.2442	818	Intergenic	818	0	0	0	AT1G52150	-	coding	-1366	-6333	-2083	-6131	5'	19416044
N1	EnrichedRegions_ANR0001_IC-2032_FRS12_HBH_N1_lib36166_2072_7_1_peak_3365.1	2	7072282	7072852	EnrichedRegions_ANR0001_IC-2032_FRS12_HBH_N1_lib36166_2072_7_1_peak_3365	35.2381	570	Intergenic	570	0	0	0	AT2G16340	+	coding	-560	-910	-560	-910	5'	7072574
N1	EnrichedRegions_ANR0001_IC-2032_FRS12_HBH_N1_lib36166_2072_7_1_peak_2837.1	1	29856294	29856713	EnrichedRegions_ANR0001_IC-2032_FRS12_HBH_N1_lib36166_2072_7_1_peak_2837	35.1991	419	Intergenic	419	0	0	0	AT1G79360	-	coding	-701	-2484	-799	-2382	5'	29856522
N1	EnrichedRegions_ANR0001_IC-2032_FRS12_HBH_N1_lib36166_2072_7_1_peak_6666.1	3	17008213	17008939	EnrichedRegions_ANR0001_IC-2032_FRS12_HBH_N1_lib36166_2072_7_1_peak_6666	35.0442	726	Intergenic	514	14	96	102	AT3G46280	-	coding	-89	-3030	-103	-2841	5'	17008513
N1	EnrichedRegions_ANR0001_IC-2032_FRS12_HBH_N1_lib36166_2072_7_1_peak_4560.1	2	17144589	17147273	EnrichedRegions_ANR0001_IC-2032_FRS12_HBH_N1_lib36166_2072_7_1_peak_4560	34.9089	2684	Intergenic	2323	263	98	0	AT2G41130	+	coding	1850	195	1784	458	3'	17145144
N1	EnrichedRegions_ANR0001_IC-2032_FRS12_HBH_N1_lib36166_2072_7_1_peak_11400.1	5	21808761	21809398	EnrichedRegions_ANR0001_IC-2032_FRS12_HBH_N1_lib36166_2072_7_1_peak_11400	34.9089	637	Intergenic	587	50	0	0	AT5G53730	-	coding	-138	-974	-235	-876	5'	21808948
N1	EnrichedRegions_ANR0001_IC-2032_FRS12_HBH_N1_lib36166_2072_7_1_peak_3406.1	2	7258524	7260187	EnrichedRegions_ANR0001_IC-2032_FRS12_HBH_N1_lib36166_2072_7_1_peak_3406	34.8704	1663	Intergenic	1663	0	0	0	AT2G16720	-	coding	-2316	-3367	-2346	-3227	5'	7258896
N1	EnrichedRegions_ANR0001_IC-2032_FRS12_HBH_N1_lib36166_2072_7_1_peak_4419.1	2	16359680	16360570	EnrichedRegions_ANR0001_IC-2032_FRS12_HBH_N1_lib36166_2072_7_1_peak_4419	34.8704	890	Intergenic	756	16	117	1	AT2G39200	-	coding	-137	-3802	-153	-3695	5'	16359950
N1	EnrichedRegions_ANR0001_IC-2032_FRS12_HBH_N1_lib36166_2072_7_1_peak_10025.1	5	5459664	5460011	EnrichedRegions_ANR0001_IC-2032_FRS12_HBH_N1_lib36166_2072_7_1_peak_10025	34.8579	347	Intergenic	347	0	0	0	AT5G16630	+	coding	4904	271	4524	388	3'	5459849
N1	EnrichedRegions_ANR0001_IC-2032_FRS12_HBH_N1_lib36166_2072_7_1_peak_2833.1	1	29813001	29813458	EnrichedRegions_ANR0001_IC-2032_FRS12_HBH_N1_lib36166_2072_7_1_peak_2833	34.7839	457	UTR	243	38	171	5	AT1G79260	+	coding	0	-1065	-38	-822	I	29813244
N1	EnrichedRegions_ANR0001_IC-2032_FRS12_HBH_N1_lib36166_2072_7_1_peak_2937.1	2	216412	217002	EnrichedRegions_ANR0001_IC-2032_FRS12_HBH_N1_lib36166_2072_7_1_peak_2937	34.7586	590	UTR	310	258	22	0	AT2G01480	+	coding	82	-4185	-176	-3537	I	216804
N1	EnrichedRegions_ANR0001_IC-2032_FRS12_HBH_N1_lib36166_2072_7_1_peak_6711.1	3	17478262	17478976	EnrichedRegions_ANR0001_IC-2032_FRS12_HBH_N1_lib36166_2072_7_1_peak_6711	34.7586	714	Intergenic	714	0	0	0	AT3G47430	+	coding	-1861	-3050	-2056	-2950	5'	17478742
N1	EnrichedRegions_ANR0001_IC-2032_FRS12_HBH_N1_lib36166_2072_7_1_peak_6672.1	3	17133895	17134321	EnrichedRegions_ANR0001_IC-2032_FRS12_HBH_N1_lib36166_2072_7_1_peak_6672	34.7574	426	UTR	196	113	117	0	AT3G46540	-	coding	1460	-36	1284	77	I	17134127
N1	EnrichedRegions_ANR0001_IC-2032_FRS12_HBH_N1_lib36166_2072_7_1_peak_1696.1	1	21503676	21504068	EnrichedRegions_ANR0001_IC-2032_FRS12_HBH_N1_lib36166_2072_7_1_peak_1696	34.735	392	UTR	0	245	147	0	AT1G58070	+	coding	976	-194	913	59	I	21503881
N1	EnrichedRegions_ANR0001_IC-2032_FRS12_HBH_N1_lib36166_2072_7_1_peak_4831.1	2	18592399	18593574	EnrichedRegions_ANR0001_IC-2032_FRS12_HBH_N1_lib36166_2072_7_1_peak_4831	34.7111	1175	Intergenic	1118	12	45	0	AT2G45080	+	coding	937	147	914	159	3'	18592602
N1	EnrichedRegions_ANR0001_IC-2032_FRS12_HBH_N1_lib36166_2072_7_1_peak_3204.1	2	2259130	2259767	EnrichedRegions_ANR0001_IC-2032_FRS12_HBH_N1_lib36166_2072_7_1_peak_3204	34.6678	637	Intergenic	375	15	216	31	AT2G05910	-	coding	-15	-1113	-30	-894	5'	2259406
N1	EnrichedRegions_ANR0001_IC-2032_FRS12_HBH_N1_lib36166_2072_7_1_peak_8163.1	4	9100815	9101269	EnrichedRegions_ANR0001_IC-2032_FRS12_HBH_N1_lib36166_2072_7_1_peak_8163	34.658	454	Intergenic	427	27	0	0	AT4G16070	-	coding	-179	-4290	-424	-4212	5'	9101020
N1	EnrichedRegions_ANR0001_IC-2032_FRS12_HBH_N1_lib36166_2072_7_1_peak_4725.1	2	18058515	18059209	EnrichedRegions_ANR0001_IC-2032_FRS12_HBH_N1_lib36166_2072_7_1_peak_4725	34.5315	694	Intergenic	457	110	0	127	AT2G43490	-	coding	-256	-4596	-828	-3901	5'	18059007
N1	EnrichedRegions_ANR0001_IC-2032_FRS12_HBH_N1_lib36166_2072_7_1_peak_1271.1	1	14155784	14156822	EnrichedRegions_ANR0001_IC-2032_FRS12_HBH_N1_lib36166_2072_7_1_peak_1271	34.483	1038	Intergenic	1038	0	0	0	AT1G37130	+	coding	-2023	-5434	-2113	-5148	5'	14156504
N1	EnrichedRegions_ANR0001_IC-2032_FRS12_HBH_N1_lib36166_2072_7_1_peak_10006.1	5	5358540	5358989	EnrichedRegions_ANR0001_IC-2032_FRS12_HBH_N1_lib36166_2072_7_1_peak_10006	34.4624	449	Intergenic	376	0	73	0	AT5G16375	+	rna	-200	-281	-200	-281	5'	5358716
N1	EnrichedRegions_ANR0001_IC-2032_FRS12_HBH_N1_lib36166_2072_7_1_peak_6344.1	3	10424006	10424371	EnrichedRegions_ANR0001_IC-2032_FRS12_HBH_N1_lib36166_2072_7_1_peak_6344	34.4176	365	Intergenic	247	68	50	0	AT3G28030	+	coding	-65	-7016	-133	-6990	5'	10424188
N1	EnrichedRegions_ANR0001_IC-2032_FRS12_HBH_N1_lib36166_2072_7_1_peak_7148.1	3	20407179	20407649	EnrichedRegions_ANR0001_IC-2032_FRS12_HBH_N1_lib36166_2072_7_1_peak_7148	34.4176	470	Intergenic	470	0	0	0	AT3G55060	-	coding	-399	-4461	-1223	-4256	5'	20407445
N1	EnrichedRegions_ANR0001_IC-2032_FRS12_HBH_N1_lib36166_2072_7_1_peak_5693.1	3	5707622	5708908	EnrichedRegions_ANR0001_IC-2032_FRS12_HBH_N1_lib36166_2072_7_1_peak_5693	34.3942	1286	Intergenic	1286	0	0	0	AT3G16780	+	coding	-246	-1900	-303	-1570	5'	5708679
N1	EnrichedRegions_ANR0001_IC-2032_FRS12_HBH_N1_lib36166_2072_7_1_peak_4986.1	2	19409109	19410730	EnrichedRegions_ANR0001_IC-2032_FRS12_HBH_N1_lib36166_2072_7_1_peak_4986	34.388	1621	Intergenic	1621	0	0	0	AT2G47270	-	coding	2107	1516	2005	1697	3'	19410044
N1	EnrichedRegions_ANR0001_IC-2032_FRS12_HBH_N1_lib36166_2072_7_1_peak_6934.1	3	18993724	18994214	EnrichedRegions_ANR0001_IC-2032_FRS12_HBH_N1_lib36166_2072_7_1_peak_6934	34.388	490	Intergenic	417	73	0	0	AT3G51130	+	coding	-143	-3591	-221	-3182	5'	18993998
N1	EnrichedRegions_ANR0001_IC-2032_FRS12_HBH_N1_lib36166_2072_7_1_peak_5052.1	3	288012	288461	EnrichedRegions_ANR0001_IC-2032_FRS12_HBH_N1_lib36166_2072_7_1_peak_5052	34.387	449	Intergenic	449	0	0	0	AT3G01810	+	coding	-297	-4483	-946	-4285	5'	288272
N1	EnrichedRegions_ANR0001_IC-2032_FRS12_HBH_N1_lib36166_2072_7_1_peak_3839.1	2	9987887	9988860	EnrichedRegions_ANR0001_IC-2032_FRS12_HBH_N1_lib36166_2072_7_1_peak_3839	34.3652	973	Intergenic	867	106	0	0	AT2G23450	-	coding	3492	551	3041	723	3'	9988203
N1	EnrichedRegions_ANR0001_IC-2032_FRS12_HBH_N1_lib36166_2072_7_1_peak_440.1	1	4555410	4557112	EnrichedRegions_ANR0001_IC-2032_FRS12_HBH_N1_lib36166_2072_7_1_peak_440	34.2936	1702	Intergenic	1482	85	135	0	AT1G13300	+	coding	-1126	-2942	-1211	-2825	5'	4555766
N1	EnrichedRegions_ANR0001_IC-2032_FRS12_HBH_N1_lib36166_2072_7_1_peak_1169.1	1	13066917	13067342	EnrichedRegions_ANR0001_IC-2032_FRS12_HBH_N1_lib36166_2072_7_1_peak_1169	34.2936	425	Intergenic	340	0	85	0	AT1G35501	+	rna	-114	-198	-114	-198	5'	13067137
N1	EnrichedRegions_ANR0001_IC-2032_FRS12_HBH_N1_lib36166_2072_7_1_peak_1215.1	1	13459338	13460058	EnrichedRegions_ANR0001_IC-2032_FRS12_HBH_N1_lib36166_2072_7_1_peak_1215	34.2936	720	Intergenic	720	0	0	0	AT1G36060	-	coding	-3198	-5033	-3867	-4811	5'	13459529
N1	EnrichedRegions_ANR0001_IC-2032_FRS12_HBH_N1_lib36166_2072_7_1_peak_1983.1	1	24625462	24626705	EnrichedRegions_ANR0001_IC-2032_FRS12_HBH_N1_lib36166_2072_7_1_peak_1983	34.2936	1243	Intergenic	1243	0	0	0	AT1G66145	-	coding	2728	2423	2728	2423	3'	24626107
N1	EnrichedRegions_ANR0001_IC-2032_FRS12_HBH_N1_lib36166_2072_7_1_peak_2023.1	1	25051200	25051984	EnrichedRegions_ANR0001_IC-2032_FRS12_HBH_N1_lib36166_2072_7_1_peak_2023	34.2936	784	Intergenic	784	0	0	0	AT1G67090	-	coding	-1982	-3248	-2157	-2941	5'	25051406
N1	EnrichedRegions_ANR0001_IC-2032_FRS12_HBH_N1_lib36166_2072_7_1_peak_2261.1	1	26376110	26376578	EnrichedRegions_ANR0001_IC-2032_FRS12_HBH_N1_lib36166_2072_7_1_peak_2261	34.2936	468	Intergenic	468	0	0	0	AT1G70020	+	coding	-1003	-1992	-1003	-1786	5'	26376367
N1	EnrichedRegions_ANR0001_IC-2032_FRS12_HBH_N1_lib36166_2072_7_1_peak_2484.1	1	27697825	27698299	EnrichedRegions_ANR0001_IC-2032_FRS12_HBH_N1_lib36166_2072_7_1_peak_2484	34.2936	474	Intergenic	474	0	0	0	AT1G73660	-	coding	-878	-6196	-1371	-5842	5'	27698089
N1	EnrichedRegions_ANR0001_IC-2032_FRS12_HBH_N1_lib36166_2072_7_1_peak_2590.1	1	28457487	28458220	EnrichedRegions_ANR0001_IC-2032_FRS12_HBH_N1_lib36166_2072_7_1_peak_2590	34.2936	733	Intergenic	691	42	0	0	AT1G75790	-	coding	-194	-2941	-334	-2742	5'	28457722
N1	EnrichedRegions_ANR0001_IC-2032_FRS12_HBH_N1_lib36166_2072_7_1_peak_3693.1	2	9360490	9360987	EnrichedRegions_ANR0001_IC-2032_FRS12_HBH_N1_lib36166_2072_7_1_peak_3693	34.2936	497	Intergenic	322	175	0	0	AT2G21990	-	coding	-27	-1335	-360	-1118	5'	9360691
N1	EnrichedRegions_ANR0001_IC-2032_FRS12_HBH_N1_lib36166_2072_7_1_peak_5043.1	3	184933	185960	EnrichedRegions_ANR0001_IC-2032_FRS12_HBH_N1_lib36166_2072_7_1_peak_5043	34.2936	1027	Intergenic	1027	0	0	0	AT3G01472	-	coding	-1247	-3254	-1409	-1495	5'	185650
N1	EnrichedRegions_ANR0001_IC-2032_FRS12_HBH_N1_lib36166_2072_7_1_peak_5149.1	3	1064820	1065276	EnrichedRegions_ANR0001_IC-2032_FRS12_HBH_N1_lib36166_2072_7_1_peak_5149	34.2936	456	Intergenic	456	0	0	0	AT3G04070	-	coding	-1928	-3505	-2055	-3458	5'	1065031
N1	EnrichedRegions_ANR0001_IC-2032_FRS12_HBH_N1_lib36166_2072_7_1_peak_5879.1	3	6903204	6903617	EnrichedRegions_ANR0001_IC-2032_FRS12_HBH_N1_lib36166_2072_7_1_peak_5879	34.2936	413	Intergenic	413	0	0	0	AT3G19860	+	coding	-427	-2722	-436	-2457	5'	6903406
N1	EnrichedRegions_ANR0001_IC-2032_FRS12_HBH_N1_lib36166_2072_7_1_peak_6888.1	3	18758059	18758439	EnrichedRegions_ANR0001_IC-2032_FRS12_HBH_N1_lib36166_2072_7_1_peak_6888	34.2936	380	Intergenic	194	0	179	7	AT3G50540	+	coding	507	12	507	12	3'	18758256
N1	EnrichedRegions_ANR0001_IC-2032_FRS12_HBH_N1_lib36166_2072_7_1_peak_6994.1	3	19444126	19444758	EnrichedRegions_ANR0001_IC-2032_FRS12_HBH_N1_lib36166_2072_7_1_peak_6994	34.2936	632	Intergenic	632	0	0	0	AT3G52450	-	coding	-2020	-3664	-2153	-3460	5'	19444403
N1	EnrichedRegions_ANR0001_IC-2032_FRS12_HBH_N1_lib36166_2072_7_1_peak_7135.1	3	20329976	20330702	EnrichedRegions_ANR0001_IC-2032_FRS12_HBH_N1_lib36166_2072_7_1_peak_7135	34.2936	726	Intergenic	726	0	0	0	AT3G54870	+	coding	-298	-6209	-298	-5315	5'	20330508
N1	EnrichedRegions_ANR0001_IC-2032_FRS12_HBH_N1_lib36166_2072_7_1_peak_7571.1	3	23115975	23116664	EnrichedRegions_ANR0001_IC-2032_FRS12_HBH_N1_lib36166_2072_7_1_peak_7571	34.2936	689	Intergenic	689	0	0	0	AT3G62490	-	te	-1218	-3717	-1218	-3717	5'	23116217
N1	EnrichedRegions_ANR0001_IC-2032_FRS12_HBH_N1_lib36166_2072_7_1_peak_7876.1	4	5739688	5740420	EnrichedRegions_ANR0001_IC-2032_FRS12_HBH_N1_lib36166_2072_7_1_peak_7876	34.2936	732	Intergenic	609	81	42	0	AT4G08950	+	coding	-339	-1566	-420	-1364	5'	5739958
N1	EnrichedRegions_ANR0001_IC-2032_FRS12_HBH_N1_lib36166_2072_7_1_peak_9080.1	4	17504220	17504596	EnrichedRegions_ANR0001_IC-2032_FRS12_HBH_N1_lib36166_2072_7_1_peak_9080	34.2936	376	Intergenic	344	32	0	0	AT4G37180	+	coding	-158	-1961	-242	-1701	5'	17504406
N1	EnrichedRegions_ANR0001_IC-2032_FRS12_HBH_N1_lib36166_2072_7_1_peak_9097.1	4	17641813	17642232	EnrichedRegions_ANR0001_IC-2032_FRS12_HBH_N1_lib36166_2072_7_1_peak_9097	34.2936	419	Intergenic	419	0	0	0	AT4G37540	-	coding	-1372	-2504	-1528	-2388	5'	17642037
N1	EnrichedRegions_ANR0001_IC-2032_FRS12_HBH_N1_lib36166_2072_7_1_peak_9670.1	5	3504527	3504958	EnrichedRegions_ANR0001_IC-2032_FRS12_HBH_N1_lib36166_2072_7_1_peak_9670	34.2936	431	Intergenic	431	0	0	0	AT5G11050	+	coding	2663	921	2611	1120	3'	3504755
N1	EnrichedRegions_ANR0001_IC-2032_FRS12_HBH_N1_lib36166_2072_7_1_peak_10053.1	5	5663339	5664891	EnrichedRegions_ANR0001_IC-2032_FRS12_HBH_N1_lib36166_2072_7_1_peak_10053	34.2936	1552	Intergenic	1438	0	114	0	AT5G17233	+	coding	-334	-447	-334	-447	5'	5663826
N1	EnrichedRegions_ANR0001_IC-2032_FRS12_HBH_N1_lib36166_2072_7_1_peak_10122.1	5	6047279	6047876	EnrichedRegions_ANR0001_IC-2032_FRS12_HBH_N1_lib36166_2072_7_1_peak_10122	34.2936	597	Intergenic	597	0	0	0	AT5G18280	-	coding	7194	2833	7194	3118	3'	6047681
N1	EnrichedRegions_ANR0001_IC-2032_FRS12_HBH_N1_lib36166_2072_7_1_peak_10424.1	5	8262547	8263209	EnrichedRegions_ANR0001_IC-2032_FRS12_HBH_N1_lib36166_2072_7_1_peak_10424	34.2936	662	Intergenic	585	77	0	0	AT5G24290	-	coding	2729	120	2606	259	3'	8263012
N1	EnrichedRegions_ANR0001_IC-2032_FRS12_HBH_N1_lib36166_2072_7_1_peak_10645.1	5	10046832	10047754	EnrichedRegions_ANR0001_IC-2032_FRS12_HBH_N1_lib36166_2072_7_1_peak_10645	34.2936	922	Intergenic	922	0	0	0	AT5G28050	-	coding	-1434	-3402	-1832	-3107	5'	10047316
N1	EnrichedRegions_ANR0001_IC-2032_FRS12_HBH_N1_lib36166_2072_7_1_peak_10772.1	5	15012484	15012879	EnrichedRegions_ANR0001_IC-2032_FRS12_HBH_N1_lib36166_2072_7_1_peak_10772	34.2936	395	Intergenic	395	0	0	0	AT5G37790	-	coding	-1545	-4525	-1672	-4264	5'	15012697
N1	EnrichedRegions_ANR0001_IC-2032_FRS12_HBH_N1_lib36166_2072_7_1_peak_11358.1	5	21528741	21529138	EnrichedRegions_ANR0001_IC-2032_FRS12_HBH_N1_lib36166_2072_7_1_peak_11358	34.2936	397	Intergenic	281	0	116	0	AT5G53110	+	coding	-78	-4215	-78	-4064	5'	21528944
N1	EnrichedRegions_ANR0001_IC-2032_FRS12_HBH_N1_lib36166_2072_7_1_peak_11426.1	5	21945590	21946017	EnrichedRegions_ANR0001_IC-2032_FRS12_HBH_N1_lib36166_2072_7_1_peak_11426	34.2936	427	Intergenic	159	51	217	0	AT5G54075	-	rna	-65	-425	-65	-425	5'	21945774
N1	EnrichedRegions_ANR0001_IC-2032_FRS12_HBH_N1_lib36166_2072_7_1_peak_11691.1	5	24068646	24069075	EnrichedRegions_ANR0001_IC-2032_FRS12_HBH_N1_lib36166_2072_7_1_peak_11691	34.2936	429	Intergenic	429	0	0	0	AT5G59740	-	coding	4206	1202	3898	1461	3'	24068849
N1	EnrichedRegions_ANR0001_IC-2032_FRS12_HBH_N1_lib36166_2072_7_1_peak_11712.1	5	24242600	24242978	EnrichedRegions_ANR0001_IC-2032_FRS12_HBH_N1_lib36166_2072_7_1_peak_11712	34.2936	378	Intergenic	378	0	0	0	AT5G60210	-	coding	3162	277	3083	723	3'	24242806
N1	EnrichedRegions_ANR0001_IC-2032_FRS12_HBH_N1_lib36166_2072_7_1_peak_11925.1	5	25937611	25938002	EnrichedRegions_ANR0001_IC-2032_FRS12_HBH_N1_lib36166_2072_7_1_peak_11925	34.2936	391	Intron	0	62	129	200	AT5G64900	+	coding	628	-295	545	-141	I	25937798
N1	EnrichedRegions_ANR0001_IC-2032_FRS12_HBH_N1_lib36166_2072_7_1_peak_4878.1	2	18822333	18822746	EnrichedRegions_ANR0001_IC-2032_FRS12_HBH_N1_lib36166_2072_7_1_peak_4878	34.2839	413	Intergenic	413	0	0	0	AT2G45685	+	rna	1835	342	1835	342	3'	18822526
N1	EnrichedRegions_ANR0001_IC-2032_FRS12_HBH_N1_lib36166_2072_7_1_peak_1848.1	1	23016276	23016922	EnrichedRegions_ANR0001_IC-2032_FRS12_HBH_N1_lib36166_2072_7_1_peak_1848	34.1581	646	Intergenic	407	204	35	0	AT1G62300	-	coding	2676	80	2552	284	3'	23016603
N1	EnrichedRegions_ANR0001_IC-2032_FRS12_HBH_N1_lib36166_2072_7_1_peak_6506.1	3	12557705	12558168	EnrichedRegions_ANR0001_IC-2032_FRS12_HBH_N1_lib36166_2072_7_1_peak_6506	34.1581	463	Intergenic	463	0	0	0	AT3G30834	-	te	-432	-1993	-432	-1993	5'	12557927
N1	EnrichedRegions_ANR0001_IC-2032_FRS12_HBH_N1_lib36166_2072_7_1_peak_6976.1	3	19282182	19282985	EnrichedRegions_ANR0001_IC-2032_FRS12_HBH_N1_lib36166_2072_7_1_peak_6976	34.1581	803	Intergenic	419	227	125	32	AT3G51960	-	coding	1573	28	1491	255	3'	19282573
N1	EnrichedRegions_ANR0001_IC-2032_FRS12_HBH_N1_lib36166_2072_7_1_peak_1951.1	1	23802171	23802646	EnrichedRegions_ANR0001_IC-2032_FRS12_HBH_N1_lib36166_2072_7_1_peak_1951	34.0987	475	Intergenic	382	0	84	9	AT1G64120	+	rna	-113	-196	-113	-196	5'	23802440
N1	EnrichedRegions_ANR0001_IC-2032_FRS12_HBH_N1_lib36166_2072_7_1_peak_10454.1	5	8522767	8523192	EnrichedRegions_ANR0001_IC-2032_FRS12_HBH_N1_lib36166_2072_7_1_peak_10454	34.0308	425	Intergenic	425	0	0	0	AT5G24810	-	coding	-290	-6154	-353	-6067	5'	8522969
N1	EnrichedRegions_ANR0001_IC-2032_FRS12_HBH_N1_lib36166_2072_7_1_peak_643.1	1	7077736	7078112	EnrichedRegions_ANR0001_IC-2032_FRS12_HBH_N1_lib36166_2072_7_1_peak_643	33.9394	376	Intergenic	376	0	0	0	AT1G20405	+	coding	760	321	753	337	3'	7077927
N1	EnrichedRegions_ANR0001_IC-2032_FRS12_HBH_N1_lib36166_2072_7_1_peak_2740.1	1	29339298	29339717	EnrichedRegions_ANR0001_IC-2032_FRS12_HBH_N1_lib36166_2072_7_1_peak_2740	33.8939	419	UTR	0	225	160	34	AT1G78020	+	coding	821	-241	727	23	I	29339514
N1	EnrichedRegions_ANR0001_IC-2032_FRS12_HBH_N1_lib36166_2072_7_1_peak_10513.1	5	8734579	8735438	EnrichedRegions_ANR0001_IC-2032_FRS12_HBH_N1_lib36166_2072_7_1_peak_10513	33.8547	859	Intergenic	859	0	0	0	AT5G25220	+	coding	-1194	-3704	-1328	-3235	5'	8734880
N1	EnrichedRegions_ANR0001_IC-2032_FRS12_HBH_N1_lib36166_2072_7_1_peak_1296.1	1	15922404	15922990	EnrichedRegions_ANR0001_IC-2032_FRS12_HBH_N1_lib36166_2072_7_1_peak_1296	33.843	586	Intergenic	586	0	0	0	AT1G42470	+	coding	-4381	-12602	-4381	-12522	5'	15922606
N1	EnrichedRegions_ANR0001_IC-2032_FRS12_HBH_N1_lib36166_2072_7_1_peak_1547.1	1	19755723	19756139	EnrichedRegions_ANR0001_IC-2032_FRS12_HBH_N1_lib36166_2072_7_1_peak_1547	33.7809	416	Intergenic	295	0	15	106	AT1G53023	-	coding	-95	-1724	-95	-1724	5'	19755938
N1	EnrichedRegions_ANR0001_IC-2032_FRS12_HBH_N1_lib36166_2072_7_1_peak_9745.1	5	3825155	3825584	EnrichedRegions_ANR0001_IC-2032_FRS12_HBH_N1_lib36166_2072_7_1_peak_9745	33.7751	429	Intergenic	265	164	0	0	AT5G11870	+	coding	-62	-2133	-362	-2005	5'	3825358
N1	EnrichedRegions_ANR0001_IC-2032_FRS12_HBH_N1_lib36166_2072_7_1_peak_6521.1	3	14095770	14096345	EnrichedRegions_ANR0001_IC-2032_FRS12_HBH_N1_lib36166_2072_7_1_peak_6521	33.6098	575	Intergenic	575	0	0	0	AT3G33520	-	coding	-485	-2378	-558	-2243	5'	14096034
N1	EnrichedRegions_ANR0001_IC-2032_FRS12_HBH_N1_lib36166_2072_7_1_peak_675.1	1	7659432	7659942	EnrichedRegions_ANR0001_IC-2032_FRS12_HBH_N1_lib36166_2072_7_1_peak_675	33.5649	510	Intergenic	510	0	0	0	AT1G21810	-	coding	-1018	-3253	-1018	-3074	5'	7659652
N1	EnrichedRegions_ANR0001_IC-2032_FRS12_HBH_N1_lib36166_2072_7_1_peak_3153.1	2	1735852	1736189	EnrichedRegions_ANR0001_IC-2032_FRS12_HBH_N1_lib36166_2072_7_1_peak_3153	33.4739	337	Intergenic	337	0	0	0	AT2G04940	-	coding	4368	465	4234	651	3'	1736020
N1	EnrichedRegions_ANR0001_IC-2032_FRS12_HBH_N1_lib36166_2072_7_1_peak_1456.1	1	19030204	19030738	EnrichedRegions_ANR0001_IC-2032_FRS12_HBH_N1_lib36166_2072_7_1_peak_1456	33.4583	534	Intergenic	534	0	0	0	AT1G51330	-	coding	-669	-1672	-669	-1672	5'	19030513
N1	EnrichedRegions_ANR0001_IC-2032_FRS12_HBH_N1_lib36166_2072_7_1_peak_137.1	1	1589745	1590148	EnrichedRegions_ANR0001_IC-2032_FRS12_HBH_N1_lib36166_2072_7_1_peak_137	33.3976	403	Intergenic	328	0	75	0	AT1G05420	+	coding	-135	-815	-135	-815	5'	1589938
N1	EnrichedRegions_ANR0001_IC-2032_FRS12_HBH_N1_lib36166_2072_7_1_peak_6652.1	3	16756407	16756793	EnrichedRegions_ANR0001_IC-2032_FRS12_HBH_N1_lib36166_2072_7_1_peak_6652	33.3944	386	Intergenic	363	23	0	0	AT3G45640	+	coding	-158	-2086	-306	-1864	5'	16756612
N1	EnrichedRegions_ANR0001_IC-2032_FRS12_HBH_N1_lib36166_2072_7_1_peak_466.1	1	4760822	4761201	EnrichedRegions_ANR0001_IC-2032_FRS12_HBH_N1_lib36166_2072_7_1_peak_466	33.2646	379	Intergenic	220	49	110	0	AT1G13930	+	coding	-22	-705	-71	-538	5'	4761020
N1	EnrichedRegions_ANR0001_IC-2032_FRS12_HBH_N1_lib36166_2072_7_1_peak_1187.1	1	13260256	13261003	EnrichedRegions_ANR0001_IC-2032_FRS12_HBH_N1_lib36166_2072_7_1_peak_1187	33.2646	747	Intergenic	747	0	0	0	AT1G35760	+	te	-3510	-7319	-3510	-7319	5'	13260797
N1	EnrichedRegions_ANR0001_IC-2032_FRS12_HBH_N1_lib36166_2072_7_1_peak_1935.1	1	23693669	23694482	EnrichedRegions_ANR0001_IC-2032_FRS12_HBH_N1_lib36166_2072_7_1_peak_1935	33.2646	813	Intergenic	813	0	0	0	AT1G63850	+	coding	-2685	-4431	-2685	-4431	5'	23694277
N1	EnrichedRegions_ANR0001_IC-2032_FRS12_HBH_N1_lib36166_2072_7_1_peak_2223.1	1	26256388	26257247	EnrichedRegions_ANR0001_IC-2032_FRS12_HBH_N1_lib36166_2072_7_1_peak_2223	33.2646	859	Intergenic	859	0	0	0	AT1G69780	+	coding	-2351	-4163	-2578	-3877	5'	26256588
N1	EnrichedRegions_ANR0001_IC-2032_FRS12_HBH_N1_lib36166_2072_7_1_peak_2296.1	1	26595715	26596100	EnrichedRegions_ANR0001_IC-2032_FRS12_HBH_N1_lib36166_2072_7_1_peak_2296	33.2646	385	Intergenic	385	0	0	0	AT1G70540	+	coding	1971	1231	1928	1425	3'	26595901
N1	EnrichedRegions_ANR0001_IC-2032_FRS12_HBH_N1_lib36166_2072_7_1_peak_2419.1	1	27263917	27264789	EnrichedRegions_ANR0001_IC-2032_FRS12_HBH_N1_lib36166_2072_7_1_peak_2419	33.2646	872	Intergenic	872	0	0	0	AT1G72430	-	coding	1339	620	1218	859	3'	27264291
N1	EnrichedRegions_ANR0001_IC-2032_FRS12_HBH_N1_lib36166_2072_7_1_peak_2434.1	1	27300489	27302633	EnrichedRegions_ANR0001_IC-2032_FRS12_HBH_N1_lib36166_2072_7_1_peak_2434	33.2646	2144	Intergenic	2144	0	0	0	AT1G72510	+	coding	-1580	-3041	-2097	-2594	5'	27301809
N1	EnrichedRegions_ANR0001_IC-2032_FRS12_HBH_N1_lib36166_2072_7_1_peak_2535.1	1	28145486	28146116	EnrichedRegions_ANR0001_IC-2032_FRS12_HBH_N1_lib36166_2072_7_1_peak_2535	33.2646	630	Intergenic	573	57	0	0	AT1G74940	+	coding	-157	-1476	-382	-1163	5'	28145902
N1	EnrichedRegions_ANR0001_IC-2032_FRS12_HBH_N1_lib36166_2072_7_1_peak_2741.1	1	29339884	29340303	EnrichedRegions_ANR0001_IC-2032_FRS12_HBH_N1_lib36166_2072_7_1_peak_2741	33.2646	419	Intergenic	419	0	0	0	AT1G78020	+	coding	1399	337	1305	601	3'	29340092
N1	EnrichedRegions_ANR0001_IC-2032_FRS12_HBH_N1_lib36166_2072_7_1_peak_3540.1	2	8163573	8164119	EnrichedRegions_ANR0001_IC-2032_FRS12_HBH_N1_lib36166_2072_7_1_peak_3540	33.2646	546	Intergenic	429	117	0	0	AT2G18850	+	coding	3020	65	2966	275	3'	8163754
N1	EnrichedRegions_ANR0001_IC-2032_FRS12_HBH_N1_lib36166_2072_7_1_peak_4245.1	2	15003343	15003895	EnrichedRegions_ANR0001_IC-2032_FRS12_HBH_N1_lib36166_2072_7_1_peak_4245	33.2646	552	Intergenic	552	0	0	0	AT2G35690	+	coding	3789	477	3581	651	3'	15003543
N1	EnrichedRegions_ANR0001_IC-2032_FRS12_HBH_N1_lib36166_2072_7_1_peak_4373.1	2	16061259	16061691	EnrichedRegions_ANR0001_IC-2032_FRS12_HBH_N1_lib36166_2072_7_1_peak_4373	33.2646	432	Intergenic	432	0	0	0	AT2G38325	+	rna	-474	-580	-474	-580	5'	16061480
N1	EnrichedRegions_ANR0001_IC-2032_FRS12_HBH_N1_lib36166_2072_7_1_peak_4420.1	2	16360962	16362160	EnrichedRegions_ANR0001_IC-2032_FRS12_HBH_N1_lib36166_2072_7_1_peak_4420	33.2646	1198	Intergenic	1198	0	0	0	AT2G39200	-	coding	-1410	-5075	-1426	-4968	5'	16361223
N1	EnrichedRegions_ANR0001_IC-2032_FRS12_HBH_N1_lib36166_2072_7_1_peak_4819.1	2	18535659	18536259	EnrichedRegions_ANR0001_IC-2032_FRS12_HBH_N1_lib36166_2072_7_1_peak_4819	33.2646	600	Intergenic	600	0	0	0	AT2G44940	+	coding	-1202	-2363	-1239	-2126	5'	18536055
N1	EnrichedRegions_ANR0001_IC-2032_FRS12_HBH_N1_lib36166_2072_7_1_peak_5192.1	3	1445831	1447831	EnrichedRegions_ANR0001_IC-2032_FRS12_HBH_N1_lib36166_2072_7_1_peak_5192	33.2646	2000	Intergenic	2000	0	0	0	AT3G05152	+	rna	2557	1437	2557	1437	3'	1446524
N1	EnrichedRegions_ANR0001_IC-2032_FRS12_HBH_N1_lib36166_2072_7_1_peak_5631.1	3	5272781	5273177	EnrichedRegions_ANR0001_IC-2032_FRS12_HBH_N1_lib36166_2072_7_1_peak_5631	33.2646	396	Intergenic	396	0	0	0	AT3G15578	+	coding	-706	-888	-706	-888	5'	5272985
N1	EnrichedRegions_ANR0001_IC-2032_FRS12_HBH_N1_lib36166_2072_7_1_peak_6034.1	3	8126752	8127730	EnrichedRegions_ANR0001_IC-2032_FRS12_HBH_N1_lib36166_2072_7_1_peak_6034	33.2646	978	Intergenic	978	0	0	0	AT3G22930	-	coding	-1106	-2954	-1202	-2751	5'	8127037
N1	EnrichedRegions_ANR0001_IC-2032_FRS12_HBH_N1_lib36166_2072_7_1_peak_6148.1	3	8863563	8864344	EnrichedRegions_ANR0001_IC-2032_FRS12_HBH_N1_lib36166_2072_7_1_peak_6148	33.2646	781	Intron	0	0	0	781	AT3G24420	-	coding	886	-1188	855	-917	I	8864028
N1	EnrichedRegions_ANR0001_IC-2032_FRS12_HBH_N1_lib36166_2072_7_1_peak_6554.1	3	15183977	15184771	EnrichedRegions_ANR0001_IC-2032_FRS12_HBH_N1_lib36166_2072_7_1_peak_6554	33.2646	794	Intergenic	781	13	0	0	AT3G43190	-	coding	-543	-5512	-1955	-5328	5'	15184532
N1	EnrichedRegions_ANR0001_IC-2032_FRS12_HBH_N1_lib36166_2072_7_1_peak_7990.1	4	7372333	7372746	EnrichedRegions_ANR0001_IC-2032_FRS12_HBH_N1_lib36166_2072_7_1_peak_7990	33.2646	413	Intergenic	413	0	0	0	AT4G12440	+	coding	-3717	-7600	-3717	-7569	5'	7372551
N1	EnrichedRegions_ANR0001_IC-2032_FRS12_HBH_N1_lib36166_2072_7_1_peak_7999.1	4	7471508	7471929	EnrichedRegions_ANR0001_IC-2032_FRS12_HBH_N1_lib36166_2072_7_1_peak_7999	33.2646	421	Intergenic	421	0	0	0	AT4G12670	+	coding	-375	-2815	-826	-2815	5'	7471704
N1	EnrichedRegions_ANR0001_IC-2032_FRS12_HBH_N1_lib36166_2072_7_1_peak_8030.1	4	7842207	7842597	EnrichedRegions_ANR0001_IC-2032_FRS12_HBH_N1_lib36166_2072_7_1_peak_8030	33.2646	390	Intergenic	390	0	0	0	AT4G13495	+	rna	-529	-4336	-529	-4336	5'	7842438
N1	EnrichedRegions_ANR0001_IC-2032_FRS12_HBH_N1_lib36166_2072_7_1_peak_8308.1	4	10057993	10059429	EnrichedRegions_ANR0001_IC-2032_FRS12_HBH_N1_lib36166_2072_7_1_peak_8308	33.2646	1436	Intergenic	1436	0	0	0	AT4G18160	+	coding	2919	879	2919	1069	3'	10058615
N1	EnrichedRegions_ANR0001_IC-2032_FRS12_HBH_N1_lib36166_2072_7_1_peak_8384.1	4	10579568	10579989	EnrichedRegions_ANR0001_IC-2032_FRS12_HBH_N1_lib36166_2072_7_1_peak_8384	33.2646	421	Intergenic	421	0	0	0	AT4G19395	+	rna	1127	1024	1127	1024	3'	10579779
N1	EnrichedRegions_ANR0001_IC-2032_FRS12_HBH_N1_lib36166_2072_7_1_peak_8704.1	4	13554154	13554539	EnrichedRegions_ANR0001_IC-2032_FRS12_HBH_N1_lib36166_2072_7_1_peak_8704	33.2646	385	UTR	152	133	100	0	AT4G26990	-	coding	31	-3449	-102	-3205	I	13554355
N1	EnrichedRegions_ANR0001_IC-2032_FRS12_HBH_N1_lib36166_2072_7_1_peak_8771.1	4	14266577	14266998	EnrichedRegions_ANR0001_IC-2032_FRS12_HBH_N1_lib36166_2072_7_1_peak_8771	33.2646	421	Intergenic	248	173	0	0	AT4G28910	-	coding	-40	-2722	-1109	-2459	5'	14266789
N1	EnrichedRegions_ANR0001_IC-2032_FRS12_HBH_N1_lib36166_2072_7_1_peak_9136.1	4	17971263	17971739	EnrichedRegions_ANR0001_IC-2032_FRS12_HBH_N1_lib36166_2072_7_1_peak_9136	33.2646	476	Intergenic	443	33	0	0	AT4G38370	-	coding	-267	-1655	-340	-1450	5'	17971562
N1	EnrichedRegions_ANR0001_IC-2032_FRS12_HBH_N1_lib36166_2072_7_1_peak_9291.1	5	671634	672038	EnrichedRegions_ANR0001_IC-2032_FRS12_HBH_N1_lib36166_2072_7_1_peak_9291	33.2646	404	Intergenic	404	0	0	0	AT5G02890	-	coding	-371	-1777	-388	-1635	5'	671842
N1	EnrichedRegions_ANR0001_IC-2032_FRS12_HBH_N1_lib36166_2072_7_1_peak_9883.1	5	4573531	4575792	EnrichedRegions_ANR0001_IC-2032_FRS12_HBH_N1_lib36166_2072_7_1_peak_9883	33.2646	2261	Intergenic	1329	49	321	562	AT5G14200	+	coding	-633	-2833	-651	-2542	5'	4575569
N1	EnrichedRegions_ANR0001_IC-2032_FRS12_HBH_N1_lib36166_2072_7_1_peak_10618.1	5	9630914	9631309	EnrichedRegions_ANR0001_IC-2032_FRS12_HBH_N1_lib36166_2072_7_1_peak_10618	33.2646	395	UTR	98	297	0	0	AT5G27320	+	coding	2012	-111	1845	353	I	9631099
N1	EnrichedRegions_ANR0001_IC-2032_FRS12_HBH_N1_lib36166_2072_7_1_peak_11082.1	5	18378668	18379414	EnrichedRegions_ANR0001_IC-2032_FRS12_HBH_N1_lib36166_2072_7_1_peak_11082	33.2646	746	Intergenic	746	0	0	0	AT5G45350	-	coding	4781	2919	3936	3182	3'	18378918
N1	EnrichedRegions_ANR0001_IC-2032_FRS12_HBH_N1_lib36166_2072_7_1_peak_11148.1	5	19113269	19113842	EnrichedRegions_ANR0001_IC-2032_FRS12_HBH_N1_lib36166_2072_7_1_peak_11148	33.2646	573	Intergenic	573	0	0	0	AT5G47060	+	coding	-3154	-4412	-3209	-4005	5'	19113634
N1	EnrichedRegions_ANR0001_IC-2032_FRS12_HBH_N1_lib36166_2072_7_1_peak_11710.1	5	24240148	24240556	EnrichedRegions_ANR0001_IC-2032_FRS12_HBH_N1_lib36166_2072_7_1_peak_11710	33.2646	408	Intergenic	408	0	0	0	AT5G60200	+	coding	-620	-2168	-723	-1596	5'	24240355
N1	EnrichedRegions_ANR0001_IC-2032_FRS12_HBH_N1_lib36166_2072_7_1_peak_11903.1	5	25814939	25816083	EnrichedRegions_ANR0001_IC-2032_FRS12_HBH_N1_lib36166_2072_7_1_peak_11903	33.2646	1144	Intergenic	1144	0	0	0	AT5G64580	-	coding	6259	1821	6194	2120	3'	25815271
N1	EnrichedRegions_ANR0001_IC-2032_FRS12_HBH_N1_lib36166_2072_7_1_peak_1160.1	1	12961146	12961673	EnrichedRegions_ANR0001_IC-2032_FRS12_HBH_N1_lib36166_2072_7_1_peak_1160	33.2457	527	Coding	0	0	247	280	AT1G35320	-	coding	1564	-2232	1564	-374	I	12961289
N1	EnrichedRegions_ANR0001_IC-2032_FRS12_HBH_N1_lib36166_2072_7_1_peak_8961.1	4	16056471	16056887	EnrichedRegions_ANR0001_IC-2032_FRS12_HBH_N1_lib36166_2072_7_1_peak_8961	33.2123	416	Intergenic	360	56	0	0	AT4G33300	-	coding	-102	-5577	-2623	-5466	5'	16056628
N1	EnrichedRegions_ANR0001_IC-2032_FRS12_HBH_N1_lib36166_2072_7_1_peak_2696.1	1	29070008	29070390	EnrichedRegions_ANR0001_IC-2032_FRS12_HBH_N1_lib36166_2072_7_1_peak_2696	33.1985	382	Intergenic	281	75	0	26	AT1G77350	+	coding	-95	-1705	-303	-1351	5'	29070194
N1	EnrichedRegions_ANR0001_IC-2032_FRS12_HBH_N1_lib36166_2072_7_1_peak_4835.1	2	18620156	18620673	EnrichedRegions_ANR0001_IC-2032_FRS12_HBH_N1_lib36166_2072_7_1_peak_4835	33.0892	517	Intergenic	391	0	126	0	AT2G45161	+	coding	-14	-139	-14	-139	5'	18620451
N1	EnrichedRegions_ANR0001_IC-2032_FRS12_HBH_N1_lib36166_2072_7_1_peak_837.1	1	9072103	9072504	EnrichedRegions_ANR0001_IC-2032_FRS12_HBH_N1_lib36166_2072_7_1_peak_837	33.0411	401	UTR	0	114	287	0	AT1G26230	-	coding	3002	-49	2967	83	I	9072305
N1	EnrichedRegions_ANR0001_IC-2032_FRS12_HBH_N1_lib36166_2072_7_1_peak_11850.1	5	25423014	25423407	EnrichedRegions_ANR0001_IC-2032_FRS12_HBH_N1_lib36166_2072_7_1_peak_11850	33.0411	393	Intergenic	393	0	0	0	AT5G63500	+	coding	-183	-567	-236	-445	5'	25423224
N1	EnrichedRegions_ANR0001_IC-2032_FRS12_HBH_N1_lib36166_2072_7_1_peak_196.1	1	1891017	1891522	EnrichedRegions_ANR0001_IC-2032_FRS12_HBH_N1_lib36166_2072_7_1_peak_196	33.0087	505	Intergenic	363	69	73	0	AT1G06180	+	coding	1844	94	1742	163	3'	1891252
N1	EnrichedRegions_ANR0001_IC-2032_FRS12_HBH_N1_lib36166_2072_7_1_peak_9782.1	5	4042212	4042984	EnrichedRegions_ANR0001_IC-2032_FRS12_HBH_N1_lib36166_2072_7_1_peak_9782	32.9851	772	Intergenic	772	0	0	0	AT5G12460	+	coding	-509	-2035	-509	-2035	5'	4042548
N1	EnrichedRegions_ANR0001_IC-2032_FRS12_HBH_N1_lib36166_2072_7_1_peak_8872.1	4	14920301	14920710	EnrichedRegions_ANR0001_IC-2032_FRS12_HBH_N1_lib36166_2072_7_1_peak_8872	32.8871	409	Intergenic	233	71	105	0	AT4G30530	+	coding	-24	-1984	-95	-1776	5'	14920510
N1	EnrichedRegions_ANR0001_IC-2032_FRS12_HBH_N1_lib36166_2072_7_1_peak_747.1	1	8168992	8169481	EnrichedRegions_ANR0001_IC-2032_FRS12_HBH_N1_lib36166_2072_7_1_peak_747	32.7904	489	UTR	213	151	125	0	AT1G23050	+	coding	817	-7	629	144	I	8169260
N1	EnrichedRegions_ANR0001_IC-2032_FRS12_HBH_N1_lib36166_2072_7_1_peak_1427.1	1	18770902	18771397	EnrichedRegions_ANR0001_IC-2032_FRS12_HBH_N1_lib36166_2072_7_1_peak_1427	32.7415	495	UTR	35	449	11	0	AT1G50660	+	coding	236	-3513	-213	-3212	I	18771173
N1	EnrichedRegions_ANR0001_IC-2032_FRS12_HBH_N1_lib36166_2072_7_1_peak_240.1	1	2341861	2342283	EnrichedRegions_ANR0001_IC-2032_FRS12_HBH_N1_lib36166_2072_7_1_peak_240	32.6951	422	UTR	74	337	11	0	AT1G07610	+	coding	534	-47	473	211	I	2342076
N1	EnrichedRegions_ANR0001_IC-2032_FRS12_HBH_N1_lib36166_2072_7_1_peak_5904.1	3	7177918	7178269	EnrichedRegions_ANR0001_IC-2032_FRS12_HBH_N1_lib36166_2072_7_1_peak_5904	32.6891	351	Intergenic	257	25	69	0	AT3G20555	-	coding	518	104	518	104	3'	7178096
N1	EnrichedRegions_ANR0001_IC-2032_FRS12_HBH_N1_lib36166_2072_7_1_peak_869.1	1	9406635	9407068	EnrichedRegions_ANR0001_IC-2032_FRS12_HBH_N1_lib36166_2072_7_1_peak_869	32.6789	433	Intergenic	433	0	0	0	AT1G27100	-	coding	4279	232	4181	664	3'	9406893
N1	EnrichedRegions_ANR0001_IC-2032_FRS12_HBH_N1_lib36166_2072_7_1_peak_4166.1	2	13784229	13785871	EnrichedRegions_ANR0001_IC-2032_FRS12_HBH_N1_lib36166_2072_7_1_peak_4166	32.5757	1642	Intergenic	1399	108	135	0	AT2G32460	-	coding	-1196	-3459	-1304	-3248	5'	13785667
N1	EnrichedRegions_ANR0001_IC-2032_FRS12_HBH_N1_lib36166_2072_7_1_peak_9694.1	5	3616685	3617108	EnrichedRegions_ANR0001_IC-2032_FRS12_HBH_N1_lib36166_2072_7_1_peak_9694	32.4918	423	Intergenic	373	0	50	0	AT5G11325	+	rna	-143	-214	-143	-214	5'	3616915
N1	EnrichedRegions_ANR0001_IC-2032_FRS12_HBH_N1_lib36166_2072_7_1_peak_5053.1	3	295722	296100	EnrichedRegions_ANR0001_IC-2032_FRS12_HBH_N1_lib36166_2072_7_1_peak_5053	32.4847	378	Intergenic	332	46	0	0	AT3G01830	+	coding	-136	-1215	-196	-636	5'	295918
N1	EnrichedRegions_ANR0001_IC-2032_FRS12_HBH_N1_lib36166_2072_7_1_peak_3457.1	2	7640172	7641088	EnrichedRegions_ANR0001_IC-2032_FRS12_HBH_N1_lib36166_2072_7_1_peak_3457	32.4507	916	Intergenic	817	0	99	0	AT2G17556	-	coding	404	306	404	306	3'	7640367
N1	EnrichedRegions_ANR0001_IC-2032_FRS12_HBH_N1_lib36166_2072_7_1_peak_5745.1	3	5862611	5865411	EnrichedRegions_ANR0001_IC-2032_FRS12_HBH_N1_lib36166_2072_7_1_peak_5745	32.448	2800	Intergenic	2800	0	0	0	AT3G17185	+	rna	2000	1054	2000	1054	3'	5863491
N1	EnrichedRegions_ANR0001_IC-2032_FRS12_HBH_N1_lib36166_2072_7_1_peak_646.1	1	7097069	7097488	EnrichedRegions_ANR0001_IC-2032_FRS12_HBH_N1_lib36166_2072_7_1_peak_646	32.4296	419	Intergenic	178	236	5	0	AT1G20490	-	coding	2427	25	2404	690	3'	7097268
N1	EnrichedRegions_ANR0001_IC-2032_FRS12_HBH_N1_lib36166_2072_7_1_peak_3672.1	2	9214320	9215741	EnrichedRegions_ANR0001_IC-2032_FRS12_HBH_N1_lib36166_2072_7_1_peak_3672	32.4055	1421	Intergenic	1199	36	0	186	AT2G21520	+	coding	-399	-4088	-836	-3833	5'	9215120
N1	EnrichedRegions_ANR0001_IC-2032_FRS12_HBH_N1_lib36166_2072_7_1_peak_2100.1	1	25645526	25645932	EnrichedRegions_ANR0001_IC-2032_FRS12_HBH_N1_lib36166_2072_7_1_peak_2100	32.3585	406	Intergenic	324	82	0	0	AT1G68390	+	coding	2992	119	2888	242	3'	25645726
N1	EnrichedRegions_ANR0001_IC-2032_FRS12_HBH_N1_lib36166_2072_7_1_peak_3052.1	2	761671	762261	EnrichedRegions_ANR0001_IC-2032_FRS12_HBH_N1_lib36166_2072_7_1_peak_3052	32.3506	590	Intergenic	590	0	0	0	AT2G02710	-	coding	-983	-3161	-1246	-3042	5'	761854
N1	EnrichedRegions_ANR0001_IC-2032_FRS12_HBH_N1_lib36166_2072_7_1_peak_3367.1	2	7073840	7074414	EnrichedRegions_ANR0001_IC-2032_FRS12_HBH_N1_lib36166_2072_7_1_peak_3367	32.3506	574	Intergenic	522	52	0	0	AT2G16365	+	coding	-242	-5399	-820	-5061	5'	7074120
N1	EnrichedRegions_ANR0001_IC-2032_FRS12_HBH_N1_lib36166_2072_7_1_peak_1520.1	1	19571979	19572418	EnrichedRegions_ANR0001_IC-2032_FRS12_HBH_N1_lib36166_2072_7_1_peak_1520	32.3434	439	Intergenic	213	226	0	0	AT1G52540	-	coding	-2	-2148	-322	-1908	5'	19572206
N1	EnrichedRegions_ANR0001_IC-2032_FRS12_HBH_N1_lib36166_2072_7_1_peak_9684.1	5	3535255	3536259	EnrichedRegions_ANR0001_IC-2032_FRS12_HBH_N1_lib36166_2072_7_1_peak_9684	32.3237	1004	Intergenic	971	33	0	0	AT5G11110	+	coding	-190	-5097	-390	-4865	5'	3536036
N1	EnrichedRegions_ANR0001_IC-2032_FRS12_HBH_N1_lib36166_2072_7_1_peak_4376.1	2	16090436	16091164	EnrichedRegions_ANR0001_IC-2032_FRS12_HBH_N1_lib36166_2072_7_1_peak_4376	32.2679	728	Intergenic	657	0	71	0	AT2G38420	+	coding	-130	-1586	-130	-1491	5'	16090963
N1	EnrichedRegions_ANR0001_IC-2032_FRS12_HBH_N1_lib36166_2072_7_1_peak_265.1	1	2522579	2523277	EnrichedRegions_ANR0001_IC-2032_FRS12_HBH_N1_lib36166_2072_7_1_peak_265	32.2441	698	Intergenic	698	0	0	0	AT1G08090	+	coding	-1204	-3292	-1267	-3048	5'	2522872
N1	EnrichedRegions_ANR0001_IC-2032_FRS12_HBH_N1_lib36166_2072_7_1_peak_455.1	1	4661121	4661749	EnrichedRegions_ANR0001_IC-2032_FRS12_HBH_N1_lib36166_2072_7_1_peak_455	32.2441	628	Intergenic	463	98	45	22	AT1G13608	+	coding	-188	-535	-188	-535	5'	4661494
N1	EnrichedRegions_ANR0001_IC-2032_FRS12_HBH_N1_lib36166_2072_7_1_peak_2314.1	1	26679812	26680241	EnrichedRegions_ANR0001_IC-2032_FRS12_HBH_N1_lib36166_2072_7_1_peak_2314	32.2441	429	UTR	163	266	0	0	AT1G70750	-	coding	3211	-18	3154	735	I	26679993
N1	EnrichedRegions_ANR0001_IC-2032_FRS12_HBH_N1_lib36166_2072_7_1_peak_2506.1	1	27830012	27830821	EnrichedRegions_ANR0001_IC-2032_FRS12_HBH_N1_lib36166_2072_7_1_peak_2506	32.2441	809	Intron	0	0	270	539	AT1G74000	-	coding	874	-1415	844	-1291	I	27830557
N1	EnrichedRegions_ANR0001_IC-2032_FRS12_HBH_N1_lib36166_2072_7_1_peak_3248.1	2	2518257	2518974	EnrichedRegions_ANR0001_IC-2032_FRS12_HBH_N1_lib36166_2072_7_1_peak_3248	32.2441	717	Intergenic	717	0	0	0	AT2G06390	-	te	-2035	-2161	-2035	-2161	5'	2518747
N1	EnrichedRegions_ANR0001_IC-2032_FRS12_HBH_N1_lib36166_2072_7_1_peak_4153.1	2	13674291	13674706	EnrichedRegions_ANR0001_IC-2032_FRS12_HBH_N1_lib36166_2072_7_1_peak_4153	32.2441	415	Intergenic	207	90	31	87	AT2G32190	+	coding	-4	-792	-94	-598	5'	13674494
N1	EnrichedRegions_ANR0001_IC-2032_FRS12_HBH_N1_lib36166_2072_7_1_peak_4313.1	2	15514832	15515213	EnrichedRegions_ANR0001_IC-2032_FRS12_HBH_N1_lib36166_2072_7_1_peak_4313	32.2441	381	Intergenic	301	80	0	0	AT2G36950	+	coding	-115	-1913	-198	-1736	5'	15515018
N1	EnrichedRegions_ANR0001_IC-2032_FRS12_HBH_N1_lib36166_2072_7_1_peak_4660.1	2	17744882	17746498	EnrichedRegions_ANR0001_IC-2032_FRS12_HBH_N1_lib36166_2072_7_1_peak_4660	32.2441	1616	Intergenic	1616	0	0	0	AT2G42610	+	coding	-1748	-4271	-1836	-2369	5'	17746169
N1	EnrichedRegions_ANR0001_IC-2032_FRS12_HBH_N1_lib36166_2072_7_1_peak_6409.1	3	11029145	11030448	EnrichedRegions_ANR0001_IC-2032_FRS12_HBH_N1_lib36166_2072_7_1_peak_6409	32.2441	1303	UTR	919	279	105	0	AT3G29034	-	coding	356	-213	326	66	I	11030277
N1	EnrichedRegions_ANR0001_IC-2032_FRS12_HBH_N1_lib36166_2072_7_1_peak_6569.1	3	15509327	15509704	EnrichedRegions_ANR0001_IC-2032_FRS12_HBH_N1_lib36166_2072_7_1_peak_6569	32.2441	377	Intergenic	294	83	0	0	AT3G43590	+	coding	-101	-3054	-233	-2735	5'	15509520
N1	EnrichedRegions_ANR0001_IC-2032_FRS12_HBH_N1_lib36166_2072_7_1_peak_7888.1	4	5922733	5923409	EnrichedRegions_ANR0001_IC-2032_FRS12_HBH_N1_lib36166_2072_7_1_peak_7888	32.2441	676	Intergenic	667	9	0	0	AT4G09320	+	coding	-239	-1371	-263	-1205	5'	5923161
N1	EnrichedRegions_ANR0001_IC-2032_FRS12_HBH_N1_lib36166_2072_7_1_peak_8721.1	4	13808991	13809954	EnrichedRegions_ANR0001_IC-2032_FRS12_HBH_N1_lib36166_2072_7_1_peak_8721	32.2441	963	Intergenic	842	112	9	0	AT4G27652	+	coding	-39	-562	-151	-363	5'	13809794
N1	EnrichedRegions_ANR0001_IC-2032_FRS12_HBH_N1_lib36166_2072_7_1_peak_9016.1	4	16845862	16846224	EnrichedRegions_ANR0001_IC-2032_FRS12_HBH_N1_lib36166_2072_7_1_peak_9016	32.2441	362	Intergenic	362	0	0	0	AT4G35470	+	coding	-263	-3112	-493	-2410	5'	16846038
N1	EnrichedRegions_ANR0001_IC-2032_FRS12_HBH_N1_lib36166_2072_7_1_peak_9261.1	5	395369	395783	EnrichedRegions_ANR0001_IC-2032_FRS12_HBH_N1_lib36166_2072_7_1_peak_9261	32.2441	414	Intergenic	265	120	29	0	AT5G02030	+	coding	-27	-3434	-147	-3265	5'	395607
N1	EnrichedRegions_ANR0001_IC-2032_FRS12_HBH_N1_lib36166_2072_7_1_peak_9917.1	5	4767707	4768240	EnrichedRegions_ANR0001_IC-2032_FRS12_HBH_N1_lib36166_2072_7_1_peak_9917	32.2441	533	Intergenic	533	0	0	0	AT5G14760	+	coding	-539	-4224	-1204	-4083	5'	4767929
N1	EnrichedRegions_ANR0001_IC-2032_FRS12_HBH_N1_lib36166_2072_7_1_peak_10540.1	5	8925272	8926065	EnrichedRegions_ANR0001_IC-2032_FRS12_HBH_N1_lib36166_2072_7_1_peak_10540	32.2441	793	Intergenic	793	0	0	0	AT5G25615	+	te	-3435	-8093	-3435	-8093	5'	8925742
N1	EnrichedRegions_ANR0001_IC-2032_FRS12_HBH_N1_lib36166_2072_7_1_peak_10672.1	5	11621244	11621605	EnrichedRegions_ANR0001_IC-2032_FRS12_HBH_N1_lib36166_2072_7_1_peak_10672	32.2441	361	Intergenic	306	55	0	0	AT5G30510	-	coding	-150	-2422	-225	-2186	5'	11621448
N1	EnrichedRegions_ANR0001_IC-2032_FRS12_HBH_N1_lib36166_2072_7_1_peak_10698.1	5	13559710	13560169	EnrichedRegions_ANR0001_IC-2032_FRS12_HBH_N1_lib36166_2072_7_1_peak_10698	32.2441	459	Intergenic	459	0	0	0	AT5G35341	+	te	5184	2292	5184	2292	3'	13559962
N1	EnrichedRegions_ANR0001_IC-2032_FRS12_HBH_N1_lib36166_2072_7_1_peak_10804.1	5	15575905	15576224	EnrichedRegions_ANR0001_IC-2032_FRS12_HBH_N1_lib36166_2072_7_1_peak_10804	32.2441	319	Intergenic	293	0	26	0	AT5G38905	+	rna	199	126	199	126	3'	15576056
N1	EnrichedRegions_ANR0001_IC-2032_FRS12_HBH_N1_lib36166_2072_7_1_peak_10884.1	5	16385056	16385871	EnrichedRegions_ANR0001_IC-2032_FRS12_HBH_N1_lib36166_2072_7_1_peak_10884	32.2441	815	UTR	551	264	0	0	AT5G40890	-	coding	57	-3916	-263	-3617	I	16385262
N1	EnrichedRegions_ANR0001_IC-2032_FRS12_HBH_N1_lib36166_2072_7_1_peak_11588.1	5	23222730	23223948	EnrichedRegions_ANR0001_IC-2032_FRS12_HBH_N1_lib36166_2072_7_1_peak_11588	32.2441	1218	Intergenic	1218	0	0	0	AT5G57330	+	coding	5429	2554	5251	2979	3'	23223643
N1	EnrichedRegions_ANR0001_IC-2032_FRS12_HBH_N1_lib36166_2072_7_1_peak_11792.1	5	24970075	24970492	EnrichedRegions_ANR0001_IC-2032_FRS12_HBH_N1_lib36166_2072_7_1_peak_11792	32.2441	417	Intergenic	417	0	0	0	AT5G62165	+	coding	5601	1781	5226	1864	3'	24970301
N1	EnrichedRegions_ANR0001_IC-2032_FRS12_HBH_N1_lib36166_2072_7_1_peak_10532.1	5	8862574	8863733	EnrichedRegions_ANR0001_IC-2032_FRS12_HBH_N1_lib36166_2072_7_1_peak_10532	32.2124	1159	Intergenic	789	67	85	218	AT5G25460	+	coding	-280	-2594	-347	-2311	5'	8863083
N1	EnrichedRegions_ANR0001_IC-2032_FRS12_HBH_N1_lib36166_2072_7_1_peak_4512.1	2	16804562	16805068	EnrichedRegions_ANR0001_IC-2032_FRS12_HBH_N1_lib36166_2072_7_1_peak_4512	32.1893	506	Intergenic	326	155	25	0	AT2G40230	-	coding	-34	-1683	-189	-1490	5'	16804775
N1	EnrichedRegions_ANR0001_IC-2032_FRS12_HBH_N1_lib36166_2072_7_1_peak_4038.1	2	12178482	12178892	EnrichedRegions_ANR0001_IC-2032_FRS12_HBH_N1_lib36166_2072_7_1_peak_4038	32.1445	410	UTR	115	215	80	0	AT2G28490	-	coding	2325	-90	2296	125	I	12178687
N1	EnrichedRegions_ANR0001_IC-2032_FRS12_HBH_N1_lib36166_2072_7_1_peak_9720.1	5	3739952	3740462	EnrichedRegions_ANR0001_IC-2032_FRS12_HBH_N1_lib36166_2072_7_1_peak_9720	32.1021	510	Intergenic	313	21	176	0	AT5G11620	-	coding	-57	-1190	-76	-1127	5'	3740203
N1	EnrichedRegions_ANR0001_IC-2032_FRS12_HBH_N1_lib36166_2072_7_1_peak_2263.1	1	26394118	26394510	EnrichedRegions_ANR0001_IC-2032_FRS12_HBH_N1_lib36166_2072_7_1_peak_2263	32.0851	392	Intergenic	313	48	31	0	AT1G70070	-	coding	-104	-4284	-152	-4284	5'	26394300
N1	EnrichedRegions_ANR0001_IC-2032_FRS12_HBH_N1_lib36166_2072_7_1_peak_1756.1	1	22128749	22129200	EnrichedRegions_ANR0001_IC-2032_FRS12_HBH_N1_lib36166_2072_7_1_peak_1756	31.9798	451	Intergenic	451	0	0	0	AT1G60050	-	coding	-5263	-7415	-5263	-7415	5'	22128965
N1	EnrichedRegions_ANR0001_IC-2032_FRS12_HBH_N1_lib36166_2072_7_1_peak_2972.1	2	355563	356202	EnrichedRegions_ANR0001_IC-2032_FRS12_HBH_N1_lib36166_2072_7_1_peak_2972	31.9211	639	Intergenic	639	0	0	0	AT2G01818	-	coding	-241	-2306	-393	-2211	5'	355763
N1	EnrichedRegions_ANR0001_IC-2032_FRS12_HBH_N1_lib36166_2072_7_1_peak_7280.1	3	21217076	21218211	EnrichedRegions_ANR0001_IC-2032_FRS12_HBH_N1_lib36166_2072_7_1_peak_7280	31.9006	1135	Intergenic	1135	0	0	0	AT3G57340	+	coding	-1168	-2680	-1370	-2473	5'	21217805
N1	EnrichedRegions_ANR0001_IC-2032_FRS12_HBH_N1_lib36166_2072_7_1_peak_2288.1	1	26538995	26539956	EnrichedRegions_ANR0001_IC-2032_FRS12_HBH_N1_lib36166_2072_7_1_peak_2288	31.8929	961	Intergenic	579	266	116	0	AT1G70420	-	coding	1557	369	1453	635	3'	26539205
N1	EnrichedRegions_ANR0001_IC-2032_FRS12_HBH_N1_lib36166_2072_7_1_peak_3267.1	2	2920696	2921399	EnrichedRegions_ANR0001_IC-2032_FRS12_HBH_N1_lib36166_2072_7_1_peak_3267	31.8929	703	Intron	0	0	0	703	AT2G07042	-	rna	1113	-1183	1113	-1183	I	2921136
N1	EnrichedRegions_ANR0001_IC-2032_FRS12_HBH_N1_lib36166_2072_7_1_peak_6416.1	3	11104773	11105394	EnrichedRegions_ANR0001_IC-2032_FRS12_HBH_N1_lib36166_2072_7_1_peak_6416	31.8929	621	Intergenic	621	0	0	0	AT3G29140	+	coding	-775	-1114	-775	-1114	5'	11105030
N1	EnrichedRegions_ANR0001_IC-2032_FRS12_HBH_N1_lib36166_2072_7_1_peak_9976.1	5	5140361	5140753	EnrichedRegions_ANR0001_IC-2032_FRS12_HBH_N1_lib36166_2072_7_1_peak_9976	31.8929	392	Intergenic	392	0	0	0	AT5G15750	+	coding	-548	-2311	-894	-2146	5'	5140555
N1	EnrichedRegions_ANR0001_IC-2032_FRS12_HBH_N1_lib36166_2072_7_1_peak_2407.1	1	27180356	27180969	EnrichedRegions_ANR0001_IC-2032_FRS12_HBH_N1_lib36166_2072_7_1_peak_2407	31.8855	613	Intron	0	0	178	435	AT1G72210	+	coding	792	-1848	516	-1686	I	27180582
N1	EnrichedRegions_ANR0001_IC-2032_FRS12_HBH_N1_lib36166_2072_7_1_peak_2420.1	1	27265567	27265985	EnrichedRegions_ANR0001_IC-2032_FRS12_HBH_N1_lib36166_2072_7_1_peak_2420	31.8855	418	Intergenic	354	64	0	0	AT1G72430	-	coding	-111	-830	-232	-591	5'	27265741
N1	EnrichedRegions_ANR0001_IC-2032_FRS12_HBH_N1_lib36166_2072_7_1_peak_3511.1	2	8011127	8013469	EnrichedRegions_ANR0001_IC-2032_FRS12_HBH_N1_lib36166_2072_7_1_peak_3511	31.8855	2342	Intergenic	2213	12	115	2	AT2G18480	-	coding	-1068	-3000	-1080	-2741	5'	8012323
N1	EnrichedRegions_ANR0001_IC-2032_FRS12_HBH_N1_lib36166_2072_7_1_peak_5415.1	3	3441336	3441847	EnrichedRegions_ANR0001_IC-2032_FRS12_HBH_N1_lib36166_2072_7_1_peak_5415	31.8855	511	Intergenic	511	0	0	0	AT3G10980	+	coding	3271	740	2739	1048	3'	3441549
N1	EnrichedRegions_ANR0001_IC-2032_FRS12_HBH_N1_lib36166_2072_7_1_peak_5950.1	3	7668720	7669161	EnrichedRegions_ANR0001_IC-2032_FRS12_HBH_N1_lib36166_2072_7_1_peak_5950	31.8855	441	Intergenic	436	5	0	0	AT3G21760	+	coding	1957	260	1885	428	3'	7668984
N1	EnrichedRegions_ANR0001_IC-2032_FRS12_HBH_N1_lib36166_2072_7_1_peak_8001.1	4	7489769	7490144	EnrichedRegions_ANR0001_IC-2032_FRS12_HBH_N1_lib36166_2072_7_1_peak_8001	31.7912	375	Intergenic	375	0	0	0	AT4G12720	+	coding	2655	301	2240	399	3'	7489956
N1	EnrichedRegions_ANR0001_IC-2032_FRS12_HBH_N1_lib36166_2072_7_1_peak_9541.1	5	2783114	2783591	EnrichedRegions_ANR0001_IC-2032_FRS12_HBH_N1_lib36166_2072_7_1_peak_9541	31.7702	477	UTR	217	206	54	0	AT5G08590	+	coding	52	-2711	-154	-2486	I	2783383
N1	EnrichedRegions_ANR0001_IC-2032_FRS12_HBH_N1_lib36166_2072_7_1_peak_3633.1	2	8956970	8957723	EnrichedRegions_ANR0001_IC-2032_FRS12_HBH_N1_lib36166_2072_7_1_peak_3633	31.7551	753	Intergenic	753	0	0	0	AT2G20810	+	coding	-347	-2334	-481	-2164	5'	8957446
N1	EnrichedRegions_ANR0001_IC-2032_FRS12_HBH_N1_lib36166_2072_7_1_peak_4000.1	2	11851379	11852038	EnrichedRegions_ANR0001_IC-2032_FRS12_HBH_N1_lib36166_2072_7_1_peak_4000	31.7194	659	Intergenic	659	0	0	0	AT2G27800	-	coding	-160	-1734	-172	-1734	5'	11851523
N1	EnrichedRegions_ANR0001_IC-2032_FRS12_HBH_N1_lib36166_2072_7_1_peak_3266.1	2	2919734	2920163	EnrichedRegions_ANR0001_IC-2032_FRS12_HBH_N1_lib36166_2072_7_1_peak_3266	31.7063	429	Coding	219	0	210	0	AT2G07042	-	rna	2268	-28	2268	-28	I	2919981
N1	EnrichedRegions_ANR0001_IC-2032_FRS12_HBH_N1_lib36166_2072_7_1_peak_9861.1	5	4457550	4458275	EnrichedRegions_ANR0001_IC-2032_FRS12_HBH_N1_lib36166_2072_7_1_peak_9861	31.7061	725	Intergenic	725	0	0	0	AT5G13810	+	coding	2422	736	1986	1162	3'	4457755
N1	EnrichedRegions_ANR0001_IC-2032_FRS12_HBH_N1_lib36166_2072_7_1_peak_10294.1	5	7170499	7171531	EnrichedRegions_ANR0001_IC-2032_FRS12_HBH_N1_lib36166_2072_7_1_peak_10294	31.6569	1032	Intergenic	602	209	221	0	AT5G21100	+	coding	2836	92	2708	301	3'	7171020
N1	EnrichedRegions_ANR0001_IC-2032_FRS12_HBH_N1_lib36166_2072_7_1_peak_7119.1	3	20167294	20167669	EnrichedRegions_ANR0001_IC-2032_FRS12_HBH_N1_lib36166_2072_7_1_peak_7119	31.5661	375	Intergenic	375	0	0	0	AT3G54460	-	coding	-190	-5541	-297	-5433	5'	20167483
N1	EnrichedRegions_ANR0001_IC-2032_FRS12_HBH_N1_lib36166_2072_7_1_peak_1222.1	1	13500864	13501290	EnrichedRegions_ANR0001_IC-2032_FRS12_HBH_N1_lib36166_2072_7_1_peak_1222	31.5636	426	Intergenic	296	0	130	0	AT1G36105	+	te	2048	97	2048	97	3'	13501090
N1	EnrichedRegions_ANR0001_IC-2032_FRS12_HBH_N1_lib36166_2072_7_1_peak_1843.1	1	22994110	22994693	EnrichedRegions_ANR0001_IC-2032_FRS12_HBH_N1_lib36166_2072_7_1_peak_1843	31.5285	583	Intergenic	473	57	53	0	AT1G62240	+	coding	-68	-956	-125	-808	5'	22994515
N1	EnrichedRegions_ANR0001_IC-2032_FRS12_HBH_N1_lib36166_2072_7_1_peak_7684.1	4	475180	475644	EnrichedRegions_ANR0001_IC-2032_FRS12_HBH_N1_lib36166_2072_7_1_peak_7684	31.5139	464	Intergenic	464	0	0	0	AT4G01090	-	coding	-1611	-4888	-2155	-4569	5'	475403
N1	EnrichedRegions_ANR0001_IC-2032_FRS12_HBH_N1_lib36166_2072_7_1_peak_6238.1	3	9535476	9535832	EnrichedRegions_ANR0001_IC-2032_FRS12_HBH_N1_lib36166_2072_7_1_peak_6238	31.3509	356	UTR	202	154	0	0	AT3G26090	+	coding	2877	-4	2742	215	I	9535625
N1	EnrichedRegions_ANR0001_IC-2032_FRS12_HBH_N1_lib36166_2072_7_1_peak_406.1	1	4338012	4338637	EnrichedRegions_ANR0001_IC-2032_FRS12_HBH_N1_lib36166_2072_7_1_peak_406	31.2293	625	Intergenic	625	0	0	0	AT1G12730	+	coding	3587	358	3527	593	3'	4338202
N1	EnrichedRegions_ANR0001_IC-2032_FRS12_HBH_N1_lib36166_2072_7_1_peak_1706.1	1	21676294	21676692	EnrichedRegions_ANR0001_IC-2032_FRS12_HBH_N1_lib36166_2072_7_1_peak_1706	31.2293	398	Intergenic	236	93	69	0	AT1G58360	+	coding	-42	-4014	-135	-3825	5'	21676488
N1	EnrichedRegions_ANR0001_IC-2032_FRS12_HBH_N1_lib36166_2072_7_1_peak_1708.1	1	21717127	21717598	EnrichedRegions_ANR0001_IC-2032_FRS12_HBH_N1_lib36166_2072_7_1_peak_1708	31.2293	471	Intergenic	307	44	120	0	AT1G58440	-	coding	-44	-3492	-88	-3240	5'	21717334
N1	EnrichedRegions_ANR0001_IC-2032_FRS12_HBH_N1_lib36166_2072_7_1_peak_1798.1	1	22711952	22712363	EnrichedRegions_ANR0001_IC-2032_FRS12_HBH_N1_lib36166_2072_7_1_peak_1798	31.2293	411	Intergenic	318	12	81	0	AT1G61560	-	coding	-114	-3461	-126	-3283	5'	22712158
N1	EnrichedRegions_ANR0001_IC-2032_FRS12_HBH_N1_lib36166_2072_7_1_peak_1799.1	1	22713285	22713874	EnrichedRegions_ANR0001_IC-2032_FRS12_HBH_N1_lib36166_2072_7_1_peak_1799	31.2293	589	Intergenic	589	0	0	0	AT1G61563	-	coding	1880	1353	1761	1513	3'	22713568
N1	EnrichedRegions_ANR0001_IC-2032_FRS12_HBH_N1_lib36166_2072_7_1_peak_2115.1	1	25682123	25682882	EnrichedRegions_ANR0001_IC-2032_FRS12_HBH_N1_lib36166_2072_7_1_peak_2115	31.2293	759	Intergenic	759	0	0	0	AT1G68480	-	coding	3443	1592	3210	1821	3'	25682722
N1	EnrichedRegions_ANR0001_IC-2032_FRS12_HBH_N1_lib36166_2072_7_1_peak_3282.1	2	3673892	3674553	EnrichedRegions_ANR0001_IC-2032_FRS12_HBH_N1_lib36166_2072_7_1_peak_3282	31.2293	661	Intergenic	661	0	0	0	AT2G09795	-	rna	-1384	-3187	-1384	-3187	5'	3674096
N1	EnrichedRegions_ANR0001_IC-2032_FRS12_HBH_N1_lib36166_2072_7_1_peak_3966.1	2	11563514	11564306	EnrichedRegions_ANR0001_IC-2032_FRS12_HBH_N1_lib36166_2072_7_1_peak_3966	31.2293	792	Intergenic	792	0	0	0	AT2G27080	+	coding	-2557	-3773	-2652	-3434	5'	11563731
N1	EnrichedRegions_ANR0001_IC-2032_FRS12_HBH_N1_lib36166_2072_7_1_peak_4319.1	2	15560588	15561446	EnrichedRegions_ANR0001_IC-2032_FRS12_HBH_N1_lib36166_2072_7_1_peak_4319	31.2293	858	Intergenic	858	0	0	0	AT2G37040	-	coding	-434	-3421	-560	-3195	5'	15560797
N1	EnrichedRegions_ANR0001_IC-2032_FRS12_HBH_N1_lib36166_2072_7_1_peak_4344.1	2	15831614	15831986	EnrichedRegions_ANR0001_IC-2032_FRS12_HBH_N1_lib36166_2072_7_1_peak_4344	31.2293	372	Intergenic	240	56	0	76	AT2G37760	+	coding	-50	-2116	-191	-1938	5'	15831804
N1	EnrichedRegions_ANR0001_IC-2032_FRS12_HBH_N1_lib36166_2072_7_1_peak_4644.1	2	17667203	17668156	EnrichedRegions_ANR0001_IC-2032_FRS12_HBH_N1_lib36166_2072_7_1_peak_4644	31.2293	953	Intergenic	953	0	0	0	AT2G42440	-	coding	2416	1300	2349	1487	3'	17667401
N1	EnrichedRegions_ANR0001_IC-2032_FRS12_HBH_N1_lib36166_2072_7_1_peak_5188.1	3	1428739	1429266	EnrichedRegions_ANR0001_IC-2032_FRS12_HBH_N1_lib36166_2072_7_1_peak_5188	31.2293	527	Intergenic	527	0	0	0	AT3G05110	-	coding	-1316	-2738	-1316	-2738	5'	1429035
N1	EnrichedRegions_ANR0001_IC-2032_FRS12_HBH_N1_lib36166_2072_7_1_peak_5250.1	3	1994575	1994995	EnrichedRegions_ANR0001_IC-2032_FRS12_HBH_N1_lib36166_2072_7_1_peak_5250	31.2293	420	Intergenic	420	0	0	0	AT3G06483	-	coding	-2041	-4369	-2204	-4058	5'	1994785
N1	EnrichedRegions_ANR0001_IC-2032_FRS12_HBH_N1_lib36166_2072_7_1_peak_5589.1	3	5033399	5034447	EnrichedRegions_ANR0001_IC-2032_FRS12_HBH_N1_lib36166_2072_7_1_peak_5589	31.2293	1048	Intergenic	1048	0	0	0	AT3G14950	-	coding	-1012	-3688	-1012	-3688	5'	5033904
N1	EnrichedRegions_ANR0001_IC-2032_FRS12_HBH_N1_lib36166_2072_7_1_peak_5676.1	3	5625613	5626027	EnrichedRegions_ANR0001_IC-2032_FRS12_HBH_N1_lib36166_2072_7_1_peak_5676	31.2293	414	Intergenic	414	0	0	0	AT3G16530	-	coding	-358	-1451	-412	-1242	5'	5625828
N1	EnrichedRegions_ANR0001_IC-2032_FRS12_HBH_N1_lib36166_2072_7_1_peak_5887.1	3	6997880	6998253	EnrichedRegions_ANR0001_IC-2032_FRS12_HBH_N1_lib36166_2072_7_1_peak_5887	31.2293	373	UTR	66	122	185	0	AT3G20040	+	coding	3181	-96	2758	11	I	6998075
N1	EnrichedRegions_ANR0001_IC-2032_FRS12_HBH_N1_lib36166_2072_7_1_peak_5948.1	3	7657601	7658030	EnrichedRegions_ANR0001_IC-2032_FRS12_HBH_N1_lib36166_2072_7_1_peak_5948	31.2293	429	Intergenic	429	0	0	0	AT3G21730	-	coding	3380	1704	3327	1909	3'	7657852
N1	EnrichedRegions_ANR0001_IC-2032_FRS12_HBH_N1_lib36166_2072_7_1_peak_6020.1	3	8102850	8103288	EnrichedRegions_ANR0001_IC-2032_FRS12_HBH_N1_lib36166_2072_7_1_peak_6020	31.2293	438	Intergenic	438	0	0	0	AT3G22880	-	coding	-2215	-5348	-2295	-5087	5'	8103035
N1	EnrichedRegions_ANR0001_IC-2032_FRS12_HBH_N1_lib36166_2072_7_1_peak_6044.1	3	8150393	8152190	EnrichedRegions_ANR0001_IC-2032_FRS12_HBH_N1_lib36166_2072_7_1_peak_6044	31.2293	1797	Intergenic	1645	115	37	0	AT3G22970	+	coding	-896	-3007	-1450	-2739	5'	8151142
N1	EnrichedRegions_ANR0001_IC-2032_FRS12_HBH_N1_lib36166_2072_7_1_peak_6152.1	3	8867247	8867615	EnrichedRegions_ANR0001_IC-2032_FRS12_HBH_N1_lib36166_2072_7_1_peak_6152	31.2293	368	Intergenic	368	0	0	0	AT3G24430	-	coding	4767	1149	4720	1297	3'	8867434
N1	EnrichedRegions_ANR0001_IC-2032_FRS12_HBH_N1_lib36166_2072_7_1_peak_6703.1	3	17437331	17437715	EnrichedRegions_ANR0001_IC-2032_FRS12_HBH_N1_lib36166_2072_7_1_peak_6703	31.2293	384	Intergenic	384	0	0	0	AT3G47340	-	coding	3709	350	3509	602	3'	17437534
N1	EnrichedRegions_ANR0001_IC-2032_FRS12_HBH_N1_lib36166_2072_7_1_peak_8352.1	4	10266457	10266839	EnrichedRegions_ANR0001_IC-2032_FRS12_HBH_N1_lib36166_2072_7_1_peak_8352	31.2293	382	Intergenic	382	0	0	0	AT4G18650	-	coding	-1208	-2678	-1225	-2604	5'	10266647
N1	EnrichedRegions_ANR0001_IC-2032_FRS12_HBH_N1_lib36166_2072_7_1_peak_8417.1	4	10840861	10841314	EnrichedRegions_ANR0001_IC-2032_FRS12_HBH_N1_lib36166_2072_7_1_peak_8417	31.2293	453	Intergenic	330	0	123	0	AT4G20006	-	coding	-27	-149	-27	-149	5'	10841123
N1	EnrichedRegions_ANR0001_IC-2032_FRS12_HBH_N1_lib36166_2072_7_1_peak_8536.1	4	11988834	11989439	EnrichedRegions_ANR0001_IC-2032_FRS12_HBH_N1_lib36166_2072_7_1_peak_8536	31.2293	605	Intergenic	432	173	0	0	AT4G22820	-	coding	-9	-1310	-614	-1144	5'	11989015
N1	EnrichedRegions_ANR0001_IC-2032_FRS12_HBH_N1_lib36166_2072_7_1_peak_8676.1	4	13272230	13272628	EnrichedRegions_ANR0001_IC-2032_FRS12_HBH_N1_lib36166_2072_7_1_peak_8676	31.2293	398	Intergenic	398	0	0	0	AT4G26200	+	coding	-2868	-4749	-2868	-4507	5'	13272439
N1	EnrichedRegions_ANR0001_IC-2032_FRS12_HBH_N1_lib36166_2072_7_1_peak_9155.1	4	18165689	18166322	EnrichedRegions_ANR0001_IC-2032_FRS12_HBH_N1_lib36166_2072_7_1_peak_9155	31.2293	633	Intergenic	559	74	0	0	AT4G38970	-	coding	-121	-2387	-224	-2169	5'	18165883
N1	EnrichedRegions_ANR0001_IC-2032_FRS12_HBH_N1_lib36166_2072_7_1_peak_9464.1	5	2219419	2219824	EnrichedRegions_ANR0001_IC-2032_FRS12_HBH_N1_lib36166_2072_7_1_peak_9464	31.2293	405	Intergenic	405	0	0	0	AT5G07160	-	coding	1057	319	1057	319	3'	2219652
N1	EnrichedRegions_ANR0001_IC-2032_FRS12_HBH_N1_lib36166_2072_7_1_peak_9628.1	5	3315093	3315739	EnrichedRegions_ANR0001_IC-2032_FRS12_HBH_N1_lib36166_2072_7_1_peak_9628	31.2293	646	Intergenic	436	210	0	0	AT5G10510	+	coding	-232	-4905	-694	-4711	5'	3315297
N1	EnrichedRegions_ANR0001_IC-2032_FRS12_HBH_N1_lib36166_2072_7_1_peak_9692.1	5	3609917	3610393	EnrichedRegions_ANR0001_IC-2032_FRS12_HBH_N1_lib36166_2072_7_1_peak_9692	31.2293	476	Intergenic	476	0	0	0	AT5G11320	-	coding	3176	1062	3176	1244	3'	3610185
N1	EnrichedRegions_ANR0001_IC-2032_FRS12_HBH_N1_lib36166_2072_7_1_peak_10052.1	5	5662618	5663192	EnrichedRegions_ANR0001_IC-2032_FRS12_HBH_N1_lib36166_2072_7_1_peak_10052	31.2293	574	UTR	326	248	0	0	AT5G17230	-	coding	48	-3204	-730	-2978	I	5662817
N1	EnrichedRegions_ANR0001_IC-2032_FRS12_HBH_N1_lib36166_2072_7_1_peak_10366.1	5	7650352	7650715	EnrichedRegions_ANR0001_IC-2032_FRS12_HBH_N1_lib36166_2072_7_1_peak_10366	31.2293	363	Intergenic	281	78	0	4	AT5G22875	+	coding	-77	-1220	-751	-1047	5'	7650556
N1	EnrichedRegions_ANR0001_IC-2032_FRS12_HBH_N1_lib36166_2072_7_1_peak_10879.1	5	16332910	16333601	EnrichedRegions_ANR0001_IC-2032_FRS12_HBH_N1_lib36166_2072_7_1_peak_10879	31.2293	691	Intergenic	691	0	0	0	AT5G40800	-	coding	2327	1509	2327	1509	3'	16333301
N1	EnrichedRegions_ANR0001_IC-2032_FRS12_HBH_N1_lib36166_2072_7_1_peak_11333.1	5	21218247	21218818	EnrichedRegions_ANR0001_IC-2032_FRS12_HBH_N1_lib36166_2072_7_1_peak_11333	31.2293	571	Intergenic	571	0	0	0	AT5G52250	+	coding	1724	353	1681	524	3'	21218579
N1	EnrichedRegions_ANR0001_IC-2032_FRS12_HBH_N1_lib36166_2072_7_1_peak_11370.1	5	21622243	21622640	EnrichedRegions_ANR0001_IC-2032_FRS12_HBH_N1_lib36166_2072_7_1_peak_11370	31.2293	397	Intergenic	397	0	0	0	AT5G53290	-	coding	-3173	-4627	-3415	-4479	5'	21622440
N1	EnrichedRegions_ANR0001_IC-2032_FRS12_HBH_N1_lib36166_2072_7_1_peak_11717.1	5	24318670	24319068	EnrichedRegions_ANR0001_IC-2032_FRS12_HBH_N1_lib36166_2072_7_1_peak_11717	31.2293	398	Intergenic	398	0	0	0	AT5G60460	-	coding	-947	-1445	-963	-1292	5'	24318882
N1	EnrichedRegions_ANR0001_IC-2032_FRS12_HBH_N1_lib36166_2072_7_1_peak_11853.1	5	25432184	25432674	EnrichedRegions_ANR0001_IC-2032_FRS12_HBH_N1_lib36166_2072_7_1_peak_11853	31.2293	490	Intergenic	490	0	0	0	AT5G63530	+	coding	-682	-3362	-807	-3142	5'	25432472
N1	EnrichedRegions_ANR0001_IC-2032_FRS12_HBH_N1_lib36166_2072_7_1_peak_12093.1	5	26900950	26902029	EnrichedRegions_ANR0001_IC-2032_FRS12_HBH_N1_lib36166_2072_7_1_peak_12093	31.2293	1079	Intergenic	1079	0	0	0	AT5G67411	-	coding	-2082	-2778	-2082	-2778	5'	26901179
N1	EnrichedRegions_ANR0001_IC-2032_FRS12_HBH_N1_lib36166_2072_7_1_peak_8215.1	4	9428864	9429295	EnrichedRegions_ANR0001_IC-2032_FRS12_HBH_N1_lib36166_2072_7_1_peak_8215	31.2152	431	Intergenic	430	1	0	0	AT4G16760	-	coding	-228	-4459	-403	-4162	5'	9429092
N1	EnrichedRegions_ANR0001_IC-2032_FRS12_HBH_N1_lib36166_2072_7_1_peak_1013.1	1	11330720	11331133	EnrichedRegions_ANR0001_IC-2032_FRS12_HBH_N1_lib36166_2072_7_1_peak_1013	31.1853	413	Intergenic	217	196	0	0	AT1G31660	-	coding	2590	6	2490	226	3'	11330950
N1	EnrichedRegions_ANR0001_IC-2032_FRS12_HBH_N1_lib36166_2072_7_1_peak_7108.1	3	20052800	20053233	EnrichedRegions_ANR0001_IC-2032_FRS12_HBH_N1_lib36166_2072_7_1_peak_7108	31.1593	433	Intergenic	417	16	0	0	AT3G54150	-	coding	-200	-2371	-273	-2213	5'	20053015
N1	EnrichedRegions_ANR0001_IC-2032_FRS12_HBH_N1_lib36166_2072_7_1_peak_9768.1	5	3982318	3982818	EnrichedRegions_ANR0001_IC-2032_FRS12_HBH_N1_lib36166_2072_7_1_peak_9768	31.0879	500	Intergenic	241	203	51	5	AT5G12320	+	coding	-97	-1491	-175	-1312	5'	3982587
N1	EnrichedRegions_ANR0001_IC-2032_FRS12_HBH_N1_lib36166_2072_7_1_peak_2954.1	2	274808	275639	EnrichedRegions_ANR0001_IC-2032_FRS12_HBH_N1_lib36166_2072_7_1_peak_2954	31.0786	831	Intergenic	818	13	0	0	AT2G01610	-	coding	-356	-1259	-384	-1052	5'	275176
N1	EnrichedRegions_ANR0001_IC-2032_FRS12_HBH_N1_lib36166_2072_7_1_peak_10683.1	5	12894789	12895120	EnrichedRegions_ANR0001_IC-2032_FRS12_HBH_N1_lib36166_2072_7_1_peak_10683	31.0786	331	Intergenic	331	0	0	0	AT5G34450	+	te	1910	962	1910	962	3'	12894970
N1	EnrichedRegions_ANR0001_IC-2032_FRS12_HBH_N1_lib36166_2072_7_1_peak_4634.1	2	17638561	17639163	EnrichedRegions_ANR0001_IC-2032_FRS12_HBH_N1_lib36166_2072_7_1_peak_4634	31.0655	602	Intergenic	591	11	0	0	AT2G42350	+	coding	-329	-1175	-422	-1075	5'	17638823
N1	EnrichedRegions_ANR0001_IC-2032_FRS12_HBH_N1_lib36166_2072_7_1_peak_4656.1	2	17726498	17727697	EnrichedRegions_ANR0001_IC-2032_FRS12_HBH_N1_lib36166_2072_7_1_peak_4656	31.0339	1199	Intergenic	1199	0	0	0	AT2G42580	+	coding	-1232	-4235	-1372	-3978	5'	17727483
N1	EnrichedRegions_ANR0001_IC-2032_FRS12_HBH_N1_lib36166_2072_7_1_peak_9384.1	5	1422540	1422885	EnrichedRegions_ANR0001_IC-2032_FRS12_HBH_N1_lib36166_2072_7_1_peak_9384	31.0339	345	Intergenic	216	86	43	0	AT5G04885	+	coding	-96	-4176	-666	-3925	5'	1422703
N1	EnrichedRegions_ANR0001_IC-2032_FRS12_HBH_N1_lib36166_2072_7_1_peak_10870.1	5	16314406	16314796	EnrichedRegions_ANR0001_IC-2032_FRS12_HBH_N1_lib36166_2072_7_1_peak_10870	30.9589	390	UTR	21	218	151	0	AT5G40760	+	coding	3848	-178	3312	40	I	16314596
N1	EnrichedRegions_ANR0001_IC-2032_FRS12_HBH_N1_lib36166_2072_7_1_peak_8954.1	4	15931151	15931571	EnrichedRegions_ANR0001_IC-2032_FRS12_HBH_N1_lib36166_2072_7_1_peak_8954	30.929	420	Intergenic	238	182	0	0	AT4G33010	-	coding	-3	-4665	-185	-4483	5'	15931335
N1	EnrichedRegions_ANR0001_IC-2032_FRS12_HBH_N1_lib36166_2072_7_1_peak_12043.1	5	26660024	26660593	EnrichedRegions_ANR0001_IC-2032_FRS12_HBH_N1_lib36166_2072_7_1_peak_12043	30.929	569	Intergenic	569	0	0	0	AT5G66770	+	coding	-208	-2502	-331	-2085	5'	26660392
N1	EnrichedRegions_ANR0001_IC-2032_FRS12_HBH_N1_lib36166_2072_7_1_peak_3840.1	2	9991663	9992655	EnrichedRegions_ANR0001_IC-2032_FRS12_HBH_N1_lib36166_2072_7_1_peak_3840	30.904	992	Intergenic	959	33	0	0	AT2G23450	-	coding	-748	-3689	-1199	-3517	5'	9992443
N1	EnrichedRegions_ANR0001_IC-2032_FRS12_HBH_N1_lib36166_2072_7_1_peak_10385.1	5	7754596	7755334	EnrichedRegions_ANR0001_IC-2032_FRS12_HBH_N1_lib36166_2072_7_1_peak_10385	30.8965	738	Intergenic	574	164	0	0	AT5G23100	+	coding	1498	173	1375	542	3'	7754932
N1	EnrichedRegions_ANR0001_IC-2032_FRS12_HBH_N1_lib36166_2072_7_1_peak_4261.1	2	15075197	15075629	EnrichedRegions_ANR0001_IC-2032_FRS12_HBH_N1_lib36166_2072_7_1_peak_4261	30.8928	432	Intergenic	400	32	0	0	AT2G35920	+	coding	-188	-5403	-265	-5097	5'	15075409
N1	EnrichedRegions_ANR0001_IC-2032_FRS12_HBH_N1_lib36166_2072_7_1_peak_5044.1	3	187173	187905	EnrichedRegions_ANR0001_IC-2032_FRS12_HBH_N1_lib36166_2072_7_1_peak_5044	30.8928	732	Intergenic	732	0	0	0	AT3G01480	+	coding	-798	-3265	-983	-3088	5'	187586
N1	EnrichedRegions_ANR0001_IC-2032_FRS12_HBH_N1_lib36166_2072_7_1_peak_5834.1	3	6557805	6558202	EnrichedRegions_ANR0001_IC-2032_FRS12_HBH_N1_lib36166_2072_7_1_peak_5834	30.8928	397	Intergenic	263	76	58	0	AT3G19010	-	coding	-71	-1812	-147	-1703	5'	6558009
N1	EnrichedRegions_ANR0001_IC-2032_FRS12_HBH_N1_lib36166_2072_7_1_peak_1186.1	1	13258765	13259364	EnrichedRegions_ANR0001_IC-2032_FRS12_HBH_N1_lib36166_2072_7_1_peak_1186	30.8057	599	Intergenic	599	0	0	0	AT1G35750	-	coding	-3600	-5772	-3600	-5772	5'	13259170
N1	EnrichedRegions_ANR0001_IC-2032_FRS12_HBH_N1_lib36166_2072_7_1_peak_11056.1	5	18018848	18019246	EnrichedRegions_ANR0001_IC-2032_FRS12_HBH_N1_lib36166_2072_7_1_peak_11056	30.7666	398	UTR	57	304	37	0	AT5G44670	-	coding	2326	-154	2207	150	I	18019059
N1	EnrichedRegions_ANR0001_IC-2032_FRS12_HBH_N1_lib36166_2072_7_1_peak_3328.1	2	6808377	6809642	EnrichedRegions_ANR0001_IC-2032_FRS12_HBH_N1_lib36166_2072_7_1_peak_3328	30.754	1265	Intergenic	1265	0	0	0	AT2G15620	+	coding	-1232	-3695	-1308	-3422	5'	6809244
N1	EnrichedRegions_ANR0001_IC-2032_FRS12_HBH_N1_lib36166_2072_7_1_peak_2415.1	1	27241262	27241799	EnrichedRegions_ANR0001_IC-2032_FRS12_HBH_N1_lib36166_2072_7_1_peak_2415	30.7369	537	Intergenic	537	0	0	0	AT1G72360	+	coding	-364	-1379	-456	-1329	5'	27241448
N1	EnrichedRegions_ANR0001_IC-2032_FRS12_HBH_N1_lib36166_2072_7_1_peak_5973.1	3	7826477	7827024	EnrichedRegions_ANR0001_IC-2032_FRS12_HBH_N1_lib36166_2072_7_1_peak_5973	30.7247	547	Intergenic	547	0	0	0	AT3G22180	+	coding	-385	-4162	-539	-3857	5'	7826651
N1	EnrichedRegions_ANR0001_IC-2032_FRS12_HBH_N1_lib36166_2072_7_1_peak_1557.1	1	19820376	19820871	EnrichedRegions_ANR0001_IC-2032_FRS12_HBH_N1_lib36166_2072_7_1_peak_1557	30.7177	495	Intergenic	495	0	0	0	AT1G53170	-	coding	1640	725	1484	927	3'	19820612
N1	EnrichedRegions_ANR0001_IC-2032_FRS12_HBH_N1_lib36166_2072_7_1_peak_1666.1	1	21030592	21030936	EnrichedRegions_ANR0001_IC-2032_FRS12_HBH_N1_lib36166_2072_7_1_peak_1666	30.7177	344	Intergenic	144	116	58	26	AT1G56200	+	coding	-27	-1311	-85	-1119	5'	21030767
N1	EnrichedRegions_ANR0001_IC-2032_FRS12_HBH_N1_lib36166_2072_7_1_peak_6212.1	3	9358645	9358987	EnrichedRegions_ANR0001_IC-2032_FRS12_HBH_N1_lib36166_2072_7_1_peak_6212	30.6583	342	UTR	74	218	50	0	AT3G25700	+	coding	134	-1610	-84	-1442	I	9358853
N1	EnrichedRegions_ANR0001_IC-2032_FRS12_HBH_N1_lib36166_2072_7_1_peak_4622.1	2	17569966	17572383	EnrichedRegions_ANR0001_IC-2032_FRS12_HBH_N1_lib36166_2072_7_1_peak_4622	30.647	2417	Intergenic	2403	14	0	0	AT2G42150	+	coding	-372	-2682	-466	-2567	5'	17571997
N1	EnrichedRegions_ANR0001_IC-2032_FRS12_HBH_N1_lib36166_2072_7_1_peak_527.1	1	5196105	5196614	EnrichedRegions_ANR0001_IC-2032_FRS12_HBH_N1_lib36166_2072_7_1_peak_527	30.6458	509	Intergenic	509	0	0	0	AT1G15100	-	coding	-2138	-2915	-2171	-2638	5'	5196341
N1	EnrichedRegions_ANR0001_IC-2032_FRS12_HBH_N1_lib36166_2072_7_1_peak_6760.1	3	17712457	17713072	EnrichedRegions_ANR0001_IC-2032_FRS12_HBH_N1_lib36166_2072_7_1_peak_6760	30.6263	615	UTR	205	235	88	87	AT3G47980	+	coding	2308	-184	2205	51	I	17712682
N1	EnrichedRegions_ANR0001_IC-2032_FRS12_HBH_N1_lib36166_2072_7_1_peak_3055.1	2	773517	773896	EnrichedRegions_ANR0001_IC-2032_FRS12_HBH_N1_lib36166_2072_7_1_peak_3055	30.6189	379	UTR	143	236	0	0	AT2G02760	+	coding	23	-1664	-564	-1442	I	773707
N1	EnrichedRegions_ANR0001_IC-2032_FRS12_HBH_N1_lib36166_2072_7_1_peak_5013.1	2	19574083	19574463	EnrichedRegions_ANR0001_IC-2032_FRS12_HBH_N1_lib36166_2072_7_1_peak_5013	30.5621	380	Intergenic	380	0	0	0	AT2G47800	+	coding	-590	-6325	-670	-6109	5'	19574274
N1	EnrichedRegions_ANR0001_IC-2032_FRS12_HBH_N1_lib36166_2072_7_1_peak_5010.1	2	19541900	19542414	EnrichedRegions_ANR0001_IC-2032_FRS12_HBH_N1_lib36166_2072_7_1_peak_5010	30.5619	514	Intergenic	514	0	0	0	AT2G47650	-	coding	-731	-3594	-840	-3453	5'	19542204
N1	EnrichedRegions_ANR0001_IC-2032_FRS12_HBH_N1_lib36166_2072_7_1_peak_6472.1	3	11861430	11861879	EnrichedRegions_ANR0001_IC-2032_FRS12_HBH_N1_lib36166_2072_7_1_peak_6472	30.4906	449	Intergenic	212	0	237	0	AT3G30214	-	pseudo	-11	-877	-11	-877	5'	11861677
N1	EnrichedRegions_ANR0001_IC-2032_FRS12_HBH_N1_lib36166_2072_7_1_peak_11021.1	5	17758797	17759692	EnrichedRegions_ANR0001_IC-2032_FRS12_HBH_N1_lib36166_2072_7_1_peak_11021	30.4822	895	Intergenic	895	0	0	0	AT5G44120	-	coding	-1133	-3157	-1175	-2961	5'	17759421
N1	EnrichedRegions_ANR0001_IC-2032_FRS12_HBH_N1_lib36166_2072_7_1_peak_8860.1	4	14840968	14841790	EnrichedRegions_ANR0001_IC-2032_FRS12_HBH_N1_lib36166_2072_7_1_peak_8860	30.4784	822	Intergenic	722	100	0	0	AT4G30340	-	coding	-458	-3234	-584	-3060	5'	14841525
N1	EnrichedRegions_ANR0001_IC-2032_FRS12_HBH_N1_lib36166_2072_7_1_peak_10942.1	5	16894258	16894699	EnrichedRegions_ANR0001_IC-2032_FRS12_HBH_N1_lib36166_2072_7_1_peak_10942	30.4784	441	Intron	0	0	123	318	AT5G42250	+	coding	470	-3141	392	-2971	I	16894479
N1	EnrichedRegions_ANR0001_IC-2032_FRS12_HBH_N1_lib36166_2072_7_1_peak_1677.1	1	21094324	21094759	EnrichedRegions_ANR0001_IC-2032_FRS12_HBH_N1_lib36166_2072_7_1_peak_1677	30.4469	435	Intergenic	297	7	131	0	AT1G56345	-	coding	-94	-1562	-101	-1146	5'	21094555
N1	EnrichedRegions_ANR0001_IC-2032_FRS12_HBH_N1_lib36166_2072_7_1_peak_6553.1	3	15082445	15082868	EnrichedRegions_ANR0001_IC-2032_FRS12_HBH_N1_lib36166_2072_7_1_peak_6553	30.4469	423	Intergenic	423	0	0	0	AT3G43090	-	te	1860	384	1860	384	3'	15082660
N1	EnrichedRegions_ANR0001_IC-2032_FRS12_HBH_N1_lib36166_2072_7_1_peak_10291.1	5	7147106	7147476	EnrichedRegions_ANR0001_IC-2032_FRS12_HBH_N1_lib36166_2072_7_1_peak_10291	30.4384	370	Intergenic	346	24	0	0	AT5G21040	-	coding	-155	-2362	-607	-2226	5'	7147284
N1	EnrichedRegions_ANR0001_IC-2032_FRS12_HBH_N1_lib36166_2072_7_1_peak_4734.1	2	18080445	18081235	EnrichedRegions_ANR0001_IC-2032_FRS12_HBH_N1_lib36166_2072_7_1_peak_4734	30.3807	790	Intergenic	790	0	0	0	AT2G43590	-	coding	1926	490	1908	751	3'	18080841
N1	EnrichedRegions_ANR0001_IC-2032_FRS12_HBH_N1_lib36166_2072_7_1_peak_291.1	1	3030695	3031188	EnrichedRegions_ANR0001_IC-2032_FRS12_HBH_N1_lib36166_2072_7_1_peak_291	30.223	493	Intergenic	493	0	0	0	AT1G09390	+	coding	-194	-2573	-255	-2406	5'	3031009
N1	EnrichedRegions_ANR0001_IC-2032_FRS12_HBH_N1_lib36166_2072_7_1_peak_445.1	1	4579713	4580395	EnrichedRegions_ANR0001_IC-2032_FRS12_HBH_N1_lib36166_2072_7_1_peak_445	30.223	682	Intergenic	682	0	0	0	AT1G13360	-	coding	-2206	-3142	-2286	-2870	5'	4580099
N1	EnrichedRegions_ANR0001_IC-2032_FRS12_HBH_N1_lib36166_2072_7_1_peak_508.1	1	5129402	5129904	EnrichedRegions_ANR0001_IC-2032_FRS12_HBH_N1_lib36166_2072_7_1_peak_508	30.223	502	Intergenic	380	65	57	0	AT1G14870	-	coding	-164	-1312	-229	-1096	5'	5129687
N1	EnrichedRegions_ANR0001_IC-2032_FRS12_HBH_N1_lib36166_2072_7_1_peak_714.1	1	8033140	8033671	EnrichedRegions_ANR0001_IC-2032_FRS12_HBH_N1_lib36166_2072_7_1_peak_714	30.223	531	Intergenic	531	0	0	0	AT1G22710	-	coding	-349	-2825	-496	-2555	5'	8033466
N1	EnrichedRegions_ANR0001_IC-2032_FRS12_HBH_N1_lib36166_2072_7_1_peak_743.1	1	8164273	8165029	EnrichedRegions_ANR0001_IC-2032_FRS12_HBH_N1_lib36166_2072_7_1_peak_743	30.223	756	Intergenic	686	66	4	0	AT1G23040	+	coding	-154	-1057	-220	-654	5'	8164805
N1	EnrichedRegions_ANR0001_IC-2032_FRS12_HBH_N1_lib36166_2072_7_1_peak_745.1	1	8167065	8167497	EnrichedRegions_ANR0001_IC-2032_FRS12_HBH_N1_lib36166_2072_7_1_peak_745	30.223	432	Intergenic	432	0	0	0	AT1G23052	-	rna	2032	1208	2032	1208	3'	8167235
N1	EnrichedRegions_ANR0001_IC-2032_FRS12_HBH_N1_lib36166_2072_7_1_peak_1190.1	1	13283152	13284579	EnrichedRegions_ANR0001_IC-2032_FRS12_HBH_N1_lib36166_2072_7_1_peak_1190	30.223	1427	Intergenic	1427	0	0	0	AT1G35780	-	coding	-3945	-6960	-4121	-6456	5'	13284234
N1	EnrichedRegions_ANR0001_IC-2032_FRS12_HBH_N1_lib36166_2072_7_1_peak_1406.1	1	18466770	18467143	EnrichedRegions_ANR0001_IC-2032_FRS12_HBH_N1_lib36166_2072_7_1_peak_1406	30.223	373	Intergenic	373	0	0	0	AT1G49880	+	coding	2921	861	2857	1024	3'	18466938
N1	EnrichedRegions_ANR0001_IC-2032_FRS12_HBH_N1_lib36166_2072_7_1_peak_1762.1	1	22166204	22167060	EnrichedRegions_ANR0001_IC-2032_FRS12_HBH_N1_lib36166_2072_7_1_peak_1762	30.223	856	Intergenic	856	0	0	0	AT1G60110	+	coding	-2074	-4221	-2074	-4221	5'	22166428
N1	EnrichedRegions_ANR0001_IC-2032_FRS12_HBH_N1_lib36166_2072_7_1_peak_1795.1	1	22598003	22598383	EnrichedRegions_ANR0001_IC-2032_FRS12_HBH_N1_lib36166_2072_7_1_peak_1795	30.223	380	Intergenic	380	0	0	0	AT1G61270	-	coding	3957	1482	3957	1482	3'	22598183
N1	EnrichedRegions_ANR0001_IC-2032_FRS12_HBH_N1_lib36166_2072_7_1_peak_1822.1	1	22823985	22824462	EnrichedRegions_ANR0001_IC-2032_FRS12_HBH_N1_lib36166_2072_7_1_peak_1822	30.223	477	Intergenic	455	22	0	0	AT1G61800	+	coding	-166	-2500	-253	-2185	5'	22824274
N1	EnrichedRegions_ANR0001_IC-2032_FRS12_HBH_N1_lib36166_2072_7_1_peak_2034.1	1	25227879	25228830	EnrichedRegions_ANR0001_IC-2032_FRS12_HBH_N1_lib36166_2072_7_1_peak_2034	30.223	951	Intergenic	951	0	0	0	AT1G67340	+	coding	-2022	-3597	-2080	-3379	5'	25228243
N1	EnrichedRegions_ANR0001_IC-2032_FRS12_HBH_N1_lib36166_2072_7_1_peak_2094.1	1	25624466	25624987	EnrichedRegions_ANR0001_IC-2032_FRS12_HBH_N1_lib36166_2072_7_1_peak_2094	30.223	521	Intergenic	521	0	0	0	AT1G68360	-	coding	-2396	-3130	-2396	-3130	5'	25624808
N1	EnrichedRegions_ANR0001_IC-2032_FRS12_HBH_N1_lib36166_2072_7_1_peak_2144.1	1	25841412	25841857	EnrichedRegions_ANR0001_IC-2032_FRS12_HBH_N1_lib36166_2072_7_1_peak_2144	30.223	445	Intergenic	204	217	24	0	AT1G68795	-	coding	-5	-802	-222	-578	5'	25841657
N1	EnrichedRegions_ANR0001_IC-2032_FRS12_HBH_N1_lib36166_2072_7_1_peak_2299.1	1	26608004	26608544	EnrichedRegions_ANR0001_IC-2032_FRS12_HBH_N1_lib36166_2072_7_1_peak_2299	30.223	540	Intergenic	540	0	0	0	AT1G70570	+	coding	-425	-4109	-519	-3862	5'	26608200
N1	EnrichedRegions_ANR0001_IC-2032_FRS12_HBH_N1_lib36166_2072_7_1_peak_3200.1	2	2223138	2224043	EnrichedRegions_ANR0001_IC-2032_FRS12_HBH_N1_lib36166_2072_7_1_peak_3200	30.223	905	Intergenic	905	0	0	0	AT2G05820	-	te	-2858	-3478	-2858	-3478	5'	2223773
N1	EnrichedRegions_ANR0001_IC-2032_FRS12_HBH_N1_lib36166_2072_7_1_peak_4067.1	2	12298368	12298800	EnrichedRegions_ANR0001_IC-2032_FRS12_HBH_N1_lib36166_2072_7_1_peak_4067	30.223	432	Intergenic	432	0	0	0	AT2G28660	+	coding	3245	1455	3153	1628	3'	12298572
N1	EnrichedRegions_ANR0001_IC-2032_FRS12_HBH_N1_lib36166_2072_7_1_peak_4078.1	2	12378111	12378532	EnrichedRegions_ANR0001_IC-2032_FRS12_HBH_N1_lib36166_2072_7_1_peak_4078	30.223	421	Intergenic	226	195	0	0	AT2G28840	+	coding	-12	-2417	-217	-2149	5'	12378325
N1	EnrichedRegions_ANR0001_IC-2032_FRS12_HBH_N1_lib36166_2072_7_1_peak_4204.1	2	14260584	14260983	EnrichedRegions_ANR0001_IC-2032_FRS12_HBH_N1_lib36166_2072_7_1_peak_4204	30.223	399	Intergenic	243	87	69	0	AT2G33710	-	coding	-41	-1971	-128	-1815	5'	14260780
N1	EnrichedRegions_ANR0001_IC-2032_FRS12_HBH_N1_lib36166_2072_7_1_peak_4817.1	2	18533978	18534386	EnrichedRegions_ANR0001_IC-2032_FRS12_HBH_N1_lib36166_2072_7_1_peak_4817	30.223	408	Intergenic	408	0	0	0	AT2G44930	-	coding	-2407	-4636	-2488	-4459	5'	18534159
N1	EnrichedRegions_ANR0001_IC-2032_FRS12_HBH_N1_lib36166_2072_7_1_peak_5223.1	3	1719871	1720248	EnrichedRegions_ANR0001_IC-2032_FRS12_HBH_N1_lib36166_2072_7_1_peak_5223	30.223	377	Intergenic	283	0	94	0	AT3G05790	-	coding	5123	95	5123	95	3'	1720059
N1	EnrichedRegions_ANR0001_IC-2032_FRS12_HBH_N1_lib36166_2072_7_1_peak_6159.1	3	8899852	8900465	EnrichedRegions_ANR0001_IC-2032_FRS12_HBH_N1_lib36166_2072_7_1_peak_6159	30.223	613	Intergenic	613	0	0	0	AT3G24480	-	coding	2611	1127	2611	1127	3'	8900027
N1	EnrichedRegions_ANR0001_IC-2032_FRS12_HBH_N1_lib36166_2072_7_1_peak_6228.1	3	9467514	9468311	EnrichedRegions_ANR0001_IC-2032_FRS12_HBH_N1_lib36166_2072_7_1_peak_6228	30.223	797	Intergenic	797	0	0	0	AT3G25880	-	coding	2080	1760	2080	1760	3'	9467953
N1	EnrichedRegions_ANR0001_IC-2032_FRS12_HBH_N1_lib36166_2072_7_1_peak_6301.1	3	10065511	10065881	EnrichedRegions_ANR0001_IC-2032_FRS12_HBH_N1_lib36166_2072_7_1_peak_6301	30.223	370	Intergenic	370	0	0	0	AT3G27260	+	coding	-1939	-6962	-2712	-6704	5'	10065699
N1	EnrichedRegions_ANR0001_IC-2032_FRS12_HBH_N1_lib36166_2072_7_1_peak_6372.1	3	10592256	10592708	EnrichedRegions_ANR0001_IC-2032_FRS12_HBH_N1_lib36166_2072_7_1_peak_6372	30.223	452	Intergenic	452	0	0	0	AT3G28345	-	coding	6313	1291	6313	1459	3'	10592462
N1	EnrichedRegions_ANR0001_IC-2032_FRS12_HBH_N1_lib36166_2072_7_1_peak_7207.1	3	20763609	20764072	EnrichedRegions_ANR0001_IC-2032_FRS12_HBH_N1_lib36166_2072_7_1_peak_7207	30.223	463	Intergenic	463	0	0	0	AT3G55960	-	coding	-805	-3381	-946	-3041	5'	20763838
N1	EnrichedRegions_ANR0001_IC-2032_FRS12_HBH_N1_lib36166_2072_7_1_peak_7606.1	3	23264803	23265377	EnrichedRegions_ANR0001_IC-2032_FRS12_HBH_N1_lib36166_2072_7_1_peak_7606	30.223	574	Intergenic	574	0	0	0	AT3G62940	-	coding	-372	-2131	-836	-1975	5'	23265081
N1	EnrichedRegions_ANR0001_IC-2032_FRS12_HBH_N1_lib36166_2072_7_1_peak_8498.1	4	11796369	11796817	EnrichedRegions_ANR0001_IC-2032_FRS12_HBH_N1_lib36166_2072_7_1_peak_8498	30.223	448	Intergenic	448	0	0	0	AT4G22330	+	coding	-951	-3240	-1867	-2933	5'	11796616
N1	EnrichedRegions_ANR0001_IC-2032_FRS12_HBH_N1_lib36166_2072_7_1_peak_10057.1	5	5678830	5679465	EnrichedRegions_ANR0001_IC-2032_FRS12_HBH_N1_lib36166_2072_7_1_peak_10057	30.223	635	Intergenic	635	0	0	0	AT5G17262	+	coding	867	736	867	736	3'	5679244
N1	EnrichedRegions_ANR0001_IC-2032_FRS12_HBH_N1_lib36166_2072_7_1_peak_10231.1	5	6718816	6719344	EnrichedRegions_ANR0001_IC-2032_FRS12_HBH_N1_lib36166_2072_7_1_peak_10231	30.223	528	Intergenic	348	180	0	0	AT5G19875	+	coding	770	116	699	328	3'	6719111
N1	EnrichedRegions_ANR0001_IC-2032_FRS12_HBH_N1_lib36166_2072_7_1_peak_11421.1	5	21876082	21876501	EnrichedRegions_ANR0001_IC-2032_FRS12_HBH_N1_lib36166_2072_7_1_peak_11421	30.223	419	Intergenic	419	0	0	0	AT5G53890	+	coding	-573	-4173	-947	-4057	5'	21876288
N1	EnrichedRegions_ANR0001_IC-2032_FRS12_HBH_N1_lib36166_2072_7_1_peak_11465.1	5	22279417	22279926	EnrichedRegions_ANR0001_IC-2032_FRS12_HBH_N1_lib36166_2072_7_1_peak_11465	30.223	509	Intergenic	509	0	0	0	AT5G54850	-	coding	2620	851	1631	1023	3'	22279732
N1	EnrichedRegions_ANR0001_IC-2032_FRS12_HBH_N1_lib36166_2072_7_1_peak_11777.1	5	24818116	24818558	EnrichedRegions_ANR0001_IC-2032_FRS12_HBH_N1_lib36166_2072_7_1_peak_11777	30.223	442	Intergenic	442	0	0	0	AT5G61770	+	coding	2734	731	2454	847	3'	24818342
N1	EnrichedRegions_ANR0001_IC-2032_FRS12_HBH_N1_lib36166_2072_7_1_peak_12034.1	5	26628260	26628909	EnrichedRegions_ANR0001_IC-2032_FRS12_HBH_N1_lib36166_2072_7_1_peak_12034	30.223	649	Intergenic	649	0	0	0	AT5G66690	+	coding	3625	1912	3550	2105	3'	26628705
N1	EnrichedRegions_ANR0001_IC-2032_FRS12_HBH_N1_lib36166_2072_7_1_peak_10239.1	5	6771082	6771756	EnrichedRegions_ANR0001_IC-2032_FRS12_HBH_N1_lib36166_2072_7_1_peak_10239	30.2226	674	Intergenic	367	307	0	0	AT5G20040	-	coding	-73	-3461	-283	-3324	5'	6771263
N1	EnrichedRegions_ANR0001_IC-2032_FRS12_HBH_N1_lib36166_2072_7_1_peak_10580.1	5	9288980	9289665	EnrichedRegions_ANR0001_IC-2032_FRS12_HBH_N1_lib36166_2072_7_1_peak_10580	30.2194	685	Intergenic	661	24	0	0	AT5G26742	-	coding	-141	-4158	-273	-3604	5'	9289144
N1	EnrichedRegions_ANR0001_IC-2032_FRS12_HBH_N1_lib36166_2072_7_1_peak_9949.1	5	4944664	4945174	EnrichedRegions_ANR0001_IC-2032_FRS12_HBH_N1_lib36166_2072_7_1_peak_9949	30.1531	510	Intergenic	236	117	66	91	AT5G15230	+	coding	-22	-1338	-139	-1147	5'	4944878
N1	EnrichedRegions_ANR0001_IC-2032_FRS12_HBH_N1_lib36166_2072_7_1_peak_9758.1	5	3880299	3880982	EnrichedRegions_ANR0001_IC-2032_FRS12_HBH_N1_lib36166_2072_7_1_peak_9758	30.1307	683	Intergenic	683	0	0	0	AT5G12010	-	coding	-1151	-2878	-1207	-2715	5'	3880690
N1	EnrichedRegions_ANR0001_IC-2032_FRS12_HBH_N1_lib36166_2072_7_1_peak_624.1	1	6866504	6867480	EnrichedRegions_ANR0001_IC-2032_FRS12_HBH_N1_lib36166_2072_7_1_peak_624	30.0941	976	Intergenic	976	0	0	0	AT1G19840	-	coding	5955	5494	5955	5494	3'	6867300
N1	EnrichedRegions_ANR0001_IC-2032_FRS12_HBH_N1_lib36166_2072_7_1_peak_4779.1	2	18345213	18345668	EnrichedRegions_ANR0001_IC-2032_FRS12_HBH_N1_lib36166_2072_7_1_peak_4779	30.0941	455	Intergenic	455	0	0	0	AT2G44460	+	coding	-979	-4506	-1040	-4366	5'	18345460
N1	EnrichedRegions_ANR0001_IC-2032_FRS12_HBH_N1_lib36166_2072_7_1_peak_5155.1	3	1161114	1161547	EnrichedRegions_ANR0001_IC-2032_FRS12_HBH_N1_lib36166_2072_7_1_peak_5155	30.0941	433	Intergenic	260	173	0	0	AT3G04380	+	coding	-44	-3586	-259	-3196	5'	1161343
N1	EnrichedRegions_ANR0001_IC-2032_FRS12_HBH_N1_lib36166_2072_7_1_peak_5969.1	3	7818743	7819619	EnrichedRegions_ANR0001_IC-2032_FRS12_HBH_N1_lib36166_2072_7_1_peak_5969	30.0941	876	Intergenic	633	243	0	0	AT3G22160	-	coding	-240	-1368	-499	-1077	5'	7819225
N1	EnrichedRegions_ANR0001_IC-2032_FRS12_HBH_N1_lib36166_2072_7_1_peak_7378.1	3	22134112	22135148	EnrichedRegions_ANR0001_IC-2032_FRS12_HBH_N1_lib36166_2072_7_1_peak_7378	30.0941	1036	Intergenic	887	149	0	0	AT3G59920	+	coding	-44	-3502	-202	-3266	5'	22134955
N1	EnrichedRegions_ANR0001_IC-2032_FRS12_HBH_N1_lib36166_2072_7_1_peak_8755.1	4	14141160	14141745	EnrichedRegions_ANR0001_IC-2032_FRS12_HBH_N1_lib36166_2072_7_1_peak_8755	30.0736	585	Intergenic	585	0	0	0	AT4G28630	-	coding	-474	-3073	-537	-2897	5'	14141432
N1	EnrichedRegions_ANR0001_IC-2032_FRS12_HBH_N1_lib36166_2072_7_1_peak_1949.1	1	23787201	23788074	EnrichedRegions_ANR0001_IC-2032_FRS12_HBH_N1_lib36166_2072_7_1_peak_1949	30.0054	873	Intergenic	873	0	0	0	AT1G64080	-	coding	-608	-2387	-851	-2178	5'	23787408
N1	EnrichedRegions_ANR0001_IC-2032_FRS12_HBH_N1_lib36166_2072_7_1_peak_9813.1	5	4184225	4184812	EnrichedRegions_ANR0001_IC-2032_FRS12_HBH_N1_lib36166_2072_7_1_peak_9813	29.9705	587	Intergenic	587	0	0	0	AT5G13170	-	coding	-1173	-3437	-1308	-3148	5'	4184479
N1	EnrichedRegions_ANR0001_IC-2032_FRS12_HBH_N1_lib36166_2072_7_1_peak_3440.1	2	7577894	7578920	EnrichedRegions_ANR0001_IC-2032_FRS12_HBH_N1_lib36166_2072_7_1_peak_3440	29.9068	1026	Intergenic	1026	0	0	0	AT2G17450	-	coding	-1127	-1953	-1230	-1787	5'	7578427
N1	EnrichedRegions_ANR0001_IC-2032_FRS12_HBH_N1_lib36166_2072_7_1_peak_3836.1	2	9982516	9983441	EnrichedRegions_ANR0001_IC-2032_FRS12_HBH_N1_lib36166_2072_7_1_peak_3836	29.9068	925	Intergenic	925	0	0	0	AT2G23440	+	coding	3438	3024	3361	3113	3'	9982843
N1	EnrichedRegions_ANR0001_IC-2032_FRS12_HBH_N1_lib36166_2072_7_1_peak_7042.1	3	19629748	19630121	EnrichedRegions_ANR0001_IC-2032_FRS12_HBH_N1_lib36166_2072_7_1_peak_7042	29.8418	373	Intergenic	373	0	0	0	AT3G52940	-	coding	3368	270	3184	441	3'	19629928
N1	EnrichedRegions_ANR0001_IC-2032_FRS12_HBH_N1_lib36166_2072_7_1_peak_3696.1	2	9387036	9387545	EnrichedRegions_ANR0001_IC-2032_FRS12_HBH_N1_lib36166_2072_7_1_peak_3696	29.8318	509	Intron	0	0	58	451	AT2G22080	+	coding	831	-836	382	-650	I	9387347
N1	EnrichedRegions_ANR0001_IC-2032_FRS12_HBH_N1_lib36166_2072_7_1_peak_5100.1	3	815198	815729	EnrichedRegions_ANR0001_IC-2032_FRS12_HBH_N1_lib36166_2072_7_1_peak_5100	29.8082	531	Intergenic	446	65	20	0	AT3G03440	+	coding	-103	-3293	-168	-3027	5'	815541
N1	EnrichedRegions_ANR0001_IC-2032_FRS12_HBH_N1_lib36166_2072_7_1_peak_8245.1	4	9783890	9784252	EnrichedRegions_ANR0001_IC-2032_FRS12_HBH_N1_lib36166_2072_7_1_peak_8245	29.8082	362	UTR	0	362	0	0	AT4G17570	-	coding	3416	-194	2562	247	I	9784082
N1	EnrichedRegions_ANR0001_IC-2032_FRS12_HBH_N1_lib36166_2072_7_1_peak_3418.1	2	7471211	7473003	EnrichedRegions_ANR0001_IC-2032_FRS12_HBH_N1_lib36166_2072_7_1_peak_3418	29.7203	1792	Intergenic	1495	48	33	216	AT2G17150	-	coding	-712	-5129	-1437	-4921	5'	7471970
N1	EnrichedRegions_ANR0001_IC-2032_FRS12_HBH_N1_lib36166_2072_7_1_peak_4624.1	2	17577474	17577817	EnrichedRegions_ANR0001_IC-2032_FRS12_HBH_N1_lib36166_2072_7_1_peak_4624	29.6925	343	Intergenic	240	102	0	1	AT2G42170	+	coding	-100	-2778	-1069	-2608	5'	17577614
N1	EnrichedRegions_ANR0001_IC-2032_FRS12_HBH_N1_lib36166_2072_7_1_peak_639.1	1	6960228	6960863	EnrichedRegions_ANR0001_IC-2032_FRS12_HBH_N1_lib36166_2072_7_1_peak_639	29.629	635	Intergenic	635	0	0	0	AT1G20070	-	coding	-1495	-2608	-1793	-2374	5'	6960618
N1	EnrichedRegions_ANR0001_IC-2032_FRS12_HBH_N1_lib36166_2072_7_1_peak_6944.1	3	19148640	19149010	EnrichedRegions_ANR0001_IC-2032_FRS12_HBH_N1_lib36166_2072_7_1_peak_6944	29.5822	370	Intergenic	267	103	0	0	AT3G51632	+	coding	-61	-3347	-352	-540	5'	19148846
N1	EnrichedRegions_ANR0001_IC-2032_FRS12_HBH_N1_lib36166_2072_7_1_peak_4909.1	2	19031092	19031576	EnrichedRegions_ANR0001_IC-2032_FRS12_HBH_N1_lib36166_2072_7_1_peak_4909	29.5326	484	Intergenic	484	0	0	0	AT2G46360	+	coding	2830	2303	2811	2518	3'	19031318
N1	EnrichedRegions_ANR0001_IC-2032_FRS12_HBH_N1_lib36166_2072_7_1_peak_7604.1	3	23248014	23248378	EnrichedRegions_ANR0001_IC-2032_FRS12_HBH_N1_lib36166_2072_7_1_peak_7604	29.5256	364	UTR	65	299	0	0	AT3G62900	-	coding	6583	-98	6583	641	I	23248227
N1	EnrichedRegions_ANR0001_IC-2032_FRS12_HBH_N1_lib36166_2072_7_1_peak_2973.1	2	360799	361170	EnrichedRegions_ANR0001_IC-2032_FRS12_HBH_N1_lib36166_2072_7_1_peak_2973	29.5159	371	Intergenic	371	0	0	0	AT2G01820	-	coding	-307	-3557	-307	-3324	5'	360988
N1	EnrichedRegions_ANR0001_IC-2032_FRS12_HBH_N1_lib36166_2072_7_1_peak_4041.1	2	12185421	12186031	EnrichedRegions_ANR0001_IC-2032_FRS12_HBH_N1_lib36166_2072_7_1_peak_4041	29.4759	610	Intergenic	610	0	0	0	AT2G28500	-	coding	2285	712	2253	746	3'	12185857
N1	EnrichedRegions_ANR0001_IC-2032_FRS12_HBH_N1_lib36166_2072_7_1_peak_1305.1	1	16139637	16140062	EnrichedRegions_ANR0001_IC-2032_FRS12_HBH_N1_lib36166_2072_7_1_peak_1305	29.4538	425	Intergenic	425	0	0	0	AT1G43000	+	coding	-1019	-1858	-1019	-1858	5'	16139797
N1	EnrichedRegions_ANR0001_IC-2032_FRS12_HBH_N1_lib36166_2072_7_1_peak_3638.1	2	8998378	8998717	EnrichedRegions_ANR0001_IC-2032_FRS12_HBH_N1_lib36166_2072_7_1_peak_3638	29.4167	339	Intergenic	308	31	0	0	AT2G20920	+	coding	-97	-1343	-139	-1200	5'	8998589
N1	EnrichedRegions_ANR0001_IC-2032_FRS12_HBH_N1_lib36166_2072_7_1_peak_2815.1	1	29745777	29746132	EnrichedRegions_ANR0001_IC-2032_FRS12_HBH_N1_lib36166_2072_7_1_peak_2815	29.3962	355	Coding	123	8	118	106	AT1G79075	+	rna	8	-895	8	-895	I	29745947
N1	EnrichedRegions_ANR0001_IC-2032_FRS12_HBH_N1_lib36166_2072_7_1_peak_9771.1	5	3988213	3988549	EnrichedRegions_ANR0001_IC-2032_FRS12_HBH_N1_lib36166_2072_7_1_peak_9771	29.3838	336	Intron	0	0	117	219	AT5G12330	-	coding	1432	-1026	1007	-724	I	3988401
N1	EnrichedRegions_ANR0001_IC-2032_FRS12_HBH_N1_lib36166_2072_7_1_peak_7067.1	3	19824650	19825102	EnrichedRegions_ANR0001_IC-2032_FRS12_HBH_N1_lib36166_2072_7_1_peak_7067	29.3724	452	Intergenic	452	0	0	0	AT3G53480	+	coding	-410	-6900	-469	-6747	5'	19824897
N1	EnrichedRegions_ANR0001_IC-2032_FRS12_HBH_N1_lib36166_2072_7_1_peak_4637.1	2	17642994	17643333	EnrichedRegions_ANR0001_IC-2032_FRS12_HBH_N1_lib36166_2072_7_1_peak_4637	29.3112	339	Coding	0	0	339	0	AT2G42365	-	rna	2652	-1399	2652	-1399	I	17643183
N1	EnrichedRegions_ANR0001_IC-2032_FRS12_HBH_N1_lib36166_2072_7_1_peak_3386.1	2	7194817	7195338	EnrichedRegions_ANR0001_IC-2032_FRS12_HBH_N1_lib36166_2072_7_1_peak_3386	29.277	521	Intergenic	521	0	0	0	AT2G16592	+	coding	-1123	-1668	-1218	-1523	5'	7195053
N1	EnrichedRegions_ANR0001_IC-2032_FRS12_HBH_N1_lib36166_2072_7_1_peak_7072.1	3	19844905	19845303	EnrichedRegions_ANR0001_IC-2032_FRS12_HBH_N1_lib36166_2072_7_1_peak_7072	29.277	398	UTR	192	102	104	0	AT3G53530	+	coding	33	-1690	-69	-1453	I	19845130
N1	EnrichedRegions_ANR0001_IC-2032_FRS12_HBH_N1_lib36166_2072_7_1_peak_415.1	1	4428702	4429742	EnrichedRegions_ANR0001_IC-2032_FRS12_HBH_N1_lib36166_2072_7_1_peak_415	29.2245	1040	Intergenic	1016	24	0	0	AT1G12980	+	coding	-697	-1944	-770	-1756	5'	4429021
N1	EnrichedRegions_ANR0001_IC-2032_FRS12_HBH_N1_lib36166_2072_7_1_peak_621.1	1	6864007	6864818	EnrichedRegions_ANR0001_IC-2032_FRS12_HBH_N1_lib36166_2072_7_1_peak_621	29.2245	811	Intergenic	811	0	0	0	AT1G19835	-	coding	-3874	-8254	-4693	-7994	5'	6864206
N1	EnrichedRegions_ANR0001_IC-2032_FRS12_HBH_N1_lib36166_2072_7_1_peak_1334.1	1	17098075	17098476	EnrichedRegions_ANR0001_IC-2032_FRS12_HBH_N1_lib36166_2072_7_1_peak_1334	29.2245	401	Intergenic	401	0	0	0	AT1G45180	+	coding	-230	-3635	-1074	-3422	5'	17098261
N1	EnrichedRegions_ANR0001_IC-2032_FRS12_HBH_N1_lib36166_2072_7_1_peak_1727.1	1	21967432	21968062	EnrichedRegions_ANR0001_IC-2032_FRS12_HBH_N1_lib36166_2072_7_1_peak_1727	29.2245	630	Intergenic	630	0	0	0	AT1G59740	+	coding	-303	-4643	-459	-4544	5'	21967768
N1	EnrichedRegions_ANR0001_IC-2032_FRS12_HBH_N1_lib36166_2072_7_1_peak_1988.1	1	24636953	24637342	EnrichedRegions_ANR0001_IC-2032_FRS12_HBH_N1_lib36166_2072_7_1_peak_1988	29.2245	389	Intergenic	243	22	124	0	AT1G66160	+	coding	-70	-1482	-92	-1387	5'	24637126
N1	EnrichedRegions_ANR0001_IC-2032_FRS12_HBH_N1_lib36166_2072_7_1_peak_2125.1	1	25723602	25724005	EnrichedRegions_ANR0001_IC-2032_FRS12_HBH_N1_lib36166_2072_7_1_peak_2125	29.2245	403	Intergenic	403	0	0	0	AT1G68552	-	coding	3879	1633	3413	3058	3'	25723822
N1	EnrichedRegions_ANR0001_IC-2032_FRS12_HBH_N1_lib36166_2072_7_1_peak_2137.1	1	25798822	25799205	EnrichedRegions_ANR0001_IC-2032_FRS12_HBH_N1_lib36166_2072_7_1_peak_2137	29.2245	383	Intergenic	383	0	0	0	AT1G68710	-	coding	-757	-5807	-1039	-5516	5'	25799014
N1	EnrichedRegions_ANR0001_IC-2032_FRS12_HBH_N1_lib36166_2072_7_1_peak_2264.1	1	26397436	26397805	EnrichedRegions_ANR0001_IC-2032_FRS12_HBH_N1_lib36166_2072_7_1_peak_2264	29.2245	369	Intergenic	239	0	130	0	AT1G70080	-	coding	-57	-2953	-57	-2953	5'	26397622
N1	EnrichedRegions_ANR0001_IC-2032_FRS12_HBH_N1_lib36166_2072_7_1_peak_2409.1	1	27183776	27184328	EnrichedRegions_ANR0001_IC-2032_FRS12_HBH_N1_lib36166_2072_7_1_peak_2409	29.2245	552	Intergenic	505	47	0	0	AT1G72220	-	coding	1692	143	1491	250	3'	27184138
N1	EnrichedRegions_ANR0001_IC-2032_FRS12_HBH_N1_lib36166_2072_7_1_peak_2481.1	1	27664437	27665691	EnrichedRegions_ANR0001_IC-2032_FRS12_HBH_N1_lib36166_2072_7_1_peak_2481	29.2245	1254	Intergenic	1254	0	0	0	AT1G73590	+	coding	5497	1992	5398	2294	3'	27665170
N1	EnrichedRegions_ANR0001_IC-2032_FRS12_HBH_N1_lib36166_2072_7_1_peak_2533.1	1	28049539	28049987	EnrichedRegions_ANR0001_IC-2032_FRS12_HBH_N1_lib36166_2072_7_1_peak_2533	29.2245	448	Intergenic	448	0	0	0	AT1G74660	-	coding	-1630	-2181	-1707	-2015	5'	28049757
N1	EnrichedRegions_ANR0001_IC-2032_FRS12_HBH_N1_lib36166_2072_7_1_peak_2642.1	1	28754937	28755442	EnrichedRegions_ANR0001_IC-2032_FRS12_HBH_N1_lib36166_2072_7_1_peak_2642	29.2245	505	Intergenic	505	0	0	0	AT1G76620	+	coding	-1311	-4087	-1577	-3921	5'	28755210
N1	EnrichedRegions_ANR0001_IC-2032_FRS12_HBH_N1_lib36166_2072_7_1_peak_2688.1	1	28997280	28997726	EnrichedRegions_ANR0001_IC-2032_FRS12_HBH_N1_lib36166_2072_7_1_peak_2688	29.2245	446	Intergenic	446	0	0	0	AT1G77170	-	coding	2017	527	2016	613	3'	28997520
N1	EnrichedRegions_ANR0001_IC-2032_FRS12_HBH_N1_lib36166_2072_7_1_peak_3271.1	2	2931196	2931585	EnrichedRegions_ANR0001_IC-2032_FRS12_HBH_N1_lib36166_2072_7_1_peak_3271	29.2245	389	Intergenic	389	0	0	0	AT2G07050	+	coding	6938	713	6756	1090	3'	2931385
N1	EnrichedRegions_ANR0001_IC-2032_FRS12_HBH_N1_lib36166_2072_7_1_peak_3506.1	2	7910099	7910456	EnrichedRegions_ANR0001_IC-2032_FRS12_HBH_N1_lib36166_2072_7_1_peak_3506	29.2245	357	Intergenic	357	0	0	0	AT2G18170	-	coding	-348	-2467	-897	-2093	5'	7910271
N1	EnrichedRegions_ANR0001_IC-2032_FRS12_HBH_N1_lib36166_2072_7_1_peak_3518.1	2	8028054	8028452	EnrichedRegions_ANR0001_IC-2032_FRS12_HBH_N1_lib36166_2072_7_1_peak_3518	29.2245	398	UTR	200	198	0	0	AT2G18500	+	coding	1214	-3	1146	199	I	8028248
N1	EnrichedRegions_ANR0001_IC-2032_FRS12_HBH_N1_lib36166_2072_7_1_peak_4164.1	2	13752067	13752614	EnrichedRegions_ANR0001_IC-2032_FRS12_HBH_N1_lib36166_2072_7_1_peak_4164	29.2245	547	Intergenic	517	30	0	0	AT2G32400	-	coding	4471	202	3851	283	3'	13752382
N1	EnrichedRegions_ANR0001_IC-2032_FRS12_HBH_N1_lib36166_2072_7_1_peak_4297.1	2	15253970	15254389	EnrichedRegions_ANR0001_IC-2032_FRS12_HBH_N1_lib36166_2072_7_1_peak_4297	29.2245	419	Intergenic	419	0	0	0	AT2G36370	+	coding	6364	1190	6263	1357	3'	15254157
N1	EnrichedRegions_ANR0001_IC-2032_FRS12_HBH_N1_lib36166_2072_7_1_peak_4317.1	2	15521520	15522159	EnrichedRegions_ANR0001_IC-2032_FRS12_HBH_N1_lib36166_2072_7_1_peak_4317	29.2245	639	Intergenic	639	0	0	0	AT2G36960	+	coding	-1219	-6057	-1851	-5544	5'	15521701
N1	EnrichedRegions_ANR0001_IC-2032_FRS12_HBH_N1_lib36166_2072_7_1_peak_4318.1	2	15549351	15549701	EnrichedRegions_ANR0001_IC-2032_FRS12_HBH_N1_lib36166_2072_7_1_peak_4318	29.2245	350	Intron	0	0	0	350	AT2G37025	+	coding	466	-2587	-524	-2439	I	15549518
N1	EnrichedRegions_ANR0001_IC-2032_FRS12_HBH_N1_lib36166_2072_7_1_peak_5014.1	2	19584769	19585496	EnrichedRegions_ANR0001_IC-2032_FRS12_HBH_N1_lib36166_2072_7_1_peak_5014	29.2245	727	Intergenic	727	0	0	0	AT2G47810	-	coding	-1378	-2246	-1576	-2058	5'	19584996
N1	EnrichedRegions_ANR0001_IC-2032_FRS12_HBH_N1_lib36166_2072_7_1_peak_5111.1	3	889698	890104	EnrichedRegions_ANR0001_IC-2032_FRS12_HBH_N1_lib36166_2072_7_1_peak_5111	29.2245	406	Intron	0	0	0	406	AT3G03660	-	coding	2274	-379	2274	-373	I	889888
N1	EnrichedRegions_ANR0001_IC-2032_FRS12_HBH_N1_lib36166_2072_7_1_peak_5440.1	3	3656179	3657014	EnrichedRegions_ANR0001_IC-2032_FRS12_HBH_N1_lib36166_2072_7_1_peak_5440	29.2245	835	Intergenic	835	0	0	0	AT3G11590	+	coding	-3757	-7114	-4008	-6917	5'	3656620
N1	EnrichedRegions_ANR0001_IC-2032_FRS12_HBH_N1_lib36166_2072_7_1_peak_5836.1	3	6564428	6564823	EnrichedRegions_ANR0001_IC-2032_FRS12_HBH_N1_lib36166_2072_7_1_peak_5836	29.2245	395	Intergenic	395	0	0	0	AT3G19030	-	coding	-274	-719	-399	-581	5'	6564698
N1	EnrichedRegions_ANR0001_IC-2032_FRS12_HBH_N1_lib36166_2072_7_1_peak_6021.1	3	8104342	8104783	EnrichedRegions_ANR0001_IC-2032_FRS12_HBH_N1_lib36166_2072_7_1_peak_6021	29.2245	441	Intergenic	441	0	0	0	AT3G22886	+	rna	-3493	-4094	-3493	-4094	5'	8104528
N1	EnrichedRegions_ANR0001_IC-2032_FRS12_HBH_N1_lib36166_2072_7_1_peak_6383.1	3	10753774	10754393	EnrichedRegions_ANR0001_IC-2032_FRS12_HBH_N1_lib36166_2072_7_1_peak_6383	29.2245	619	Intergenic	619	0	0	0	AT3G28690	+	coding	-1309	-3732	-1345	-3358	5'	10754136
N1	EnrichedRegions_ANR0001_IC-2032_FRS12_HBH_N1_lib36166_2072_7_1_peak_6432.1	3	11221617	11222153	EnrichedRegions_ANR0001_IC-2032_FRS12_HBH_N1_lib36166_2072_7_1_peak_6432	29.2245	536	Intergenic	536	0	0	0	AT3G29260	-	coding	-4992	-5906	-5024	-5906	5'	11221858
N1	EnrichedRegions_ANR0001_IC-2032_FRS12_HBH_N1_lib36166_2072_7_1_peak_6502.1	3	12459076	12459573	EnrichedRegions_ANR0001_IC-2032_FRS12_HBH_N1_lib36166_2072_7_1_peak_6502	29.2245	497	Intergenic	377	0	120	0	AT3G30778	-	coding	-47	-166	-47	-166	5'	12459351
N1	EnrichedRegions_ANR0001_IC-2032_FRS12_HBH_N1_lib36166_2072_7_1_peak_6597.1	3	15981023	15981457	EnrichedRegions_ANR0001_IC-2032_FRS12_HBH_N1_lib36166_2072_7_1_peak_6597	29.2245	434	Intergenic	434	0	0	0	AT3G44300	+	coding	-2067	-4291	-2107	-3928	5'	15981244
N1	EnrichedRegions_ANR0001_IC-2032_FRS12_HBH_N1_lib36166_2072_7_1_peak_6730.1	3	17542147	17542897	EnrichedRegions_ANR0001_IC-2032_FRS12_HBH_N1_lib36166_2072_7_1_peak_6730	29.2245	750	Intergenic	750	0	0	0	AT3G47600	-	coding	-1409	-3301	-1604	-3012	5'	17542639
N1	EnrichedRegions_ANR0001_IC-2032_FRS12_HBH_N1_lib36166_2072_7_1_peak_7215.1	3	20801174	20802376	EnrichedRegions_ANR0001_IC-2032_FRS12_HBH_N1_lib36166_2072_7_1_peak_7215	29.2245	1202	Intergenic	1202	0	0	0	AT3G56050	-	coding	-1026	-4014	-1263	-3647	5'	20801969
N1	EnrichedRegions_ANR0001_IC-2032_FRS12_HBH_N1_lib36166_2072_7_1_peak_7398.1	3	22213607	22214427	EnrichedRegions_ANR0001_IC-2032_FRS12_HBH_N1_lib36166_2072_7_1_peak_7398	29.2245	820	Intergenic	586	190	44	0	AT3G60130	+	coding	3657	63	3560	253	3'	22213903
N1	EnrichedRegions_ANR0001_IC-2032_FRS12_HBH_N1_lib36166_2072_7_1_peak_7517.1	3	22893953	22895170	EnrichedRegions_ANR0001_IC-2032_FRS12_HBH_N1_lib36166_2072_7_1_peak_7517	29.2245	1217	Intergenic	1217	0	0	0	AT3G61850	+	coding	-428	-2648	-655	-2310	5'	22894840
N1	EnrichedRegions_ANR0001_IC-2032_FRS12_HBH_N1_lib36166_2072_7_1_peak_7519.1	3	22898034	22898893	EnrichedRegions_ANR0001_IC-2032_FRS12_HBH_N1_lib36166_2072_7_1_peak_7519	29.2245	859	Intergenic	859	0	0	0	AT3G61850	+	coding	3266	1046	3039	1384	3'	22898534
N1	EnrichedRegions_ANR0001_IC-2032_FRS12_HBH_N1_lib36166_2072_7_1_peak_7722.1	4	714297	714889	EnrichedRegions_ANR0001_IC-2032_FRS12_HBH_N1_lib36166_2072_7_1_peak_7722	29.2245	592	Intergenic	592	0	0	0	AT4G01671	-	coding	-1304	-1477	-1304	-1477	5'	714693
N1	EnrichedRegions_ANR0001_IC-2032_FRS12_HBH_N1_lib36166_2072_7_1_peak_7890.1	4	5928994	5929557	EnrichedRegions_ANR0001_IC-2032_FRS12_HBH_N1_lib36166_2072_7_1_peak_7890	29.2245	563	Intergenic	563	0	0	0	AT4G09340	-	coding	-1584	-4617	-1622	-4204	5'	5929219
N1	EnrichedRegions_ANR0001_IC-2032_FRS12_HBH_N1_lib36166_2072_7_1_peak_7989.1	4	7355020	7355425	EnrichedRegions_ANR0001_IC-2032_FRS12_HBH_N1_lib36166_2072_7_1_peak_7989	29.2245	405	Intergenic	405	0	0	0	AT4G12423	+	te	-1933	-3420	-1933	-3420	5'	7355223
N1	EnrichedRegions_ANR0001_IC-2032_FRS12_HBH_N1_lib36166_2072_7_1_peak_8390.1	4	10599016	10599331	EnrichedRegions_ANR0001_IC-2032_FRS12_HBH_N1_lib36166_2072_7_1_peak_8390	29.2245	315	Intergenic	179	63	73	0	AT4G19430	-	coding	-11	-717	-74	-556	5'	10599162
N1	EnrichedRegions_ANR0001_IC-2032_FRS12_HBH_N1_lib36166_2072_7_1_peak_8483.1	4	11635090	11635519	EnrichedRegions_ANR0001_IC-2032_FRS12_HBH_N1_lib36166_2072_7_1_peak_8483	29.2245	429	Intergenic	429	0	0	0	AT4G21920	-	coding	1238	849	1238	849	3'	11635235
N1	EnrichedRegions_ANR0001_IC-2032_FRS12_HBH_N1_lib36166_2072_7_1_peak_9346.1	5	1093095	1093525	EnrichedRegions_ANR0001_IC-2032_FRS12_HBH_N1_lib36166_2072_7_1_peak_9346	29.2245	430	Intergenic	345	85	0	0	AT5G04040	+	coding	3963	126	2959	302	3'	1093305
N1	EnrichedRegions_ANR0001_IC-2032_FRS12_HBH_N1_lib36166_2072_7_1_peak_9357.1	5	1249710	1250072	EnrichedRegions_ANR0001_IC-2032_FRS12_HBH_N1_lib36166_2072_7_1_peak_9357	29.2245	362	UTR	128	188	0	46	AT5G04420	-	coding	52	-3287	-436	-3024	I	1249891
N1	EnrichedRegions_ANR0001_IC-2032_FRS12_HBH_N1_lib36166_2072_7_1_peak_10392.1	5	7823608	7824037	EnrichedRegions_ANR0001_IC-2032_FRS12_HBH_N1_lib36166_2072_7_1_peak_10392	29.2245	429	Intergenic	429	0	0	0	AT5G23230	-	coding	2786	2057	2776	2180	3'	7823825
N1	EnrichedRegions_ANR0001_IC-2032_FRS12_HBH_N1_lib36166_2072_7_1_peak_10568.1	5	9219095	9219669	EnrichedRegions_ANR0001_IC-2032_FRS12_HBH_N1_lib36166_2072_7_1_peak_10568	29.2245	574	Intergenic	574	0	0	0	AT5G26286	+	pseudo	-591	-2192	-591	-2192	5'	9219466
N1	EnrichedRegions_ANR0001_IC-2032_FRS12_HBH_N1_lib36166_2072_7_1_peak_10656.1	5	10447170	10447568	EnrichedRegions_ANR0001_IC-2032_FRS12_HBH_N1_lib36166_2072_7_1_peak_10656	29.2245	398	Intergenic	398	0	0	0	AT5G28487	-	te	-1370	-5674	-1370	-5674	5'	10447365
N1	EnrichedRegions_ANR0001_IC-2032_FRS12_HBH_N1_lib36166_2072_7_1_peak_11181.1	5	19480325	19480698	EnrichedRegions_ANR0001_IC-2032_FRS12_HBH_N1_lib36166_2072_7_1_peak_11181	29.2245	373	Intergenic	373	0	0	0	AT5G48060	+	coding	5206	1500	5206	1624	3'	19480502
N1	EnrichedRegions_ANR0001_IC-2032_FRS12_HBH_N1_lib36166_2072_7_1_peak_11235.1	5	20085812	20087042	EnrichedRegions_ANR0001_IC-2032_FRS12_HBH_N1_lib36166_2072_7_1_peak_11235	29.2245	1230	Intergenic	1230	0	0	0	AT5G49510	+	coding	5837	3689	5722	3995	3'	20086451
N1	EnrichedRegions_ANR0001_IC-2032_FRS12_HBH_N1_lib36166_2072_7_1_peak_11461.1	5	22259982	22260562	EnrichedRegions_ANR0001_IC-2032_FRS12_HBH_N1_lib36166_2072_7_1_peak_11461	29.2245	580	Intergenic	580	0	0	0	AT5G54800	+	coding	-1096	-3746	-1233	-3387	5'	22260175
N1	EnrichedRegions_ANR0001_IC-2032_FRS12_HBH_N1_lib36166_2072_7_1_peak_11516.1	5	22709532	22710047	EnrichedRegions_ANR0001_IC-2032_FRS12_HBH_N1_lib36166_2072_7_1_peak_11516	29.2245	515	Coding	224	0	291	0	AT5G56075	+	coding	106	-947	106	-947	I	22709862
N1	EnrichedRegions_ANR0001_IC-2032_FRS12_HBH_N1_lib36166_2072_7_1_peak_12042.1	5	26659124	26659786	EnrichedRegions_ANR0001_IC-2032_FRS12_HBH_N1_lib36166_2072_7_1_peak_12042	29.2245	662	Intergenic	662	0	0	0	AT5G66770	+	coding	-1264	-3558	-1387	-3141	5'	26659336
N1	EnrichedRegions_ANR0001_IC-2032_FRS12_HBH_N1_lib36166_2072_7_1_peak_5993.1	3	7982107	7982509	EnrichedRegions_ANR0001_IC-2032_FRS12_HBH_N1_lib36166_2072_7_1_peak_5993	29.1623	402	Intergenic	402	0	0	0	AT3G22540	-	coding	2330	1779	2268	1936	3'	7982297
N1	EnrichedRegions_ANR0001_IC-2032_FRS12_HBH_N1_lib36166_2072_7_1_peak_1469.1	1	19100626	19102058	EnrichedRegions_ANR0001_IC-2032_FRS12_HBH_N1_lib36166_2072_7_1_peak_1469	29.1547	1432	Intergenic	977	108	229	118	AT1G51500	-	coding	-134	-3417	-242	-3247	5'	19101214
N1	EnrichedRegions_ANR0001_IC-2032_FRS12_HBH_N1_lib36166_2072_7_1_peak_7137.1	3	20346621	20347021	EnrichedRegions_ANR0001_IC-2032_FRS12_HBH_N1_lib36166_2072_7_1_peak_7137	29.1496	400	Intron	0	0	20	380	AT3G54920	+	coding	1763	-1737	1534	-1632	I	20346845
N1	EnrichedRegions_ANR0001_IC-2032_FRS12_HBH_N1_lib36166_2072_7_1_peak_2256.1	1	26364892	26365339	EnrichedRegions_ANR0001_IC-2032_FRS12_HBH_N1_lib36166_2072_7_1_peak_2256	29.1408	447	Intergenic	447	0	0	0	AT1G70000	-	coding	-431	-1852	-495	-1456	5'	26365130
N1	EnrichedRegions_ANR0001_IC-2032_FRS12_HBH_N1_lib36166_2072_7_1_peak_5237.1	3	1871481	1871839	EnrichedRegions_ANR0001_IC-2032_FRS12_HBH_N1_lib36166_2072_7_1_peak_5237	29.1408	358	Intergenic	207	17	134	0	AT3G06180	+	coding	-2	-2085	-19	-1868	5'	1871686
N1	EnrichedRegions_ANR0001_IC-2032_FRS12_HBH_N1_lib36166_2072_7_1_peak_185.1	1	1874441	1874860	EnrichedRegions_ANR0001_IC-2032_FRS12_HBH_N1_lib36166_2072_7_1_peak_185	29.1279	419	Intergenic	419	0	0	0	AT1G06148	-	coding	2874	231	2496	647	3'	1874654
N1	EnrichedRegions_ANR0001_IC-2032_FRS12_HBH_N1_lib36166_2072_7_1_peak_9664.1	5	3480356	3481660	EnrichedRegions_ANR0001_IC-2032_FRS12_HBH_N1_lib36166_2072_7_1_peak_9664	29.1136	1304	Intergenic	1234	70	0	0	AT5G11000	-	coding	-146	-1542	-236	-1405	5'	3480571
N1	EnrichedRegions_ANR0001_IC-2032_FRS12_HBH_N1_lib36166_2072_7_1_peak_3125.1	2	1123182	1123498	EnrichedRegions_ANR0001_IC-2032_FRS12_HBH_N1_lib36166_2072_7_1_peak_3125	29.1027	316	Intergenic	244	0	72	0	AT2G03700	-	rna	129	58	129	58	3'	1123332
N1	EnrichedRegions_ANR0001_IC-2032_FRS12_HBH_N1_lib36166_2072_7_1_peak_2303.1	1	26637541	26637962	EnrichedRegions_ANR0001_IC-2032_FRS12_HBH_N1_lib36166_2072_7_1_peak_2303	29.1022	421	Intergenic	421	0	0	0	AT1G70645	+	rna	-324	-431	-324	-431	5'	26637676
N1	EnrichedRegions_ANR0001_IC-2032_FRS12_HBH_N1_lib36166_2072_7_1_peak_10292.1	5	7152759	7153124	EnrichedRegions_ANR0001_IC-2032_FRS12_HBH_N1_lib36166_2072_7_1_peak_10292	29.1022	365	Intergenic	247	118	0	0	AT5G21060	-	coding	-51	-3949	-182	-3774	5'	7152927
N1	EnrichedRegions_ANR0001_IC-2032_FRS12_HBH_N1_lib36166_2072_7_1_peak_3100.1	2	999000	999392	EnrichedRegions_ANR0001_IC-2032_FRS12_HBH_N1_lib36166_2072_7_1_peak_3100	29.0966	392	Intergenic	392	0	0	0	AT2G03290	+	coding	-209	-1393	-209	-1221	5'	999213
N1	EnrichedRegions_ANR0001_IC-2032_FRS12_HBH_N1_lib36166_2072_7_1_peak_4451.1	2	16466808	16467211	EnrichedRegions_ANR0001_IC-2032_FRS12_HBH_N1_lib36166_2072_7_1_peak_4451	29.0932	403	Intergenic	339	56	0	8	AT2G39435	-	coding	-126	-2279	-505	-2191	5'	16466997
N1	EnrichedRegions_ANR0001_IC-2032_FRS12_HBH_N1_lib36166_2072_7_1_peak_174.1	1	1773226	1774151	EnrichedRegions_ANR0001_IC-2032_FRS12_HBH_N1_lib36166_2072_7_1_peak_174	29.0817	925	Intergenic	857	65	3	0	AT1G05870	-	coding	-580	-1662	-645	-1419	5'	1773873
N1	EnrichedRegions_ANR0001_IC-2032_FRS12_HBH_N1_lib36166_2072_7_1_peak_5736.1	3	5845071	5845935	EnrichedRegions_ANR0001_IC-2032_FRS12_HBH_N1_lib36166_2072_7_1_peak_5736	29.0758	864	Intergenic	864	0	0	0	AT3G17140	-	coding	909	322	909	322	3'	5845680
N1	EnrichedRegions_ANR0001_IC-2032_FRS12_HBH_N1_lib36166_2072_7_1_peak_3108.1	2	1037569	1037959	EnrichedRegions_ANR0001_IC-2032_FRS12_HBH_N1_lib36166_2072_7_1_peak_3108	28.9521	390	Intergenic	326	64	0	0	AT2G03430	-	coding	-138	-1762	-234	-1578	5'	1037770
N1	EnrichedRegions_ANR0001_IC-2032_FRS12_HBH_N1_lib36166_2072_7_1_peak_6658.1	3	16831898	16832330	EnrichedRegions_ANR0001_IC-2032_FRS12_HBH_N1_lib36166_2072_7_1_peak_6658	28.9294	432	Coding	122	0	310	0	AT3G45800	-	coding	82	-2643	82	-2643	I	16832125
N1	EnrichedRegions_ANR0001_IC-2032_FRS12_HBH_N1_lib36166_2072_7_1_peak_7837.1	4	4637928	4638561	EnrichedRegions_ANR0001_IC-2032_FRS12_HBH_N1_lib36166_2072_7_1_peak_7837	28.9294	633	Intergenic	633	0	0	0	AT4G07820	-	coding	-784	-1470	-888	-1370	5'	4638234
N1	EnrichedRegions_ANR0001_IC-2032_FRS12_HBH_N1_lib36166_2072_7_1_peak_8293.1	4	9982416	9983327	EnrichedRegions_ANR0001_IC-2032_FRS12_HBH_N1_lib36166_2072_7_1_peak_8293	28.9294	911	Intergenic	911	0	0	0	AT4G17990	-	coding	2726	1307	2650	1644	3'	9983079
N1	EnrichedRegions_ANR0001_IC-2032_FRS12_HBH_N1_lib36166_2072_7_1_peak_7640.1	3	23439285	23439930	EnrichedRegions_ANR0001_IC-2032_FRS12_HBH_N1_lib36166_2072_7_1_peak_7640	28.9056	645	Coding	0	0	179	466	AT3G63470	+	coding	1257	-1329	1170	-1131	I	23439731
N1	EnrichedRegions_ANR0001_IC-2032_FRS12_HBH_N1_lib36166_2072_7_1_peak_4056.1	2	12202558	12203069	EnrichedRegions_ANR0001_IC-2032_FRS12_HBH_N1_lib36166_2072_7_1_peak_4056	28.8323	511	Intergenic	511	0	0	0	AT2G28510	-	coding	-2071	-3738	-2209	-3453	5'	12202836
N1	EnrichedRegions_ANR0001_IC-2032_FRS12_HBH_N1_lib36166_2072_7_1_peak_631.1	1	6884253	6885867	EnrichedRegions_ANR0001_IC-2032_FRS12_HBH_N1_lib36166_2072_7_1_peak_631	28.8237	1614	Intergenic	1614	0	0	0	AT1G19850	+	coding	-1267	-5762	-1741	-5570	5'	6885612
N1	EnrichedRegions_ANR0001_IC-2032_FRS12_HBH_N1_lib36166_2072_7_1_peak_4866.1	2	18724510	18725555	EnrichedRegions_ANR0001_IC-2032_FRS12_HBH_N1_lib36166_2072_7_1_peak_4866	28.8001	1045	Intergenic	1045	0	0	0	AT2G45430	+	coding	-2550	-3924	-2837	-3790	5'	18725011
N1	EnrichedRegions_ANR0001_IC-2032_FRS12_HBH_N1_lib36166_2072_7_1_peak_10759.1	5	14916440	14917022	EnrichedRegions_ANR0001_IC-2032_FRS12_HBH_N1_lib36166_2072_7_1_peak_10759	28.7398	582	Intergenic	582	0	0	0	AT5G37540	+	coding	3815	2219	3788	2460	3'	14916650
N1	EnrichedRegions_ANR0001_IC-2032_FRS12_HBH_N1_lib36166_2072_7_1_peak_4900.1	2	18980552	18980955	EnrichedRegions_ANR0001_IC-2032_FRS12_HBH_N1_lib36166_2072_7_1_peak_4900	28.7029	403	UTR	184	213	6	0	AT2G46220	+	coding	1259	-40	1075	173	I	18980730
N1	EnrichedRegions_ANR0001_IC-2032_FRS12_HBH_N1_lib36166_2072_7_1_peak_8096.1	4	8541596	8541960	EnrichedRegions_ANR0001_IC-2032_FRS12_HBH_N1_lib36166_2072_7_1_peak_8096	28.7029	364	UTR	0	283	81	0	AT4G14930	+	coding	3208	-105	2963	589	I	8541794
N1	EnrichedRegions_ANR0001_IC-2032_FRS12_HBH_N1_lib36166_2072_7_1_peak_789.1	1	8394403	8394880	EnrichedRegions_ANR0001_IC-2032_FRS12_HBH_N1_lib36166_2072_7_1_peak_789	28.6938	477	Intergenic	477	0	0	0	AT1G23730	+	coding	-878	-3465	-1286	-3335	5'	8394679
N1	EnrichedRegions_ANR0001_IC-2032_FRS12_HBH_N1_lib36166_2072_7_1_peak_4992.1	2	19416538	19417493	EnrichedRegions_ANR0001_IC-2032_FRS12_HBH_N1_lib36166_2072_7_1_peak_4992	28.6938	955	Intergenic	237	25	422	271	AT2G47280	+	coding	-23	-1631	-48	-1500	5'	19416752
N1	EnrichedRegions_ANR0001_IC-2032_FRS12_HBH_N1_lib36166_2072_7_1_peak_6122.1	3	8592209	8592624	EnrichedRegions_ANR0001_IC-2032_FRS12_HBH_N1_lib36166_2072_7_1_peak_6122	28.6938	415	Intergenic	415	0	0	0	AT3G23810	-	coding	-2718	-4767	-2760	-4418	5'	8592431
N1	EnrichedRegions_ANR0001_IC-2032_FRS12_HBH_N1_lib36166_2072_7_1_peak_7367.1	3	21966969	21967372	EnrichedRegions_ANR0001_IC-2032_FRS12_HBH_N1_lib36166_2072_7_1_peak_7367	28.6938	403	Intergenic	390	13	0	0	AT3G59430	-	coding	-178	-3094	-662	-2675	5'	21967159
N1	EnrichedRegions_ANR0001_IC-2032_FRS12_HBH_N1_lib36166_2072_7_1_peak_3357.1	2	6986887	6987222	EnrichedRegions_ANR0001_IC-2032_FRS12_HBH_N1_lib36166_2072_7_1_peak_3357	28.6899	335	UTR	0	335	0	0	AT2G16090	-	coding	3009	-208	2780	325	I	6987042
N1	EnrichedRegions_ANR0001_IC-2032_FRS12_HBH_N1_lib36166_2072_7_1_peak_1231.1	1	13698989	13699824	EnrichedRegions_ANR0001_IC-2032_FRS12_HBH_N1_lib36166_2072_7_1_peak_1231	28.6628	835	Intergenic	835	0	0	0	AT1G36370	-	coding	-971	-3568	-1034	-3370	5'	13699610
N1	EnrichedRegions_ANR0001_IC-2032_FRS12_HBH_N1_lib36166_2072_7_1_peak_4503.1	2	16769773	16770835	EnrichedRegions_ANR0001_IC-2032_FRS12_HBH_N1_lib36166_2072_7_1_peak_4503	28.5588	1062	Intergenic	1062	0	0	0	AT2G40130	+	coding	4143	795	4033	989	3'	16770063
N1	EnrichedRegions_ANR0001_IC-2032_FRS12_HBH_N1_lib36166_2072_7_1_peak_9986.1	5	5253730	5254988	EnrichedRegions_ANR0001_IC-2032_FRS12_HBH_N1_lib36166_2072_7_1_peak_9986	28.5418	1258	Intergenic	1258	0	0	0	AT5G16090	-	coding	2480	1047	2480	1047	3'	5254750
N1	EnrichedRegions_ANR0001_IC-2032_FRS12_HBH_N1_lib36166_2072_7_1_peak_5306.1	3	2435237	2435586	EnrichedRegions_ANR0001_IC-2032_FRS12_HBH_N1_lib36166_2072_7_1_peak_5306	28.5086	349	Intergenic	208	12	129	0	AT3G07630	+	coding	-30	-2550	-42	-2115	5'	2435415
N1	EnrichedRegions_ANR0001_IC-2032_FRS12_HBH_N1_lib36166_2072_7_1_peak_5719.1	3	5812650	5813640	EnrichedRegions_ANR0001_IC-2032_FRS12_HBH_N1_lib36166_2072_7_1_peak_5719	28.4245	990	Intergenic	961	29	0	0	AT3G17040	-	coding	-732	-4144	-805	-4032	5'	5813410
N1	EnrichedRegions_ANR0001_IC-2032_FRS12_HBH_N1_lib36166_2072_7_1_peak_6266.1	3	9723597	9723936	EnrichedRegions_ANR0001_IC-2032_FRS12_HBH_N1_lib36166_2072_7_1_peak_6266	28.4244	339	UTR	120	112	107	0	AT3G26520	-	coding	51	-1321	-61	-994	I	9723764
N1	EnrichedRegions_ANR0001_IC-2032_FRS12_HBH_N1_lib36166_2072_7_1_peak_8164.1	4	9110284	9110706	EnrichedRegions_ANR0001_IC-2032_FRS12_HBH_N1_lib36166_2072_7_1_peak_8164	28.4244	422	Intergenic	422	0	0	0	AT4G16105	+	rna	2197	2124	2197	2124	3'	9110505
N1	EnrichedRegions_ANR0001_IC-2032_FRS12_HBH_N1_lib36166_2072_7_1_peak_2759.1	1	29388819	29389255	EnrichedRegions_ANR0001_IC-2032_FRS12_HBH_N1_lib36166_2072_7_1_peak_2759	28.3225	436	UTR	142	201	93	0	AT1G78100	+	coding	1180	-137	1068	64	I	29388975
N1	EnrichedRegions_ANR0001_IC-2032_FRS12_HBH_N1_lib36166_2072_7_1_peak_4726.1	2	18060280	18061361	EnrichedRegions_ANR0001_IC-2032_FRS12_HBH_N1_lib36166_2072_7_1_peak_4726	28.3095	1081	Intergenic	1081	0	0	0	AT2G43500	+	coding	-1309	-6023	-2099	-5834	5'	18060616
N1	EnrichedRegions_ANR0001_IC-2032_FRS12_HBH_N1_lib36166_2072_7_1_peak_5522.1	3	4311856	4313954	EnrichedRegions_ANR0001_IC-2032_FRS12_HBH_N1_lib36166_2072_7_1_peak_5522	28.3062	2098	Intergenic	2098	0	0	0	AT3G13320	+	coding	-1421	-5243	-2310	-4889	5'	4313108
N1	EnrichedRegions_ANR0001_IC-2032_FRS12_HBH_N1_lib36166_2072_7_1_peak_72.1	1	1154575	1154920	EnrichedRegions_ANR0001_IC-2032_FRS12_HBH_N1_lib36166_2072_7_1_peak_72	28.2353	345	Intergenic	111	234	0	0	AT1G04310	-	coding	2989	42	2403	394	3'	1154722
N1	EnrichedRegions_ANR0001_IC-2032_FRS12_HBH_N1_lib36166_2072_7_1_peak_301.1	1	3186128	3187220	EnrichedRegions_ANR0001_IC-2032_FRS12_HBH_N1_lib36166_2072_7_1_peak_301	28.2353	1092	Intergenic	1092	0	0	0	AT1G09812	+	coding	-1132	-1895	-1132	-1895	5'	3186685
N1	EnrichedRegions_ANR0001_IC-2032_FRS12_HBH_N1_lib36166_2072_7_1_peak_311.1	1	3412815	3413179	EnrichedRegions_ANR0001_IC-2032_FRS12_HBH_N1_lib36166_2072_7_1_peak_311	28.2353	364	Intergenic	335	29	0	0	AT1G10390	-	coding	-159	-5978	-957	-5737	5'	3413002
N1	EnrichedRegions_ANR0001_IC-2032_FRS12_HBH_N1_lib36166_2072_7_1_peak_441.1	1	4558494	4560864	EnrichedRegions_ANR0001_IC-2032_FRS12_HBH_N1_lib36166_2072_7_1_peak_441	28.2353	2370	Intergenic	2155	117	98	0	AT1G13300	+	coding	2816	1000	2731	1117	3'	4559708
N1	EnrichedRegions_ANR0001_IC-2032_FRS12_HBH_N1_lib36166_2072_7_1_peak_577.1	1	5652894	5653308	EnrichedRegions_ANR0001_IC-2032_FRS12_HBH_N1_lib36166_2072_7_1_peak_577	28.2353	414	Intergenic	414	0	0	0	AT1G16530	-	coding	-205	-1718	-249	-1618	5'	5653088
N1	EnrichedRegions_ANR0001_IC-2032_FRS12_HBH_N1_lib36166_2072_7_1_peak_614.1	1	6799853	6800240	EnrichedRegions_ANR0001_IC-2032_FRS12_HBH_N1_lib36166_2072_7_1_peak_614	28.2353	387	UTR	128	259	0	0	AT1G19660	-	coding	2629	-75	2184	305	I	6800056
N1	EnrichedRegions_ANR0001_IC-2032_FRS12_HBH_N1_lib36166_2072_7_1_peak_1132.1	1	12482260	12483088	EnrichedRegions_ANR0001_IC-2032_FRS12_HBH_N1_lib36166_2072_7_1_peak_1132	28.2353	828	Intergenic	828	0	0	0	AT1G34250	-	te	1013	543	1013	543	3'	12482621
N1	EnrichedRegions_ANR0001_IC-2032_FRS12_HBH_N1_lib36166_2072_7_1_peak_1138.1	1	12519174	12519577	EnrichedRegions_ANR0001_IC-2032_FRS12_HBH_N1_lib36166_2072_7_1_peak_1138	28.2353	403	Intergenic	403	0	0	0	AT1G34320	+	coding	-794	-4985	-1328	-4661	5'	12519385
N1	EnrichedRegions_ANR0001_IC-2032_FRS12_HBH_N1_lib36166_2072_7_1_peak_1625.1	1	20599083	20599714	EnrichedRegions_ANR0001_IC-2032_FRS12_HBH_N1_lib36166_2072_7_1_peak_1625	28.2353	631	Intergenic	631	0	0	0	AT1G55210	-	coding	-717	-1556	-805	-1368	5'	20599425
N1	EnrichedRegions_ANR0001_IC-2032_FRS12_HBH_N1_lib36166_2072_7_1_peak_1914.1	1	23519026	23519401	EnrichedRegions_ANR0001_IC-2032_FRS12_HBH_N1_lib36166_2072_7_1_peak_1914	28.2353	375	Intergenic	375	0	0	0	AT1G63420	+	coding	3334	298	3334	431	3'	23519208
N1	EnrichedRegions_ANR0001_IC-2032_FRS12_HBH_N1_lib36166_2072_7_1_peak_2083.1	1	25574903	25575298	EnrichedRegions_ANR0001_IC-2032_FRS12_HBH_N1_lib36166_2072_7_1_peak_2083	28.2353	395	UTR	0	276	51	68	AT1G68240	-	coding	1029	-236	966	79	I	25575100
N1	EnrichedRegions_ANR0001_IC-2032_FRS12_HBH_N1_lib36166_2072_7_1_peak_2281.1	1	26482907	26483401	EnrichedRegions_ANR0001_IC-2032_FRS12_HBH_N1_lib36166_2072_7_1_peak_2281	28.2353	494	Intergenic	494	0	0	0	AT1G70300	-	coding	-1530	-5280	-1927	-5167	5'	26483160
N1	EnrichedRegions_ANR0001_IC-2032_FRS12_HBH_N1_lib36166_2072_7_1_peak_2325.1	1	26736961	26737601	EnrichedRegions_ANR0001_IC-2032_FRS12_HBH_N1_lib36166_2072_7_1_peak_2325	28.2353	640	Intron	0	0	0	640	AT1G70920	+	coding	1400	-1309	1230	-1063	I	26737356
N1	EnrichedRegions_ANR0001_IC-2032_FRS12_HBH_N1_lib36166_2072_7_1_peak_2472.1	1	27611101	27611485	EnrichedRegions_ANR0001_IC-2032_FRS12_HBH_N1_lib36166_2072_7_1_peak_2472	28.2353	384	Intergenic	262	55	67	0	AT1G73440	+	coding	-51	-1503	-106	-870	5'	27611312
N1	EnrichedRegions_ANR0001_IC-2032_FRS12_HBH_N1_lib36166_2072_7_1_peak_2516.1	1	27883975	27884681	EnrichedRegions_ANR0001_IC-2032_FRS12_HBH_N1_lib36166_2072_7_1_peak_2516	28.2353	706	Intergenic	706	0	0	0	AT1G74150	+	coding	3800	702	3800	702	3'	27884328
N1	EnrichedRegions_ANR0001_IC-2032_FRS12_HBH_N1_lib36166_2072_7_1_peak_2876.1	1	30156092	30156536	EnrichedRegions_ANR0001_IC-2032_FRS12_HBH_N1_lib36166_2072_7_1_peak_2876	28.2353	444	Intergenic	444	0	0	0	AT1G80180	-	coding	1277	519	1166	750	3'	30156307
N1	EnrichedRegions_ANR0001_IC-2032_FRS12_HBH_N1_lib36166_2072_7_1_peak_3474.1	2	7750782	7751741	EnrichedRegions_ANR0001_IC-2032_FRS12_HBH_N1_lib36166_2072_7_1_peak_3474	28.2353	959	Intergenic	959	0	0	0	AT2G17820	-	coding	-2761	-8057	-2968	-7848	5'	7750981
N1	EnrichedRegions_ANR0001_IC-2032_FRS12_HBH_N1_lib36166_2072_7_1_peak_3803.1	2	9753268	9753959	EnrichedRegions_ANR0001_IC-2032_FRS12_HBH_N1_lib36166_2072_7_1_peak_3803	28.2353	691	Intergenic	670	0	21	0	AT2G22920	+	coding	-170	-3832	-170	-3652	5'	9753768
N1	EnrichedRegions_ANR0001_IC-2032_FRS12_HBH_N1_lib36166_2072_7_1_peak_4070.1	2	12311544	12312091	EnrichedRegions_ANR0001_IC-2032_FRS12_HBH_N1_lib36166_2072_7_1_peak_4070	28.2353	547	Intergenic	547	0	0	0	AT2G28690	-	coding	-3244	-4982	-3395	-4732	5'	12311872
N1	EnrichedRegions_ANR0001_IC-2032_FRS12_HBH_N1_lib36166_2072_7_1_peak_4144.1	2	13462282	13462638	EnrichedRegions_ANR0001_IC-2032_FRS12_HBH_N1_lib36166_2072_7_1_peak_4144	28.2353	356	Intergenic	356	0	0	0	AT2G31650	-	coding	-280	-7189	-280	-7013	5'	13462461
N1	EnrichedRegions_ANR0001_IC-2032_FRS12_HBH_N1_lib36166_2072_7_1_peak_4149.1	2	13630014	13630491	EnrichedRegions_ANR0001_IC-2032_FRS12_HBH_N1_lib36166_2072_7_1_peak_4149	28.2353	477	Intergenic	477	0	0	0	AT2G32020	-	coding	1550	844	1526	975	3'	13630218
N1	EnrichedRegions_ANR0001_IC-2032_FRS12_HBH_N1_lib36166_2072_7_1_peak_4423.1	2	16364582	16365368	EnrichedRegions_ANR0001_IC-2032_FRS12_HBH_N1_lib36166_2072_7_1_peak_4423	28.2353	786	Intergenic	786	0	0	0	AT2G39210	-	coding	3167	1049	3123	1179	3'	16365108
N1	EnrichedRegions_ANR0001_IC-2032_FRS12_HBH_N1_lib36166_2072_7_1_peak_4662.1	2	17748974	17749345	EnrichedRegions_ANR0001_IC-2032_FRS12_HBH_N1_lib36166_2072_7_1_peak_4662	28.2353	371	Intron	0	0	0	371	AT2G42610	+	coding	1256	-1267	1168	635	I	17749173
N1	EnrichedRegions_ANR0001_IC-2032_FRS12_HBH_N1_lib36166_2072_7_1_peak_5195.1	3	1462938	1463641	EnrichedRegions_ANR0001_IC-2032_FRS12_HBH_N1_lib36166_2072_7_1_peak_5195	28.2353	703	Intergenic	703	0	0	0	AT3G05165	-	coding	-471	-5252	-651	-5101	5'	1463388
N1	EnrichedRegions_ANR0001_IC-2032_FRS12_HBH_N1_lib36166_2072_7_1_peak_5445.1	3	3666394	3666889	EnrichedRegions_ANR0001_IC-2032_FRS12_HBH_N1_lib36166_2072_7_1_peak_5445	28.2353	495	Intergenic	495	0	0	0	AT3G11600	+	coding	-557	-1307	-665	-1018	5'	3666672
N1	EnrichedRegions_ANR0001_IC-2032_FRS12_HBH_N1_lib36166_2072_7_1_peak_5511.1	3	4180324	4180687	EnrichedRegions_ANR0001_IC-2032_FRS12_HBH_N1_lib36166_2072_7_1_peak_5511	28.2353	363	Intergenic	249	52	40	22	AT3G13060	+	coding	-56	-3458	-108	-3115	5'	4180517
N1	EnrichedRegions_ANR0001_IC-2032_FRS12_HBH_N1_lib36166_2072_7_1_peak_5538.1	3	4400828	4401266	EnrichedRegions_ANR0001_IC-2032_FRS12_HBH_N1_lib36166_2072_7_1_peak_5538	28.2353	438	Intergenic	438	0	0	0	AT3G13500	+	coding	1071	739	1071	739	3'	4401045
N1	EnrichedRegions_ANR0001_IC-2032_FRS12_HBH_N1_lib36166_2072_7_1_peak_5577.1	3	4959270	4959700	EnrichedRegions_ANR0001_IC-2032_FRS12_HBH_N1_lib36166_2072_7_1_peak_5577	28.2353	430	UTR	0	430	0	0	AT3G14770	-	coding	247	-2123	-255	-1670	I	4959457
N1	EnrichedRegions_ANR0001_IC-2032_FRS12_HBH_N1_lib36166_2072_7_1_peak_5837.1	3	6565084	6565574	EnrichedRegions_ANR0001_IC-2032_FRS12_HBH_N1_lib36166_2072_7_1_peak_5837	28.2353	490	Intergenic	490	0	0	0	AT3G19035	+	coding	-663	-767	-663	-767	5'	6565286
N1	EnrichedRegions_ANR0001_IC-2032_FRS12_HBH_N1_lib36166_2072_7_1_peak_6062.1	3	8187609	8188137	EnrichedRegions_ANR0001_IC-2032_FRS12_HBH_N1_lib36166_2072_7_1_peak_6062	28.2353	528	Intergenic	528	0	0	0	AT3G23040	+	coding	1867	1057	1867	1057	3'	8187947
N1	EnrichedRegions_ANR0001_IC-2032_FRS12_HBH_N1_lib36166_2072_7_1_peak_6180.1	3	9121855	9122280	EnrichedRegions_ANR0001_IC-2032_FRS12_HBH_N1_lib36166_2072_7_1_peak_6180	28.2353	425	Intergenic	342	83	0	0	AT3G25030	+	coding	-107	-1412	-560	-1312	5'	9122090
N1	EnrichedRegions_ANR0001_IC-2032_FRS12_HBH_N1_lib36166_2072_7_1_peak_6503.1	3	12459824	12460379	EnrichedRegions_ANR0001_IC-2032_FRS12_HBH_N1_lib36166_2072_7_1_peak_6503	28.2353	555	Intergenic	555	0	0	0	AT3G30778	-	coding	-707	-826	-707	-826	5'	12460011
N1	EnrichedRegions_ANR0001_IC-2032_FRS12_HBH_N1_lib36166_2072_7_1_peak_6645.1	3	16599209	16599571	EnrichedRegions_ANR0001_IC-2032_FRS12_HBH_N1_lib36166_2072_7_1_peak_6645	28.2353	362	Intergenic	362	0	0	0	AT3G45260	-	coding	-686	-3003	-834	-2534	5'	16599384
N1	EnrichedRegions_ANR0001_IC-2032_FRS12_HBH_N1_lib36166_2072_7_1_peak_6704.1	3	17454662	17455067	EnrichedRegions_ANR0001_IC-2032_FRS12_HBH_N1_lib36166_2072_7_1_peak_6704	28.2353	405	Intergenic	404	1	0	0	AT3G47370	-	coding	-191	-1375	-416	-1182	5'	17454853
N1	EnrichedRegions_ANR0001_IC-2032_FRS12_HBH_N1_lib36166_2072_7_1_peak_7052.1	3	19717497	19718457	EnrichedRegions_ANR0001_IC-2032_FRS12_HBH_N1_lib36166_2072_7_1_peak_7052	28.2353	960	Intergenic	686	202	72	0	AT3G53190	+	coding	3785	118	3542	176	3'	19717713
N1	EnrichedRegions_ANR0001_IC-2032_FRS12_HBH_N1_lib36166_2072_7_1_peak_7227.1	3	20893412	20893757	EnrichedRegions_ANR0001_IC-2032_FRS12_HBH_N1_lib36166_2072_7_1_peak_7227	28.2353	345	Intergenic	313	32	0	0	AT3G56340	-	coding	-160	-1474	-260	-1294	5'	20893603
N1	EnrichedRegions_ANR0001_IC-2032_FRS12_HBH_N1_lib36166_2072_7_1_peak_7229.1	3	20904546	20904967	EnrichedRegions_ANR0001_IC-2032_FRS12_HBH_N1_lib36166_2072_7_1_peak_7229	28.2353	421	Intergenic	421	0	0	0	AT3G56380	+	coding	-729	-1617	-729	-1617	5'	20904751
N1	EnrichedRegions_ANR0001_IC-2032_FRS12_HBH_N1_lib36166_2072_7_1_peak_7309.1	3	21414230	21414813	EnrichedRegions_ANR0001_IC-2032_FRS12_HBH_N1_lib36166_2072_7_1_peak_7309	28.2353	583	Intergenic	583	0	0	0	AT3G57810	+	coding	-1152	-3316	-1704	-3177	5'	21414632
N1	EnrichedRegions_ANR0001_IC-2032_FRS12_HBH_N1_lib36166_2072_7_1_peak_7489.1	3	22741342	22741747	EnrichedRegions_ANR0001_IC-2032_FRS12_HBH_N1_lib36166_2072_7_1_peak_7489	28.2353	405	UTR	169	190	46	0	AT3G61460	-	coding	739	-34	668	156	I	22741545
N1	EnrichedRegions_ANR0001_IC-2032_FRS12_HBH_N1_lib36166_2072_7_1_peak_7922.1	4	6715681	6716065	EnrichedRegions_ANR0001_IC-2032_FRS12_HBH_N1_lib36166_2072_7_1_peak_7922	28.2353	384	UTR	0	379	0	5	AT4G10955	-	coding	2685	-2313	-498	-2092	I	6715870
N1	EnrichedRegions_ANR0001_IC-2032_FRS12_HBH_N1_lib36166_2072_7_1_peak_8473.1	4	11556409	11556776	EnrichedRegions_ANR0001_IC-2032_FRS12_HBH_N1_lib36166_2072_7_1_peak_8473	28.2353	367	Intron	0	0	0	367	AT4G21750	+	coding	663	-4119	-351	-3629	I	11556614
N1	EnrichedRegions_ANR0001_IC-2032_FRS12_HBH_N1_lib36166_2072_7_1_peak_8602.1	4	12572801	12573753	EnrichedRegions_ANR0001_IC-2032_FRS12_HBH_N1_lib36166_2072_7_1_peak_8602	28.2353	952	Intron	27	279	286	360	AT4G24240	+	coding	1234	-725	1070	-446	I	12573000
N1	EnrichedRegions_ANR0001_IC-2032_FRS12_HBH_N1_lib36166_2072_7_1_peak_8713.1	4	13718269	13718623	EnrichedRegions_ANR0001_IC-2032_FRS12_HBH_N1_lib36166_2072_7_1_peak_8713	28.2353	354	Intergenic	354	0	0	0	AT4G27430	+	coding	-230	-4598	-368	-4287	5'	13718449
N1	EnrichedRegions_ANR0001_IC-2032_FRS12_HBH_N1_lib36166_2072_7_1_peak_8866.1	4	14880803	14881268	EnrichedRegions_ANR0001_IC-2032_FRS12_HBH_N1_lib36166_2072_7_1_peak_8866	28.2353	465	Intergenic	465	0	0	0	AT4G30430	-	coding	-723	-2271	-782	-2025	5'	14881054
N1	EnrichedRegions_ANR0001_IC-2032_FRS12_HBH_N1_lib36166_2072_7_1_peak_8932.1	4	15594950	15595374	EnrichedRegions_ANR0001_IC-2032_FRS12_HBH_N1_lib36166_2072_7_1_peak_8932	28.2353	424	Intergenic	424	0	0	0	AT4G32295	+	coding	2255	886	2199	1079	3'	15595159
N1	EnrichedRegions_ANR0001_IC-2032_FRS12_HBH_N1_lib36166_2072_7_1_peak_8986.1	4	16576525	16576902	EnrichedRegions_ANR0001_IC-2032_FRS12_HBH_N1_lib36166_2072_7_1_peak_8986	28.2353	377	Intergenic	230	92	55	0	AT4G34740	-	coding	-33	-2127	-125	-1810	5'	16576704
N1	EnrichedRegions_ANR0001_IC-2032_FRS12_HBH_N1_lib36166_2072_7_1_peak_9010.1	4	16742491	16742959	EnrichedRegions_ANR0001_IC-2032_FRS12_HBH_N1_lib36166_2072_7_1_peak_9010	28.2353	468	Intergenic	468	0	0	0	AT4G35180	-	coding	-2260	-4386	-2340	-4208	5'	16742725
N1	EnrichedRegions_ANR0001_IC-2032_FRS12_HBH_N1_lib36166_2072_7_1_peak_9127.1	4	17806587	17807790	EnrichedRegions_ANR0001_IC-2032_FRS12_HBH_N1_lib36166_2072_7_1_peak_9127	28.2353	1203	Intergenic	1203	0	0	0	AT4G37870	-	coding	-731	-4576	-938	-4296	5'	17807270
N1	EnrichedRegions_ANR0001_IC-2032_FRS12_HBH_N1_lib36166_2072_7_1_peak_10714.1	5	13833384	13833884	EnrichedRegions_ANR0001_IC-2032_FRS12_HBH_N1_lib36166_2072_7_1_peak_10714	28.2353	500	Intergenic	256	68	176	0	AT5G35630	+	coding	3094	72	2303	284	3'	13833523
N1	EnrichedRegions_ANR0001_IC-2032_FRS12_HBH_N1_lib36166_2072_7_1_peak_10801.1	5	15532205	15532594	EnrichedRegions_ANR0001_IC-2032_FRS12_HBH_N1_lib36166_2072_7_1_peak_10801	28.2353	389	Intergenic	389	0	0	0	AT5G38780	+	coding	2383	876	2313	935	3'	15532398
N1	EnrichedRegions_ANR0001_IC-2032_FRS12_HBH_N1_lib36166_2072_7_1_peak_10904.1	5	16572041	16572437	EnrichedRegions_ANR0001_IC-2032_FRS12_HBH_N1_lib36166_2072_7_1_peak_10904	28.2353	396	Intergenic	247	0	149	0	AT5G41401	-	coding	-52	-216	-52	-216	5'	16572241
N1	EnrichedRegions_ANR0001_IC-2032_FRS12_HBH_N1_lib36166_2072_7_1_peak_10975.1	5	17342265	17342724	EnrichedRegions_ANR0001_IC-2032_FRS12_HBH_N1_lib36166_2072_7_1_peak_10975	28.2353	459	Intergenic	459	0	0	0	AT5G43190	-	coding	-886	-2317	-944	-2155	5'	17342455
N1	EnrichedRegions_ANR0001_IC-2032_FRS12_HBH_N1_lib36166_2072_7_1_peak_11257.1	5	20173542	20173861	EnrichedRegions_ANR0001_IC-2032_FRS12_HBH_N1_lib36166_2072_7_1_peak_11257	28.2353	319	Intergenic	319	0	0	0	AT5G49680	+	coding	-2683	-14605	-2683	-14605	5'	20173702
N1	EnrichedRegions_ANR0001_IC-2032_FRS12_HBH_N1_lib36166_2072_7_1_peak_11397.1	5	21799192	21799658	EnrichedRegions_ANR0001_IC-2032_FRS12_HBH_N1_lib36166_2072_7_1_peak_11397	28.2353	466	Intergenic	466	0	0	0	AT5G53680	+	coding	990	263	990	263	3'	21799372
N1	EnrichedRegions_ANR0001_IC-2032_FRS12_HBH_N1_lib36166_2072_7_1_peak_11517.1	5	22721074	22721478	EnrichedRegions_ANR0001_IC-2032_FRS12_HBH_N1_lib36166_2072_7_1_peak_11517	28.2353	404	Intergenic	299	105	0	0	AT5G56120	+	coding	-84	-1324	-194	-904	5'	22721289
N1	EnrichedRegions_ANR0001_IC-2032_FRS12_HBH_N1_lib36166_2072_7_1_peak_3685.1	2	9297702	9298173	EnrichedRegions_ANR0001_IC-2032_FRS12_HBH_N1_lib36166_2072_7_1_peak_3685	28.2246	471	Intergenic	312	159	0	0	AT2G21800	+	coding	-147	-3918	-188	-3737	5'	9298008
N1	EnrichedRegions_ANR0001_IC-2032_FRS12_HBH_N1_lib36166_2072_7_1_peak_10923.1	5	16717747	16718062	EnrichedRegions_ANR0001_IC-2032_FRS12_HBH_N1_lib36166_2072_7_1_peak_10923	28.2246	315	Intergenic	249	25	41	0	AT5G41770	+	coding	-63	-3289	-88	-3003	5'	16717933
N1	EnrichedRegions_ANR0001_IC-2032_FRS12_HBH_N1_lib36166_2072_7_1_peak_367.1	1	4080375	4081025	EnrichedRegions_ANR0001_IC-2032_FRS12_HBH_N1_lib36166_2072_7_1_peak_367	28.1804	650	Intergenic	650	0	0	0	AT1G12070	-	coding	-449	-1642	-449	-1642	5'	4080555
N1	EnrichedRegions_ANR0001_IC-2032_FRS12_HBH_N1_lib36166_2072_7_1_peak_250.1	1	2405921	2406862	EnrichedRegions_ANR0001_IC-2032_FRS12_HBH_N1_lib36166_2072_7_1_peak_250	28.0813	941	Intergenic	890	23	28	0	AT1G07760	-	rna	243	172	243	172	3'	2406662
N1	EnrichedRegions_ANR0001_IC-2032_FRS12_HBH_N1_lib36166_2072_7_1_peak_11028.1	5	17792415	17793441	EnrichedRegions_ANR0001_IC-2032_FRS12_HBH_N1_lib36166_2072_7_1_peak_11028	28.0781	1026	Intergenic	1026	0	0	0	AT5G44180	+	coding	9650	2811	9650	2950	3'	17792822
N1	EnrichedRegions_ANR0001_IC-2032_FRS12_HBH_N1_lib36166_2072_7_1_peak_5700.1	3	5743246	5743771	EnrichedRegions_ANR0001_IC-2032_FRS12_HBH_N1_lib36166_2072_7_1_peak_5700	28.0273	525	Intergenic	525	0	0	0	AT3G16840	-	coding	-324	-5582	-426	-5448	5'	5743468
N1	EnrichedRegions_ANR0001_IC-2032_FRS12_HBH_N1_lib36166_2072_7_1_peak_6603.1	3	16173259	16173816	EnrichedRegions_ANR0001_IC-2032_FRS12_HBH_N1_lib36166_2072_7_1_peak_6603	27.9869	557	Intergenic	557	0	0	0	AT3G44605	+	te	-1835	-6844	-1835	-6844	5'	16173611
N1	EnrichedRegions_ANR0001_IC-2032_FRS12_HBH_N1_lib36166_2072_7_1_peak_8512.1	4	11917653	11918023	EnrichedRegions_ANR0001_IC-2032_FRS12_HBH_N1_lib36166_2072_7_1_peak_8512	27.9869	370	UTR	143	146	81	0	AT4G22666	+	coding	775	-47	671	99	I	11917832
N1	EnrichedRegions_ANR0001_IC-2032_FRS12_HBH_N1_lib36166_2072_7_1_peak_2422.1	1	27266971	27267646	EnrichedRegions_ANR0001_IC-2032_FRS12_HBH_N1_lib36166_2072_7_1_peak_2422	27.9615	675	Intergenic	675	0	0	0	AT1G72440	-	coding	6422	991	6422	1151	3'	27267174
N1	EnrichedRegions_ANR0001_IC-2032_FRS12_HBH_N1_lib36166_2072_7_1_peak_11990.1	5	26298786	26299176	EnrichedRegions_ANR0001_IC-2032_FRS12_HBH_N1_lib36166_2072_7_1_peak_11990	27.9615	390	Intergenic	246	48	96	0	AT5G65730	+	coding	-37	-1483	-85	-1295	5'	26298995
N1	EnrichedRegions_ANR0001_IC-2032_FRS12_HBH_N1_lib36166_2072_7_1_peak_3860.1	2	10074337	10075044	EnrichedRegions_ANR0001_IC-2032_FRS12_HBH_N1_lib36166_2072_7_1_peak_3860	27.9557	707	Intergenic	707	0	0	0	AT2G23690	+	coding	2412	1519	2348	1857	3'	10074645
N1	EnrichedRegions_ANR0001_IC-2032_FRS12_HBH_N1_lib36166_2072_7_1_peak_2872.1	1	30129468	30129797	EnrichedRegions_ANR0001_IC-2032_FRS12_HBH_N1_lib36166_2072_7_1_peak_2872	27.9537	329	Intergenic	205	28	96	0	AT1G80080	-	coding	-25	-1611	-53	-1543	5'	30129616
N1	EnrichedRegions_ANR0001_IC-2032_FRS12_HBH_N1_lib36166_2072_7_1_peak_4405.1	2	16292750	16293393	EnrichedRegions_ANR0001_IC-2032_FRS12_HBH_N1_lib36166_2072_7_1_peak_4405	27.9537	643	Intron	0	0	0	643	AT2G39010	+	coding	1714	-843	1627	-555	I	16293191
N1	EnrichedRegions_ANR0001_IC-2032_FRS12_HBH_N1_lib36166_2072_7_1_peak_2952.1	2	272294	272676	EnrichedRegions_ANR0001_IC-2032_FRS12_HBH_N1_lib36166_2072_7_1_peak_2952	27.9134	382	UTR	65	254	63	0	AT2G01600	+	coding	3675	-117	3518	137	I	272493
N1	EnrichedRegions_ANR0001_IC-2032_FRS12_HBH_N1_lib36166_2072_7_1_peak_11892.1	5	25733402	25733830	EnrichedRegions_ANR0001_IC-2032_FRS12_HBH_N1_lib36166_2072_7_1_peak_11892	27.878	428	Intergenic	428	0	0	0	AT5G64343	-	coding	-319	-3297	-879	-941	5'	25733632
N1	EnrichedRegions_ANR0001_IC-2032_FRS12_HBH_N1_lib36166_2072_7_1_peak_4715.1	2	18019522	18020064	EnrichedRegions_ANR0001_IC-2032_FRS12_HBH_N1_lib36166_2072_7_1_peak_4715	27.8664	542	Intergenic	381	0	161	0	AT2G43386	+	coding	295	125	295	125	3'	18019807
N1	EnrichedRegions_ANR0001_IC-2032_FRS12_HBH_N1_lib36166_2072_7_1_peak_4744.1	2	18114679	18115575	EnrichedRegions_ANR0001_IC-2032_FRS12_HBH_N1_lib36166_2072_7_1_peak_4744	27.861	896	Intergenic	413	170	0	313	AT2G43700	+	coding	-28	-3780	-1459	-3435	5'	18115064
N1	EnrichedRegions_ANR0001_IC-2032_FRS12_HBH_N1_lib36166_2072_7_1_peak_3111.1	2	1047568	1048336	EnrichedRegions_ANR0001_IC-2032_FRS12_HBH_N1_lib36166_2072_7_1_peak_3111	27.8402	768	Intergenic	651	103	0	14	AT2G03470	-	coding	-102	-2330	-656	-2092	5'	1047786
N1	EnrichedRegions_ANR0001_IC-2032_FRS12_HBH_N1_lib36166_2072_7_1_peak_10221.1	5	6616186	6616527	EnrichedRegions_ANR0001_IC-2032_FRS12_HBH_N1_lib36166_2072_7_1_peak_10221	27.8402	341	Intron	0	0	0	341	AT5G19600	-	coding	647	-3535	541	-3237	I	6616350
N1	EnrichedRegions_ANR0001_IC-2032_FRS12_HBH_N1_lib36166_2072_7_1_peak_1638.1	1	20784439	20785061	EnrichedRegions_ANR0001_IC-2032_FRS12_HBH_N1_lib36166_2072_7_1_peak_1638	27.8331	622	Intergenic	622	0	0	0	AT1G55610	-	coding	-757	-4900	-1400	-4900	5'	20784774
N1	EnrichedRegions_ANR0001_IC-2032_FRS12_HBH_N1_lib36166_2072_7_1_peak_360.1	1	4027463	4027992	EnrichedRegions_ANR0001_IC-2032_FRS12_HBH_N1_lib36166_2072_7_1_peak_360	27.8138	529	Intergenic	529	0	0	0	AT1G11930	+	coding	-893	-2736	-984	-2499	5'	4027799
N1	EnrichedRegions_ANR0001_IC-2032_FRS12_HBH_N1_lib36166_2072_7_1_peak_1219.1	1	13463602	13464705	EnrichedRegions_ANR0001_IC-2032_FRS12_HBH_N1_lib36166_2072_7_1_peak_1219	27.8138	1103	Intergenic	1103	0	0	0	AT1G36070	-	coding	6461	2473	5948	2726	3'	13464438
N1	EnrichedRegions_ANR0001_IC-2032_FRS12_HBH_N1_lib36166_2072_7_1_peak_7027.1	3	19580178	19580784	EnrichedRegions_ANR0001_IC-2032_FRS12_HBH_N1_lib36166_2072_7_1_peak_7027	27.8138	606	Intergenic	606	0	0	0	AT3G52840	+	coding	-651	-5837	-782	-5635	5'	19580462
N1	EnrichedRegions_ANR0001_IC-2032_FRS12_HBH_N1_lib36166_2072_7_1_peak_8155.1	4	9031344	9032577	EnrichedRegions_ANR0001_IC-2032_FRS12_HBH_N1_lib36166_2072_7_1_peak_8155	27.8138	1233	Intron	0	0	285	948	AT4G15920	-	coding	1510	-1368	1458	-1143	I	9031885
N1	EnrichedRegions_ANR0001_IC-2032_FRS12_HBH_N1_lib36166_2072_7_1_peak_9339.1	5	1042461	1043004	EnrichedRegions_ANR0001_IC-2032_FRS12_HBH_N1_lib36166_2072_7_1_peak_9339	27.8138	543	Intergenic	543	0	0	0	AT5G03880	-	coding	-1276	-4248	-1303	-4082	5'	1042756
N1	EnrichedRegions_ANR0001_IC-2032_FRS12_HBH_N1_lib36166_2072_7_1_peak_136.1	1	1589128	1589534	EnrichedRegions_ANR0001_IC-2032_FRS12_HBH_N1_lib36166_2072_7_1_peak_136	27.8123	406	Intergenic	406	0	0	0	AT1G05420	+	coding	-706	-1386	-706	-1386	5'	1589367
N1	EnrichedRegions_ANR0001_IC-2032_FRS12_HBH_N1_lib36166_2072_7_1_peak_3848.1	2	10051607	10052940	EnrichedRegions_ANR0001_IC-2032_FRS12_HBH_N1_lib36166_2072_7_1_peak_3848	27.7944	1333	Intergenic	959	15	207	152	AT2G23630	-	coding	3018	267	3012	282	3'	10052299
N1	EnrichedRegions_ANR0001_IC-2032_FRS12_HBH_N1_lib36166_2072_7_1_peak_4862.1	2	18719202	18719648	EnrichedRegions_ANR0001_IC-2032_FRS12_HBH_N1_lib36166_2072_7_1_peak_4862	27.7818	446	Intron	0	0	0	446	AT2G45420	+	coding	1089	-1292	836	-1008	I	18719437
N1	EnrichedRegions_ANR0001_IC-2032_FRS12_HBH_N1_lib36166_2072_7_1_peak_5353.1	3	3003170	3003823	EnrichedRegions_ANR0001_IC-2032_FRS12_HBH_N1_lib36166_2072_7_1_peak_5353	27.7787	653	Intergenic	643	10	0	0	AT3G09780	-	coding	-168	-2588	-182	-2509	5'	3003347
N1	EnrichedRegions_ANR0001_IC-2032_FRS12_HBH_N1_lib36166_2072_7_1_peak_1659.1	1	20951903	20952231	EnrichedRegions_ANR0001_IC-2032_FRS12_HBH_N1_lib36166_2072_7_1_peak_1659	27.7723	328	Intergenic	241	72	15	0	AT1G56020	+	coding	-61	-1464	-133	-1329	5'	20952083
N1	EnrichedRegions_ANR0001_IC-2032_FRS12_HBH_N1_lib36166_2072_7_1_peak_9872.1	5	4517757	4518105	EnrichedRegions_ANR0001_IC-2032_FRS12_HBH_N1_lib36166_2072_7_1_peak_9872	27.7455	348	Intergenic	251	97	0	0	AT5G14000	+	coding	-41	-1333	-210	-1067	5'	4517967
N1	EnrichedRegions_ANR0001_IC-2032_FRS12_HBH_N1_lib36166_2072_7_1_peak_4763.1	2	18234332	18235864	EnrichedRegions_ANR0001_IC-2032_FRS12_HBH_N1_lib36166_2072_7_1_peak_4763	27.6301	1532	Intergenic	1532	0	0	0	AT2G44080	+	coding	-1939	-2960	-2513	-2920	5'	18235213
N1	EnrichedRegions_ANR0001_IC-2032_FRS12_HBH_N1_lib36166_2072_7_1_peak_9735.1	5	3790570	3791066	EnrichedRegions_ANR0001_IC-2032_FRS12_HBH_N1_lib36166_2072_7_1_peak_9735	27.6301	496	UTR	236	260	0	0	AT5G11770	-	coding	2131	-63	2060	279	I	3790869
N1	EnrichedRegions_ANR0001_IC-2032_FRS12_HBH_N1_lib36166_2072_7_1_peak_10166.1	5	6354734	6355156	EnrichedRegions_ANR0001_IC-2032_FRS12_HBH_N1_lib36166_2072_7_1_peak_10166	27.6018	422	Intergenic	327	0	95	0	AT5G19020	-	coding	-73	-2130	-73	-2130	5'	6354901
N1	EnrichedRegions_ANR0001_IC-2032_FRS12_HBH_N1_lib36166_2072_7_1_peak_3206.1	2	2262205	2262818	EnrichedRegions_ANR0001_IC-2032_FRS12_HBH_N1_lib36166_2072_7_1_peak_3206	27.5892	613	Intergenic	613	0	0	0	AT2G05914	-	rna	1983	592	1983	592	3'	2262559
N1	EnrichedRegions_ANR0001_IC-2032_FRS12_HBH_N1_lib36166_2072_7_1_peak_6589.1	3	15915450	15915836	EnrichedRegions_ANR0001_IC-2032_FRS12_HBH_N1_lib36166_2072_7_1_peak_6589	27.5799	386	Intergenic	386	0	0	0	AT3G44205	-	te	-312	-2612	-312	-2612	5'	15915633
N1	EnrichedRegions_ANR0001_IC-2032_FRS12_HBH_N1_lib36166_2072_7_1_peak_259.1	1	2461976	2462606	EnrichedRegions_ANR0001_IC-2032_FRS12_HBH_N1_lib36166_2072_7_1_peak_259	27.492	630	Intergenic	630	0	0	0	AT1G07940	-	coding	3195	644	2483	1041	3'	2462309
N1	EnrichedRegions_ANR0001_IC-2032_FRS12_HBH_N1_lib36166_2072_7_1_peak_2953.1	2	273474	273976	EnrichedRegions_ANR0001_IC-2032_FRS12_HBH_N1_lib36166_2072_7_1_peak_2953	27.4888	502	Intergenic	443	59	0	0	AT2G01610	-	coding	1136	233	1108	440	3'	273684
N1	EnrichedRegions_ANR0001_IC-2032_FRS12_HBH_N1_lib36166_2072_7_1_peak_5730.1	3	5838416	5839391	EnrichedRegions_ANR0001_IC-2032_FRS12_HBH_N1_lib36166_2072_7_1_peak_5730	27.4818	975	Coding	689	0	286	0	AT3G17110	+	pseudo	736	-123	736	-123	I	5838578
N1	EnrichedRegions_ANR0001_IC-2032_FRS12_HBH_N1_lib36166_2072_7_1_peak_6514.1	3	12904899	12905331	EnrichedRegions_ANR0001_IC-2032_FRS12_HBH_N1_lib36166_2072_7_1_peak_6514	27.473	432	Intergenic	432	0	0	0	AT3G31909	+	te	-1486	-2752	-1486	-2752	5'	12905112
N1	EnrichedRegions_ANR0001_IC-2032_FRS12_HBH_N1_lib36166_2072_7_1_peak_3071.1	2	827043	827429	EnrichedRegions_ANR0001_IC-2032_FRS12_HBH_N1_lib36166_2072_7_1_peak_3071	27.4703	386	Intron	0	0	0	386	AT2G02850	-	coding	562	-846	470	-620	I	827250
N1	EnrichedRegions_ANR0001_IC-2032_FRS12_HBH_N1_lib36166_2072_7_1_peak_11886.1	5	25699556	25700443	EnrichedRegions_ANR0001_IC-2032_FRS12_HBH_N1_lib36166_2072_7_1_peak_11886	27.4318	887	Intergenic	887	0	0	0	AT5G64250	-	coding	-984	-2842	-1251	-2573	5'	25700196
N1	EnrichedRegions_ANR0001_IC-2032_FRS12_HBH_N1_lib36166_2072_7_1_peak_6960.1	3	19208239	19208752	EnrichedRegions_ANR0001_IC-2032_FRS12_HBH_N1_lib36166_2072_7_1_peak_6960	27.3528	513	Intergenic	441	72	0	0	AT3G51780	-	coding	-268	-1810	-400	-1549	5'	19208578
N1	EnrichedRegions_ANR0001_IC-2032_FRS12_HBH_N1_lib36166_2072_7_1_peak_4017.1	2	11963312	11964161	EnrichedRegions_ANR0001_IC-2032_FRS12_HBH_N1_lib36166_2072_7_1_peak_4017	27.3523	849	Intergenic	849	0	0	0	AT2G28080	-	coding	-648	-3370	-714	-3167	5'	11963941
N1	EnrichedRegions_ANR0001_IC-2032_FRS12_HBH_N1_lib36166_2072_7_1_peak_6861.1	3	18620061	18620650	EnrichedRegions_ANR0001_IC-2032_FRS12_HBH_N1_lib36166_2072_7_1_peak_6861	27.3367	589	Intergenic	538	0	51	0	AT3G50230	+	coding	-135	-2736	-135	-2736	5'	18620464
N1	EnrichedRegions_ANR0001_IC-2032_FRS12_HBH_N1_lib36166_2072_7_1_peak_7521.1	3	22902276	22902681	EnrichedRegions_ANR0001_IC-2032_FRS12_HBH_N1_lib36166_2072_7_1_peak_7521	27.3367	405	Intergenic	242	163	0	0	AT3G61860	-	coding	-59	-2386	-295	-2143	5'	22902454
N1	EnrichedRegions_ANR0001_IC-2032_FRS12_HBH_N1_lib36166_2072_7_1_peak_6522.1	3	14096838	14097242	EnrichedRegions_ANR0001_IC-2032_FRS12_HBH_N1_lib36166_2072_7_1_peak_6522	27.3083	404	Intergenic	404	0	0	0	AT3G33448	+	te	-755	-1487	-755	-1487	5'	14097044
N1	EnrichedRegions_ANR0001_IC-2032_FRS12_HBH_N1_lib36166_2072_7_1_peak_6792.1	3	17999216	18000205	EnrichedRegions_ANR0001_IC-2032_FRS12_HBH_N1_lib36166_2072_7_1_peak_6792	27.3083	989	Intergenic	989	0	0	0	AT3G48560	-	coding	3610	1341	3571	1559	3'	17999971
N1	EnrichedRegions_ANR0001_IC-2032_FRS12_HBH_N1_lib36166_2072_7_1_peak_6639.1	3	16564289	16564791	EnrichedRegions_ANR0001_IC-2032_FRS12_HBH_N1_lib36166_2072_7_1_peak_6639	27.2837	502	Intergenic	502	0	0	0	AT3G45220	-	coding	1787	338	1787	338	3'	16564543
N1	EnrichedRegions_ANR0001_IC-2032_FRS12_HBH_N1_lib36166_2072_7_1_peak_9863.1	5	4460358	4460993	EnrichedRegions_ANR0001_IC-2032_FRS12_HBH_N1_lib36166_2072_7_1_peak_9863	27.2837	635	Intergenic	536	99	0	0	AT5G13820	+	coding	-96	-3868	-896	-3557	5'	4460798
N1	EnrichedRegions_ANR0001_IC-2032_FRS12_HBH_N1_lib36166_2072_7_1_peak_156.1	1	1692182	1692628	EnrichedRegions_ANR0001_IC-2032_FRS12_HBH_N1_lib36166_2072_7_1_peak_156	27.2564	446	Intergenic	446	0	0	0	AT1G05650	-	coding	-311	-2173	-311	-2173	5'	1692437
N1	EnrichedRegions_ANR0001_IC-2032_FRS12_HBH_N1_lib36166_2072_7_1_peak_300.1	1	3185521	3185937	EnrichedRegions_ANR0001_IC-2032_FRS12_HBH_N1_lib36166_2072_7_1_peak_300	27.2564	416	Intergenic	416	0	0	0	AT1G09810	-	coding	-1511	-4799	-2381	-4597	5'	3185735
N1	EnrichedRegions_ANR0001_IC-2032_FRS12_HBH_N1_lib36166_2072_7_1_peak_710.1	1	8003254	8003636	EnrichedRegions_ANR0001_IC-2032_FRS12_HBH_N1_lib36166_2072_7_1_peak_710	27.2564	382	UTR	61	172	138	11	AT1G22630	+	coding	124	-865	-48	-728	I	8003439
N1	EnrichedRegions_ANR0001_IC-2032_FRS12_HBH_N1_lib36166_2072_7_1_peak_865.1	1	9340562	9341829	EnrichedRegions_ANR0001_IC-2032_FRS12_HBH_N1_lib36166_2072_7_1_peak_865	27.2564	1267	Intergenic	1267	0	0	0	AT1G26940	+	coding	-1863	-3882	-1930	-3699	5'	9341263
N1	EnrichedRegions_ANR0001_IC-2032_FRS12_HBH_N1_lib36166_2072_7_1_peak_908.1	1	9822009	9822994	EnrichedRegions_ANR0001_IC-2032_FRS12_HBH_N1_lib36166_2072_7_1_peak_908	27.2564	985	Intergenic	985	0	0	0	AT1G28130	+	coding	-2894	-5675	-3039	-5491	5'	9822392
N1	EnrichedRegions_ANR0001_IC-2032_FRS12_HBH_N1_lib36166_2072_7_1_peak_1189.1	1	13280168	13281309	EnrichedRegions_ANR0001_IC-2032_FRS12_HBH_N1_lib36166_2072_7_1_peak_1189	27.2564	1141	Intergenic	1019	122	0	0	AT1G35780	-	coding	-702	-3717	-878	-3213	5'	13280991
N1	EnrichedRegions_ANR0001_IC-2032_FRS12_HBH_N1_lib36166_2072_7_1_peak_1351.1	1	17292108	17292555	EnrichedRegions_ANR0001_IC-2032_FRS12_HBH_N1_lib36166_2072_7_1_peak_1351	27.2564	447	Intergenic	447	0	0	0	AT1G47200	-	coding	6435	5649	6341	5799	3'	17292382
N1	EnrichedRegions_ANR0001_IC-2032_FRS12_HBH_N1_lib36166_2072_7_1_peak_1391.1	1	18245592	18245963	EnrichedRegions_ANR0001_IC-2032_FRS12_HBH_N1_lib36166_2072_7_1_peak_1391	27.2564	371	Intergenic	371	0	0	0	AT1G49320	+	coding	-535	-2222	-671	-2047	5'	18245770
N1	EnrichedRegions_ANR0001_IC-2032_FRS12_HBH_N1_lib36166_2072_7_1_peak_1728.1	1	21969895	21971117	EnrichedRegions_ANR0001_IC-2032_FRS12_HBH_N1_lib36166_2072_7_1_peak_1728	27.2564	1222	Intron	0	0	128	1094	AT1G59740	+	coding	2029	-2311	1873	-2212	I	21970100
N1	EnrichedRegions_ANR0001_IC-2032_FRS12_HBH_N1_lib36166_2072_7_1_peak_1896.1	1	23352692	23353754	EnrichedRegions_ANR0001_IC-2032_FRS12_HBH_N1_lib36166_2072_7_1_peak_1896	27.2564	1062	Intergenic	1056	6	0	0	AT1G63010	-	coding	-196	-5332	-1867	-4921	5'	23352893
N1	EnrichedRegions_ANR0001_IC-2032_FRS12_HBH_N1_lib36166_2072_7_1_peak_1938.1	1	23724121	23724495	EnrichedRegions_ANR0001_IC-2032_FRS12_HBH_N1_lib36166_2072_7_1_peak_1938	27.2564	374	Intergenic	374	0	0	0	AT1G63920	+	pseudo	-2190	-3265	-2190	-3265	5'	23724316
N1	EnrichedRegions_ANR0001_IC-2032_FRS12_HBH_N1_lib36166_2072_7_1_peak_2024.1	1	25052690	25053354	EnrichedRegions_ANR0001_IC-2032_FRS12_HBH_N1_lib36166_2072_7_1_peak_2024	27.2564	664	Intergenic	664	0	0	0	AT1G67100	+	coding	-846	-1959	-913	-1771	5'	25052888
N1	EnrichedRegions_ANR0001_IC-2032_FRS12_HBH_N1_lib36166_2072_7_1_peak_2476.1	1	27655901	27656431	EnrichedRegions_ANR0001_IC-2032_FRS12_HBH_N1_lib36166_2072_7_1_peak_2476	27.2564	530	Intergenic	530	0	0	0	AT1G73580	+	coding	1344	667	1344	667	3'	27656185
N1	EnrichedRegions_ANR0001_IC-2032_FRS12_HBH_N1_lib36166_2072_7_1_peak_3257.1	2	2765431	2765821	EnrichedRegions_ANR0001_IC-2032_FRS12_HBH_N1_lib36166_2072_7_1_peak_3257	27.2564	390	UTR	100	230	60	0	AT2G06850	+	coding	2120	-74	2027	156	I	2765646
N1	EnrichedRegions_ANR0001_IC-2032_FRS12_HBH_N1_lib36166_2072_7_1_peak_4352.1	2	15945652	15946054	EnrichedRegions_ANR0001_IC-2032_FRS12_HBH_N1_lib36166_2072_7_1_peak_4352	27.2564	402	Intron	0	0	72	330	AT2G38090	+	coding	1140	-1234	573	-924	I	15945851
N1	EnrichedRegions_ANR0001_IC-2032_FRS12_HBH_N1_lib36166_2072_7_1_peak_4661.1	2	17746602	17747858	EnrichedRegions_ANR0001_IC-2032_FRS12_HBH_N1_lib36166_2072_7_1_peak_4661	27.2564	1256	Intergenic	1256	0	0	0	AT2G42610	+	coding	-481	-3004	-569	-1102	5'	17747436
N1	EnrichedRegions_ANR0001_IC-2032_FRS12_HBH_N1_lib36166_2072_7_1_peak_5081.1	3	631410	631989	EnrichedRegions_ANR0001_IC-2032_FRS12_HBH_N1_lib36166_2072_7_1_peak_5081	27.2564	579	Intergenic	503	76	0	0	AT3G02875	+	coding	-100	-2261	-180	-2046	5'	631813
N1	EnrichedRegions_ANR0001_IC-2032_FRS12_HBH_N1_lib36166_2072_7_1_peak_5416.1	3	3454969	3455341	EnrichedRegions_ANR0001_IC-2032_FRS12_HBH_N1_lib36166_2072_7_1_peak_5416	27.2564	372	Intergenic	372	0	0	0	AT3G11020	+	coding	-209	-2068	-863	-1855	5'	3455146
N1	EnrichedRegions_ANR0001_IC-2032_FRS12_HBH_N1_lib36166_2072_7_1_peak_5421.1	3	3495361	3495778	EnrichedRegions_ANR0001_IC-2032_FRS12_HBH_N1_lib36166_2072_7_1_peak_5421	27.2564	417	Intergenic	417	0	0	0	AT3G11160	-	coding	1587	491	1481	661	3'	3495576
N1	EnrichedRegions_ANR0001_IC-2032_FRS12_HBH_N1_lib36166_2072_7_1_peak_5487.1	3	4033375	4034148	EnrichedRegions_ANR0001_IC-2032_FRS12_HBH_N1_lib36166_2072_7_1_peak_5487	27.2564	773	Intergenic	773	0	0	0	AT3G12690	-	coding	-420	-3305	-1352	-3156	5'	4033752
N1	EnrichedRegions_ANR0001_IC-2032_FRS12_HBH_N1_lib36166_2072_7_1_peak_5535.1	3	4376087	4376521	EnrichedRegions_ANR0001_IC-2032_FRS12_HBH_N1_lib36166_2072_7_1_peak_5535	27.2564	434	Intergenic	274	32	97	31	AT3G13437	+	coding	-81	-679	-113	-412	5'	4376280
N1	EnrichedRegions_ANR0001_IC-2032_FRS12_HBH_N1_lib36166_2072_7_1_peak_5656.1	3	5470766	5471677	EnrichedRegions_ANR0001_IC-2032_FRS12_HBH_N1_lib36166_2072_7_1_peak_5656	27.2564	911	Intergenic	911	0	0	0	AT3G16150	+	coding	-744	-2285	-803	-2042	5'	5470991
N1	EnrichedRegions_ANR0001_IC-2032_FRS12_HBH_N1_lib36166_2072_7_1_peak_5804.1	3	6380705	6381201	EnrichedRegions_ANR0001_IC-2032_FRS12_HBH_N1_lib36166_2072_7_1_peak_5804	27.2564	496	Intergenic	496	0	0	0	AT3G18550	+	coding	-2886	-4721	-2886	-4721	5'	6380883
N1	EnrichedRegions_ANR0001_IC-2032_FRS12_HBH_N1_lib36166_2072_7_1_peak_6172.1	3	8995382	8995782	EnrichedRegions_ANR0001_IC-2032_FRS12_HBH_N1_lib36166_2072_7_1_peak_6172	27.2564	400	Intergenic	400	0	0	0	AT3G24650	+	coding	-1802	-5495	-2343	-5212	5'	8995568
N1	EnrichedRegions_ANR0001_IC-2032_FRS12_HBH_N1_lib36166_2072_7_1_peak_6470.1	3	11825942	11826665	EnrichedRegions_ANR0001_IC-2032_FRS12_HBH_N1_lib36166_2072_7_1_peak_6470	27.2564	723	Intergenic	723	0	0	0	AT3G30200	-	coding	8115	1605	8115	1605	3'	11826147
N1	EnrichedRegions_ANR0001_IC-2032_FRS12_HBH_N1_lib36166_2072_7_1_peak_7133.1	3	20295473	20296185	EnrichedRegions_ANR0001_IC-2032_FRS12_HBH_N1_lib36166_2072_7_1_peak_7133	27.2564	712	Intergenic	712	0	0	0	AT3G54810	+	coding	-509	-2968	-1234	-2513	5'	20295723
N1	EnrichedRegions_ANR0001_IC-2032_FRS12_HBH_N1_lib36166_2072_7_1_peak_7793.1	4	1507476	1508150	EnrichedRegions_ANR0001_IC-2032_FRS12_HBH_N1_lib36166_2072_7_1_peak_7793	27.2564	674	Intergenic	674	0	0	0	AT4G03415	-	coding	-1438	-4230	-2428	-4149	5'	1507938
N1	EnrichedRegions_ANR0001_IC-2032_FRS12_HBH_N1_lib36166_2072_7_1_peak_8302.1	4	10011617	10012545	EnrichedRegions_ANR0001_IC-2032_FRS12_HBH_N1_lib36166_2072_7_1_peak_8302	27.2564	928	Intergenic	744	184	0	0	AT4G18030	-	coding	4014	560	3466	1049	3'	10011801
N1	EnrichedRegions_ANR0001_IC-2032_FRS12_HBH_N1_lib36166_2072_7_1_peak_8335.1	4	10185251	10185604	EnrichedRegions_ANR0001_IC-2032_FRS12_HBH_N1_lib36166_2072_7_1_peak_8335	27.2564	353	Intergenic	323	30	0	0	AT4G18430	-	coding	-154	-1717	-211	-1531	5'	10185434
N1	EnrichedRegions_ANR0001_IC-2032_FRS12_HBH_N1_lib36166_2072_7_1_peak_8529.1	4	11959770	11960206	EnrichedRegions_ANR0001_IC-2032_FRS12_HBH_N1_lib36166_2072_7_1_peak_8529	27.2564	436	UTR	169	132	135	0	AT4G22758	+	coding	1726	0	1559	132	I	11960036
N1	EnrichedRegions_ANR0001_IC-2032_FRS12_HBH_N1_lib36166_2072_7_1_peak_8544.1	4	12047039	12047409	EnrichedRegions_ANR0001_IC-2032_FRS12_HBH_N1_lib36166_2072_7_1_peak_8544	27.2564	370	Intergenic	370	0	0	0	AT4G22990	-	coding	4583	973	3771	1027	3'	12047213
N1	EnrichedRegions_ANR0001_IC-2032_FRS12_HBH_N1_lib36166_2072_7_1_peak_8692.1	4	13443211	13444021	EnrichedRegions_ANR0001_IC-2032_FRS12_HBH_N1_lib36166_2072_7_1_peak_8692	27.2564	810	Intergenic	810	0	0	0	AT4G26650	+	coding	-1156	-4518	-1858	-3898	5'	13443694
N1	EnrichedRegions_ANR0001_IC-2032_FRS12_HBH_N1_lib36166_2072_7_1_peak_8700.1	4	13529613	13529967	EnrichedRegions_ANR0001_IC-2032_FRS12_HBH_N1_lib36166_2072_7_1_peak_8700	27.2564	354	UTR	0	298	56	0	AT4G26940	-	coding	2888	-386	2576	100	I	13529811
N1	EnrichedRegions_ANR0001_IC-2032_FRS12_HBH_N1_lib36166_2072_7_1_peak_8779.1	4	14329448	14329950	EnrichedRegions_ANR0001_IC-2032_FRS12_HBH_N1_lib36166_2072_7_1_peak_8779	27.2564	502	Intergenic	502	0	0	0	AT4G29090	+	coding	-3774	-5501	-3774	-5501	5'	14329754
N1	EnrichedRegions_ANR0001_IC-2032_FRS12_HBH_N1_lib36166_2072_7_1_peak_9225.1	5	154451	155565	EnrichedRegions_ANR0001_IC-2032_FRS12_HBH_N1_lib36166_2072_7_1_peak_9225	27.2564	1114	Intergenic	1097	17	0	0	AT5G01380	-	coding	2263	301	2113	446	3'	155338
N1	EnrichedRegions_ANR0001_IC-2032_FRS12_HBH_N1_lib36166_2072_7_1_peak_9940.1	5	4907165	4907615	EnrichedRegions_ANR0001_IC-2032_FRS12_HBH_N1_lib36166_2072_7_1_peak_9940	27.2564	450	Intergenic	450	0	0	0	AT5G15130	+	coding	3032	285	2953	500	3'	4907379
N1	EnrichedRegions_ANR0001_IC-2032_FRS12_HBH_N1_lib36166_2072_7_1_peak_10395.1	5	7833092	7833470	EnrichedRegions_ANR0001_IC-2032_FRS12_HBH_N1_lib36166_2072_7_1_peak_10395	27.2564	378	Intergenic	378	0	0	0	AT5G23250	+	coding	2918	435	2818	787	3'	7833278
N1	EnrichedRegions_ANR0001_IC-2032_FRS12_HBH_N1_lib36166_2072_7_1_peak_10567.1	5	9218591	9218928	EnrichedRegions_ANR0001_IC-2032_FRS12_HBH_N1_lib36166_2072_7_1_peak_10567	27.2564	337	Intergenic	337	0	0	0	AT5G26286	+	pseudo	-1312	-2913	-1312	-2913	5'	9218745
N1	EnrichedRegions_ANR0001_IC-2032_FRS12_HBH_N1_lib36166_2072_7_1_peak_11052.1	5	17967783	17968437	EnrichedRegions_ANR0001_IC-2032_FRS12_HBH_N1_lib36166_2072_7_1_peak_11052	27.2564	654	Intergenic	369	43	106	136	AT5G44572	+	coding	-74	-1485	-117	-1273	5'	17968078
N1	EnrichedRegions_ANR0001_IC-2032_FRS12_HBH_N1_lib36166_2072_7_1_peak_12086.1	5	26869452	26870522	EnrichedRegions_ANR0001_IC-2032_FRS12_HBH_N1_lib36166_2072_7_1_peak_12086	27.2564	1070	Intergenic	1035	35	0	0	AT5G67350	-	coding	-167	-1363	-224	-1132	5'	26869653
N1	EnrichedRegions_ANR0001_IC-2032_FRS12_HBH_N1_lib36166_2072_7_1_peak_8925.1	4	15528449	15528865	EnrichedRegions_ANR0001_IC-2032_FRS12_HBH_N1_lib36166_2072_7_1_peak_8925	27.2254	416	Intergenic	356	60	0	0	AT4G32160	+	coding	-112	-4407	-363	-4199	5'	15528693
N1	EnrichedRegions_ANR0001_IC-2032_FRS12_HBH_N1_lib36166_2072_7_1_peak_9427.1	5	1933444	1934241	EnrichedRegions_ANR0001_IC-2032_FRS12_HBH_N1_lib36166_2072_7_1_peak_9427	27.2124	797	Intergenic	797	0	0	0	AT5G06330	-	coding	1762	857	1702	1079	3'	1933882
N1	EnrichedRegions_ANR0001_IC-2032_FRS12_HBH_N1_lib36166_2072_7_1_peak_7747.1	4	870976	871329	EnrichedRegions_ANR0001_IC-2032_FRS12_HBH_N1_lib36166_2072_7_1_peak_7747	27.2109	353	UTR	169	123	61	0	AT4G01990	-	coding	1756	-12	1728	111	I	871157
N1	EnrichedRegions_ANR0001_IC-2032_FRS12_HBH_N1_lib36166_2072_7_1_peak_10573.1	5	9246773	9248540	EnrichedRegions_ANR0001_IC-2032_FRS12_HBH_N1_lib36166_2072_7_1_peak_10573	27.1015	1767	Intergenic	1473	72	133	89	AT5G26340	-	coding	-465	-4020	-537	-3680	5'	9247531
N1	EnrichedRegions_ANR0001_IC-2032_FRS12_HBH_N1_lib36166_2072_7_1_peak_2882.1	1	30190037	30190782	EnrichedRegions_ANR0001_IC-2032_FRS12_HBH_N1_lib36166_2072_7_1_peak_2882	27.0952	745	Intergenic	745	0	0	0	AT1G80290	+	coding	2171	961	2115	961	3'	30190535
N1	EnrichedRegions_ANR0001_IC-2032_FRS12_HBH_N1_lib36166_2072_7_1_peak_1444.1	1	18960823	18961617	EnrichedRegions_ANR0001_IC-2032_FRS12_HBH_N1_lib36166_2072_7_1_peak_1444	27.0866	794	Intergenic	794	0	0	0	AT1G51172	+	coding	-1819	-4185	-1819	-4185	5'	18961386
N1	EnrichedRegions_ANR0001_IC-2032_FRS12_HBH_N1_lib36166_2072_7_1_peak_425.1	1	4525991	4526437	EnrichedRegions_ANR0001_IC-2032_FRS12_HBH_N1_lib36166_2072_7_1_peak_425	27.026	446	Intergenic	372	74	0	0	AT1G13245	-	coding	-180	-758	-267	-392	5'	4526244
N1	EnrichedRegions_ANR0001_IC-2032_FRS12_HBH_N1_lib36166_2072_7_1_peak_7654.1	4	289985	290370	EnrichedRegions_ANR0001_IC-2032_FRS12_HBH_N1_lib36166_2072_7_1_peak_7654	27.026	385	UTR	63	322	0	0	AT4G00710	+	coding	123	-3282	-636	-2925	I	290171
N1	EnrichedRegions_ANR0001_IC-2032_FRS12_HBH_N1_lib36166_2072_7_1_peak_5022.1	2	19643815	19644181	EnrichedRegions_ANR0001_IC-2032_FRS12_HBH_N1_lib36166_2072_7_1_peak_5022	27.0045	366	Intergenic	366	0	0	0	AT2G48020	+	coding	-279	-3204	-465	-3031	5'	19643976
N1	EnrichedRegions_ANR0001_IC-2032_FRS12_HBH_N1_lib36166_2072_7_1_peak_5891.1	3	7058858	7059206	EnrichedRegions_ANR0001_IC-2032_FRS12_HBH_N1_lib36166_2072_7_1_peak_5891	27.0021	348	UTR	10	230	35	73	AT3G20250	-	coding	4213	-125	3633	71	I	7059027
N1	EnrichedRegions_ANR0001_IC-2032_FRS12_HBH_N1_lib36166_2072_7_1_peak_6648.1	3	16735954	16737567	EnrichedRegions_ANR0001_IC-2032_FRS12_HBH_N1_lib36166_2072_7_1_peak_6648	27.0021	1613	Intergenic	1613	0	0	0	AT3G45600	-	coding	-1364	-3560	-1461	-3342	5'	16737315
N1	EnrichedRegions_ANR0001_IC-2032_FRS12_HBH_N1_lib36166_2072_7_1_peak_4048.1	2	12194065	12194846	EnrichedRegions_ANR0001_IC-2032_FRS12_HBH_N1_lib36166_2072_7_1_peak_4048	27.0013	781	Intergenic	781	0	0	0	AT2G28507	+	coding	-1756	-1902	-1756	-1902	5'	12194650
N1	EnrichedRegions_ANR0001_IC-2032_FRS12_HBH_N1_lib36166_2072_7_1_peak_3377.1	2	7132756	7133079	EnrichedRegions_ANR0001_IC-2032_FRS12_HBH_N1_lib36166_2072_7_1_peak_3377	26.9763	323	Intergenic	275	0	48	0	AT2G16450	-	coding	-86	-1369	-86	-1369	5'	7132889
N1	EnrichedRegions_ANR0001_IC-2032_FRS12_HBH_N1_lib36166_2072_7_1_peak_4982.1	2	19397456	19398457	EnrichedRegions_ANR0001_IC-2032_FRS12_HBH_N1_lib36166_2072_7_1_peak_4982	26.9466	1001	UTR	625	215	58	103	AT2G47240	+	coding	5104	-169	3827	46	I	19397662
N1	EnrichedRegions_ANR0001_IC-2032_FRS12_HBH_N1_lib36166_2072_7_1_peak_9658.1	5	3463752	3464276	EnrichedRegions_ANR0001_IC-2032_FRS12_HBH_N1_lib36166_2072_7_1_peak_9658	26.9415	524	Intergenic	466	58	0	0	AT5G10960	+	coding	-160	-1629	-523	-1356	5'	3464058
N1	EnrichedRegions_ANR0001_IC-2032_FRS12_HBH_N1_lib36166_2072_7_1_peak_8567.1	4	12319789	12320126	EnrichedRegions_ANR0001_IC-2032_FRS12_HBH_N1_lib36166_2072_7_1_peak_8567	26.8704	337	Intergenic	172	149	16	0	AT4G23630	+	coding	2890	12	1879	375	3'	12319949
N1	EnrichedRegions_ANR0001_IC-2032_FRS12_HBH_N1_lib36166_2072_7_1_peak_6417.1	3	11106066	11106489	EnrichedRegions_ANR0001_IC-2032_FRS12_HBH_N1_lib36166_2072_7_1_peak_6417	26.8621	423	Intergenic	344	0	79	0	AT3G29140	+	coding	415	76	415	76	3'	11106220
N1	EnrichedRegions_ANR0001_IC-2032_FRS12_HBH_N1_lib36166_2072_7_1_peak_9770.1	5	3986720	3987696	EnrichedRegions_ANR0001_IC-2032_FRS12_HBH_N1_lib36166_2072_7_1_peak_9770	26.8232	976	Intergenic	655	302	19	0	AT5G12330	-	coding	2803	345	2378	647	3'	3987030
N1	EnrichedRegions_ANR0001_IC-2032_FRS12_HBH_N1_lib36166_2072_7_1_peak_4686.1	2	17885636	17886370	EnrichedRegions_ANR0001_IC-2032_FRS12_HBH_N1_lib36166_2072_7_1_peak_4686	26.8057	734	Intergenic	734	0	0	0	AT2G43010	+	coding	-277	-2900	-853	-2673	5'	17886150
N1	EnrichedRegions_ANR0001_IC-2032_FRS12_HBH_N1_lib36166_2072_7_1_peak_9752.1	5	3848078	3848821	EnrichedRegions_ANR0001_IC-2032_FRS12_HBH_N1_lib36166_2072_7_1_peak_9752	26.7332	743	Intergenic	743	0	0	0	AT5G11940	+	coding	-691	-3825	-691	-3825	5'	3848592
N1	EnrichedRegions_ANR0001_IC-2032_FRS12_HBH_N1_lib36166_2072_7_1_peak_7561.1	3	23038157	23038523	EnrichedRegions_ANR0001_IC-2032_FRS12_HBH_N1_lib36166_2072_7_1_peak_7561	26.7307	366	UTR	133	226	7	0	AT3G62260	-	coding	2223	-57	2044	169	I	23038347
N1	EnrichedRegions_ANR0001_IC-2032_FRS12_HBH_N1_lib36166_2072_7_1_peak_1741.1	1	22072372	22072740	EnrichedRegions_ANR0001_IC-2032_FRS12_HBH_N1_lib36166_2072_7_1_peak_1741	26.6858	368	Intron	0	0	25	343	AT1G59960	-	coding	570	-1285	490	-1167	I	22072577
N1	EnrichedRegions_ANR0001_IC-2032_FRS12_HBH_N1_lib36166_2072_7_1_peak_7416.1	3	22327958	22328685	EnrichedRegions_ANR0001_IC-2032_FRS12_HBH_N1_lib36166_2072_7_1_peak_7416	26.678	727	Intergenic	727	0	0	0	AT3G60400	+	coding	-786	-2797	-787	-2463	5'	22328306
N1	EnrichedRegions_ANR0001_IC-2032_FRS12_HBH_N1_lib36166_2072_7_1_peak_10537.1	5	8909894	8910496	EnrichedRegions_ANR0001_IC-2032_FRS12_HBH_N1_lib36166_2072_7_1_peak_10537	26.678	602	Intergenic	575	27	0	0	AT5G25590	-	coding	-136	-3458	-209	-3372	5'	8910056
N1	EnrichedRegions_ANR0001_IC-2032_FRS12_HBH_N1_lib36166_2072_7_1_peak_11179.1	5	19407263	19407698	EnrichedRegions_ANR0001_IC-2032_FRS12_HBH_N1_lib36166_2072_7_1_peak_11179	26.678	435	Intergenic	297	71	3	64	AT5G47930	-	coding	-17	-1254	-88	-994	5'	19407417
N1	EnrichedRegions_ANR0001_IC-2032_FRS12_HBH_N1_lib36166_2072_7_1_peak_9649.1	5	3407093	3407684	EnrichedRegions_ANR0001_IC-2032_FRS12_HBH_N1_lib36166_2072_7_1_peak_9649	26.6686	591	Intergenic	591	0	0	0	AT5G10780	+	coding	-855	-2646	-998	-2360	5'	3407424
N1	EnrichedRegions_ANR0001_IC-2032_FRS12_HBH_N1_lib36166_2072_7_1_peak_9780.1	5	4034497	4035738	EnrichedRegions_ANR0001_IC-2032_FRS12_HBH_N1_lib36166_2072_7_1_peak_9780	26.6646	1241	Intergenic	797	355	0	89	AT5G12440	-	coding	4090	589	3899	1186	3'	4034705
N1	EnrichedRegions_ANR0001_IC-2032_FRS12_HBH_N1_lib36166_2072_7_1_peak_3641.1	2	9028479	9029391	EnrichedRegions_ANR0001_IC-2032_FRS12_HBH_N1_lib36166_2072_7_1_peak_3641	26.6522	912	UTR	370	215	177	150	AT2G21045	+	coding	1143	-25	1137	190	I	9028995
N1	EnrichedRegions_ANR0001_IC-2032_FRS12_HBH_N1_lib36166_2072_7_1_peak_4580.1	2	17197642	17198359	EnrichedRegions_ANR0001_IC-2032_FRS12_HBH_N1_lib36166_2072_7_1_peak_4580	26.6412	717	Intergenic	689	0	28	0	AT2G41240	-	coding	1277	288	1277	288	3'	17198043
N1	EnrichedRegions_ANR0001_IC-2032_FRS12_HBH_N1_lib36166_2072_7_1_peak_6547.1	3	15014746	15015148	EnrichedRegions_ANR0001_IC-2032_FRS12_HBH_N1_lib36166_2072_7_1_peak_6547	26.6244	402	Intergenic	394	8	0	0	AT3G42950	+	coding	-176	-3107	-419	-2836	5'	15014964
N1	EnrichedRegions_ANR0001_IC-2032_FRS12_HBH_N1_lib36166_2072_7_1_peak_3240.1	2	2373874	2374352	EnrichedRegions_ANR0001_IC-2032_FRS12_HBH_N1_lib36166_2072_7_1_peak_3240	26.5229	478	Intron	0	0	78	400	AT2G06095	+	coding	613	-610	357	-393	I	2374135
N1	EnrichedRegions_ANR0001_IC-2032_FRS12_HBH_N1_lib36166_2072_7_1_peak_3396.1	2	7238926	7239495	EnrichedRegions_ANR0001_IC-2032_FRS12_HBH_N1_lib36166_2072_7_1_peak_3396	26.4869	569	Intergenic	569	0	0	0	AT2G16690	-	te	-1601	-2323	-1601	-2323	5'	7239201
N1	EnrichedRegions_ANR0001_IC-2032_FRS12_HBH_N1_lib36166_2072_7_1_peak_7014.1	3	19535536	19536040	EnrichedRegions_ANR0001_IC-2032_FRS12_HBH_N1_lib36166_2072_7_1_peak_7014	26.4484	504	UTR	0	483	0	21	AT3G52710	+	coding	1211	-222	1158	289	I	19535796
N1	EnrichedRegions_ANR0001_IC-2032_FRS12_HBH_N1_lib36166_2072_7_1_peak_10524.1	5	8771357	8772664	EnrichedRegions_ANR0001_IC-2032_FRS12_HBH_N1_lib36166_2072_7_1_peak_10524	26.4109	1307	Intergenic	1307	0	0	0	AT5G25280	+	coding	-2229	-3927	-2322	-2984	5'	8771560
N1	EnrichedRegions_ANR0001_IC-2032_FRS12_HBH_N1_lib36166_2072_7_1_peak_9435.1	5	1995530	1996579	EnrichedRegions_ANR0001_IC-2032_FRS12_HBH_N1_lib36166_2072_7_1_peak_9435	26.4017	1049	Intergenic	1049	0	0	0	AT5G06530	-	coding	-892	-5969	-1111	-5656	5'	1995716
N1	EnrichedRegions_ANR0001_IC-2032_FRS12_HBH_N1_lib36166_2072_7_1_peak_11946.1	5	26087634	26088109	EnrichedRegions_ANR0001_IC-2032_FRS12_HBH_N1_lib36166_2072_7_1_peak_11946	26.4017	475	Intron	0	39	342	94	AT5G65280	-	coding	324	-1856	240	-1700	I	26087829
N1	EnrichedRegions_ANR0001_IC-2032_FRS12_HBH_N1_lib36166_2072_7_1_peak_3072.1	2	828278	828599	EnrichedRegions_ANR0001_IC-2032_FRS12_HBH_N1_lib36166_2072_7_1_peak_3072	26.3975	321	UTR	74	194	53	0	AT2G02860	-	coding	3994	-109	3835	85	I	828461
N1	EnrichedRegions_ANR0001_IC-2032_FRS12_HBH_N1_lib36166_2072_7_1_peak_4390.1	2	16252414	16252787	EnrichedRegions_ANR0001_IC-2032_FRS12_HBH_N1_lib36166_2072_7_1_peak_4390	26.3975	373	Intergenic	373	0	0	0	AT2G38920	-	coding	-1620	-4476	-2037	-4202	5'	16252622
N1	EnrichedRegions_ANR0001_IC-2032_FRS12_HBH_N1_lib36166_2072_7_1_peak_3175.1	2	1990217	1991087	EnrichedRegions_ANR0001_IC-2032_FRS12_HBH_N1_lib36166_2072_7_1_peak_3175	26.3894	870	Intergenic	870	0	0	0	AT2G05435	+	te	1626	953	1626	953	3'	1990820
N1	EnrichedRegions_ANR0001_IC-2032_FRS12_HBH_N1_lib36166_2072_7_1_peak_3677.1	2	9233784	9234510	EnrichedRegions_ANR0001_IC-2032_FRS12_HBH_N1_lib36166_2072_7_1_peak_3677	26.3745	726	Intergenic	689	0	37	0	AT2G21570	-	rna	-62	-98	-62	-98	5'	9234338
N1	EnrichedRegions_ANR0001_IC-2032_FRS12_HBH_N1_lib36166_2072_7_1_peak_1032.1	1	11548512	11549036	EnrichedRegions_ANR0001_IC-2032_FRS12_HBH_N1_lib36166_2072_7_1_peak_1032	26.2857	524	Intergenic	524	0	0	0	AT1G32100	-	coding	-762	-2418	-803	-2284	5'	11548756
N1	EnrichedRegions_ANR0001_IC-2032_FRS12_HBH_N1_lib36166_2072_7_1_peak_1136.1	1	12505945	12506691	EnrichedRegions_ANR0001_IC-2032_FRS12_HBH_N1_lib36166_2072_7_1_peak_1136	26.2857	746	Intergenic	642	104	0	0	AT1G34300	+	coding	2909	267	2865	376	3'	12506315
N1	EnrichedRegions_ANR0001_IC-2032_FRS12_HBH_N1_lib36166_2072_7_1_peak_1724.1	1	21963564	21964338	EnrichedRegions_ANR0001_IC-2032_FRS12_HBH_N1_lib36166_2072_7_1_peak_1724	26.2857	774	Intergenic	774	0	0	0	AT1G59740	+	coding	-4017	-8357	-4173	-8258	5'	21964054
N1	EnrichedRegions_ANR0001_IC-2032_FRS12_HBH_N1_lib36166_2072_7_1_peak_1785.1	1	22420301	22420742	EnrichedRegions_ANR0001_IC-2032_FRS12_HBH_N1_lib36166_2072_7_1_peak_1785	26.2857	441	Intergenic	441	0	0	0	AT1G60890	-	coding	-3271	-8269	-4017	-8063	5'	22420515
N1	EnrichedRegions_ANR0001_IC-2032_FRS12_HBH_N1_lib36166_2072_7_1_peak_1923.1	1	23610992	23611708	EnrichedRegions_ANR0001_IC-2032_FRS12_HBH_N1_lib36166_2072_7_1_peak_1923	26.2857	716	Intergenic	716	0	0	0	AT1G63670	-	coding	-1276	-4098	-1517	-3993	5'	23611520
N1	EnrichedRegions_ANR0001_IC-2032_FRS12_HBH_N1_lib36166_2072_7_1_peak_2096.1	1	25626423	25627229	EnrichedRegions_ANR0001_IC-2032_FRS12_HBH_N1_lib36166_2072_7_1_peak_2096	26.2857	806	Intergenic	806	0	0	0	AT1G68360	-	coding	-4217	-4951	-4217	-4951	5'	25626629
N1	EnrichedRegions_ANR0001_IC-2032_FRS12_HBH_N1_lib36166_2072_7_1_peak_2235.1	1	26303422	26304533	EnrichedRegions_ANR0001_IC-2032_FRS12_HBH_N1_lib36166_2072_7_1_peak_2235	26.2857	1111	Intergenic	1111	0	0	0	AT1G69850	-	coding	-3894	-7690	-3959	-7421	5'	26304366
N1	EnrichedRegions_ANR0001_IC-2032_FRS12_HBH_N1_lib36166_2072_7_1_peak_2238.1	1	26306609	26307128	EnrichedRegions_ANR0001_IC-2032_FRS12_HBH_N1_lib36166_2072_7_1_peak_2238	26.2857	519	Intergenic	519	0	0	0	AT1G69860	+	coding	-2697	-5243	-2697	-5243	5'	26306931
N1	EnrichedRegions_ANR0001_IC-2032_FRS12_HBH_N1_lib36166_2072_7_1_peak_2521.1	1	27974172	27974603	EnrichedRegions_ANR0001_IC-2032_FRS12_HBH_N1_lib36166_2072_7_1_peak_2521	26.2857	431	Intergenic	431	0	0	0	AT1G74430	+	coding	-792	-3047	-1022	-2731	5'	27974387
N1	EnrichedRegions_ANR0001_IC-2032_FRS12_HBH_N1_lib36166_2072_7_1_peak_2570.1	1	28342668	28343040	EnrichedRegions_ANR0001_IC-2032_FRS12_HBH_N1_lib36166_2072_7_1_peak_2570	26.2857	372	Intergenic	372	0	0	0	AT1G75500	-	coding	-2586	-5042	-2736	-4545	5'	28342827
N1	EnrichedRegions_ANR0001_IC-2032_FRS12_HBH_N1_lib36166_2072_7_1_peak_3550.1	2	8219558	8220316	EnrichedRegions_ANR0001_IC-2032_FRS12_HBH_N1_lib36166_2072_7_1_peak_3550	26.2857	758	Intergenic	758	0	0	0	AT2G18960	+	coding	-1752	-7743	-1979	-7389	5'	8219879
N1	EnrichedRegions_ANR0001_IC-2032_FRS12_HBH_N1_lib36166_2072_7_1_peak_3777.1	2	9674176	9675295	EnrichedRegions_ANR0001_IC-2032_FRS12_HBH_N1_lib36166_2072_7_1_peak_3777	26.2857	1119	Intergenic	1119	0	0	0	AT2G22750	+	coding	2689	1208	2688	1209	3'	9674833
N1	EnrichedRegions_ANR0001_IC-2032_FRS12_HBH_N1_lib36166_2072_7_1_peak_3978.1	2	11684993	11685340	EnrichedRegions_ANR0001_IC-2032_FRS12_HBH_N1_lib36166_2072_7_1_peak_3978	26.2857	347	Intergenic	347	0	0	0	AT2G27310	-	coding	-199	-1304	-199	-1212	5'	11685166
N1	EnrichedRegions_ANR0001_IC-2032_FRS12_HBH_N1_lib36166_2072_7_1_peak_4270.1	2	15095709	15096101	EnrichedRegions_ANR0001_IC-2032_FRS12_HBH_N1_lib36166_2072_7_1_peak_4270	26.2857	392	Intergenic	392	0	0	0	AT2G35940	-	coding	-3477	-7059	-4193	-6721	5'	15095892
N1	EnrichedRegions_ANR0001_IC-2032_FRS12_HBH_N1_lib36166_2072_7_1_peak_4280.1	2	15148778	15149179	EnrichedRegions_ANR0001_IC-2032_FRS12_HBH_N1_lib36166_2072_7_1_peak_4280	26.2857	401	Intron	0	0	0	401	AT2G36080	-	coding	2600	-716	2436	-363	I	15148975
N1	EnrichedRegions_ANR0001_IC-2032_FRS12_HBH_N1_lib36166_2072_7_1_peak_4307.1	2	15484577	15484962	EnrichedRegions_ANR0001_IC-2032_FRS12_HBH_N1_lib36166_2072_7_1_peak_4307	26.2857	385	Intergenic	385	0	0	0	AT2G36890	+	coding	-996	-2494	-1038	-2462	5'	15484783
N1	EnrichedRegions_ANR0001_IC-2032_FRS12_HBH_N1_lib36166_2072_7_1_peak_4309.1	2	15498466	15498935	EnrichedRegions_ANR0001_IC-2032_FRS12_HBH_N1_lib36166_2072_7_1_peak_4309	26.2857	469	Intergenic	469	0	0	0	AT2G36910	+	coding	-3354	-8660	-3502	-8390	5'	15498660
N1	EnrichedRegions_ANR0001_IC-2032_FRS12_HBH_N1_lib36166_2072_7_1_peak_5469.1	3	3871653	3872028	EnrichedRegions_ANR0001_IC-2032_FRS12_HBH_N1_lib36166_2072_7_1_peak_5469	26.2857	375	Intergenic	314	61	0	0	AT3G12140	-	coding	-105	-2749	-854	-2697	5'	3871818
N1	EnrichedRegions_ANR0001_IC-2032_FRS12_HBH_N1_lib36166_2072_7_1_peak_5661.1	3	5506803	5507788	EnrichedRegions_ANR0001_IC-2032_FRS12_HBH_N1_lib36166_2072_7_1_peak_5661	26.2857	985	Intron	0	288	317	380	AT3G16250	-	coding	835	-648	741	-488	I	5507579
N1	EnrichedRegions_ANR0001_IC-2032_FRS12_HBH_N1_lib36166_2072_7_1_peak_5945.1	3	7647971	7648502	EnrichedRegions_ANR0001_IC-2032_FRS12_HBH_N1_lib36166_2072_7_1_peak_5945	26.2857	531	Intergenic	388	21	122	0	AT3G21710	+	coding	-62	-1502	-83	-1236	5'	7648297
N1	EnrichedRegions_ANR0001_IC-2032_FRS12_HBH_N1_lib36166_2072_7_1_peak_6039.1	3	8144454	8145072	EnrichedRegions_ANR0001_IC-2032_FRS12_HBH_N1_lib36166_2072_7_1_peak_6039	26.2857	618	Intergenic	618	0	0	0	AT3G22961	+	coding	2726	2055	2726	2055	3'	8144864
N1	EnrichedRegions_ANR0001_IC-2032_FRS12_HBH_N1_lib36166_2072_7_1_peak_6371.1	3	10590666	10591898	EnrichedRegions_ANR0001_IC-2032_FRS12_HBH_N1_lib36166_2072_7_1_peak_6371	26.2857	1232	Intergenic	1232	0	0	0	AT3G28340	-	coding	-359	-1964	-418	-1515	5'	10590911
N1	EnrichedRegions_ANR0001_IC-2032_FRS12_HBH_N1_lib36166_2072_7_1_peak_6419.1	3	11134581	11134985	EnrichedRegions_ANR0001_IC-2032_FRS12_HBH_N1_lib36166_2072_7_1_peak_6419	26.2857	404	Intergenic	404	0	0	0	AT3G29170	-	coding	3078	1235	2771	1469	3'	11134771
N1	EnrichedRegions_ANR0001_IC-2032_FRS12_HBH_N1_lib36166_2072_7_1_peak_6450.1	3	11470912	11471291	EnrichedRegions_ANR0001_IC-2032_FRS12_HBH_N1_lib36166_2072_7_1_peak_6450	26.2857	379	Intergenic	379	0	0	0	AT3G29636	-	coding	-2252	-3145	-2252	-3145	5'	11471109
N1	EnrichedRegions_ANR0001_IC-2032_FRS12_HBH_N1_lib36166_2072_7_1_peak_7172.1	3	20576995	20577545	EnrichedRegions_ANR0001_IC-2032_FRS12_HBH_N1_lib36166_2072_7_1_peak_7172	26.2857	550	Intergenic	550	0	0	0	AT3G55500	-	coding	-1061	-2412	-1141	-2170	5'	20577243
N1	EnrichedRegions_ANR0001_IC-2032_FRS12_HBH_N1_lib36166_2072_7_1_peak_7228.1	3	20897708	20898099	EnrichedRegions_ANR0001_IC-2032_FRS12_HBH_N1_lib36166_2072_7_1_peak_7228	26.2857	391	Intergenic	391	0	0	0	AT3G56360	+	coding	1413	301	1253	552	3'	20897894
N1	EnrichedRegions_ANR0001_IC-2032_FRS12_HBH_N1_lib36166_2072_7_1_peak_7807.1	4	2118991	2119498	EnrichedRegions_ANR0001_IC-2032_FRS12_HBH_N1_lib36166_2072_7_1_peak_7807	26.2857	507	Intergenic	507	0	0	0	AT4G04330	-	coding	-710	-2754	-744	-2607	5'	2119307
N1	EnrichedRegions_ANR0001_IC-2032_FRS12_HBH_N1_lib36166_2072_7_1_peak_7874.1	4	5737008	5737995	EnrichedRegions_ANR0001_IC-2032_FRS12_HBH_N1_lib36166_2072_7_1_peak_7874	26.2857	987	Intergenic	987	0	0	0	AT4G08949	-	coding	1950	1807	1950	1807	3'	5737201
N1	EnrichedRegions_ANR0001_IC-2032_FRS12_HBH_N1_lib36166_2072_7_1_peak_7960.1	4	7224899	7225324	EnrichedRegions_ANR0001_IC-2032_FRS12_HBH_N1_lib36166_2072_7_1_peak_7960	26.2857	425	Intergenic	425	0	0	0	AT4G12060	-	coding	4840	2906	4797	3168	3'	7225101
N1	EnrichedRegions_ANR0001_IC-2032_FRS12_HBH_N1_lib36166_2072_7_1_peak_8280.1	4	9931724	9932158	EnrichedRegions_ANR0001_IC-2032_FRS12_HBH_N1_lib36166_2072_7_1_peak_8280	26.2857	434	Intergenic	434	0	0	0	AT4G17880	-	coding	3634	1414	3519	1750	3'	9931952
[truncated: 7,296 more rows]
