# Supplementary material for: The transcriptional repressor complex FRS7-FRS12 regulates flowering time and growth in Arabidopsis
Source: Nat Commun. 2017 May 11;8:15235. doi: 10.1038/ncomms15235 (PMC5437275; doi:10.1038/ncomms15235)
Supplement: Supplementary Data 5 — List of genes reproductively bound by FRS12-HBH at ZT20. [file ncomms15235-s6.xlsx]

## Sheet: Supplementary Data 5
Supplementary Data 5. Genes reproducibly bound by FRS12-HBH at night-time at ZT20
Total	Locus	Short_description
2743	AT5G18940	Mo25 family protein
	AT1G12980	ENHANCER OF SHOOT REGENERATION 1 (ESR1)
	AT5G15008	unknown protein
	AT3G43250	Family of unknown function (DUF572)
	AT4G29950	Ypt/Rab-GAP domain of gyp1p superfamily protein
	AT5G18450	Integrase-type DNA-binding superfamily protein
	AT5G20050	Protein kinase superfamily protein
	AT3G47340	glutamine-dependent asparagine synthase 1 (ASN1)
	AT5G52470	fibrillarin 1 (FIB1)
	AT2G21640	unknown protein
	AT1G05010	ethylene-forming enzyme (EFE)
	AT3G18720	F-box family protein
	AT2G38310	PYR1-like 4 (PYL4)
	AT5G23000	myb domain protein 37 (MYB37)
	AT3G13790	ATBFRUCT1
	AT5G07315	tRNA-Tyr (anticodon: GTA)
	AT3G63120	unknown protein
	AT4G27250	NAD(P)-binding Rossmann-fold superfamily protein
	AT4G32280	indole-3-acetic acid inducible 29 (IAA29)
	AT1G15690	ARABIDOPSIS THALIANA V-PPASE 3 (AVP1)
	AT2G39710	Eukaryotic aspartyl protease family protein
	AT3G04060	NAC domain containing protein 46 (NAC046)
	AT2G23430	ICK1
	AT3G50870	MONOPOLE (MNP)
	AT1G49500	unknown protein
	AT2G41220	glutamate synthase 2 (GLU2)
	AT1G56233	LOCATED IN: endomembrane system
	AT2G35920	RNA helicase family protein
	AT3G63470	serine carboxypeptidase-like 40 (scpl40)
	AT1G04830	Ypt/Rab-GAP domain of gyp1p superfamily protein
	AT2G17980	ATSLY1
	AT2G15920	copia-like retrotransposon family, has a 0. P-value blast match to GB:CAA72989 open reading frame 1 (Ty1_Copia-element) (Brassica oleracea)
	AT3G13437	unknown protein
	AT5G38770	glutamine dumper 7 (GDU7)
	AT5G11080	Ubiquitin-like superfamily protein
	AT3G49700	1-aminocyclopropane-1-carboxylate synthase 9 (ACS9)
	AT1G04310	ethylene response sensor 2 (ERS2)
	AT1G71890	SUC5
	AT1G75310	auxin-like 1 protein (AUL1)
	AT3G52460	hydroxyproline-rich glycoprotein family protein
	AT5G04130	DNA GYRASE B2 (GYRB2)
	AT3G50440	methyl esterase 10 (MES10)
	AT1G02310	Glycosyl hydrolase superfamily protein
	AT3G18350	Plant protein of unknown function (DUF639)
	AT1G62301	unknown protein
	AT5G24810	ABC1 family protein
	AT1G74000	strictosidine synthase 3 (SS3)
	AT1G51172	unknown protein
	AT2G18170	MAP kinase 7 (MPK7)
	AT1G55580	Lateral Suppressor (LAS)
	AT4G37180	also isolated as a putative cytoskeletal protein in a yeast screen
	AT2G26990	FUSCA 12 (FUS12)
	AT5G27043	pseudogene, hypothetical protein
	AT3G57250	Emsy N Terminus (ENT) domain-containing protein
	AT1G80290	Nucleotide-diphospho-sugar transferases superfamily protein
	AT4G14960	TUA6
	AT2G35250	Protein of Unknown Function (DUF239)
	AT5G28640	ANGUSTIFOLIA 3 (AN3)
	AT2G05435	non-LTR retrotransposon family (LINE), has a 6.5e-19 P-value blast match to GB:NP_038602 L1 repeat, Tf subfamily, member 18 (LINE-element) (Mus musculus)
	AT5G67190	DREB and EAR motif protein 2 (DEAR2)
	AT1G69860	Major facilitator superfamily protein
	AT1G01250	Integrase-type DNA-binding superfamily protein
	AT2G37025	TRF-like 8 (TRFL8)
	AT3G26470	Powdery mildew resistance protein, RPW8 domain
	AT5G62720	Integral membrane HPP family protein
	AT1G05562	unknown protein
	AT1G12380	unknown protein
	AT3G07350	Protein of unknown function (DUF506)
	AT2G17305	CONTAINS InterPro DOMAIN/s: FBD (InterPro:IPR013596), FBD-like (InterPro:IPR006566)
	AT5G03700	D-mannose binding lectin protein with Apple-like carbohydrate-binding domain
	AT3G28930	AVRRPT2-INDUCED GENE 2 (AIG2)
	AT4G03820	Protein of unknown function (DUF3537)
	AT2G18950	homogentisate phytyltransferase 1 (HPT1)
	AT2G28250	NCRK
	AT5G08070	TCP domain protein 17 (TCP17)
	AT2G40160	TBL30
	AT5G06610	Protein of unknown function (DUF620)
	AT5G26680	5'-3' exonuclease family protein
	AT3G05180	GDSL-like Lipase/Acylhydrolase superfamily protein
	AT2G01940	SHOOT GRAVITROPISM 5 (SGR5)
	AT2G42990	GDSL-like Lipase/Acylhydrolase superfamily protein
	AT4G18430	RAB GTPase homolog A1E (RABA1e)
	AT5G19080	RING/U-box superfamily protein
	AT2G05786	unknown protein
	AT2G41810	FUNCTIONS IN: molecular_function unknown
	AT2G01480	O-fucosyltransferase family protein
	AT1G60545	unknown protein
	AT2G23160	F-box family protein
	AT3G09550	Ankyrin repeat family protein
	AT4G19230	cytochrome P450, family 707, subfamily A, polypeptide 1 (CYP707A1)
	AT2G05700	hAT-like transposase family (hobo/Ac/Tam3), has a 3.3e-45 P-value blast match to GB:CAA29005 ORFa of Maize Ac (hAT-element) (Zea mays)
	AT5G18270	Arabidopsis NAC domain containing protein 87 (ANAC087)
	AT4G25630	fibrillarin 2 (FIB2)
	AT3G22380	TIME FOR COFFEE (TIC)
	AT3G33520	actin-related protein 6 (ARP6)
	AT1G54660	pseudogene, similar to vetispiradiene synthase, blastp match of 54% identity and 3.0e-79 P-value to GP|5360685|dbj|BAA82108.1||AB022719 vetispiradiene synthase {Solanum tuberosum}
	AT4G30790	INVOLVED IN: autophagy
	AT1G68470	Exostosin family protein
	AT5G58400	Peroxidase superfamily protein
	AT1G22630	unknown protein
	AT3G13380	BRI1-like 3 (BRL3)
	AT4G21860	methionine sulfoxide reductase B 2 (MSRB2)
	AT5G45920	SGNH hydrolase-type esterase superfamily protein
	AT5G18830	squamosa promoter binding protein-like 7 (SPL7)
	AT3G27460	SGF29 tudor-like domain
	AT3G44605	non-LTR retrotransposon family (LINE), has a 9.1e-38 P-value blast match to GB:AAB41224 ORF2 (LINE-element) (Rattus norvegicus)
	AT3G27380	succinate dehydrogenase 2-1 (SDH2-1)
	AT3G42646	unknown protein
	AT3G25060	Tetratricopeptide repeat (TPR)-like superfamily protein
	AT5G66630	DA1-related protein 5 (DAR5)
	AT4G17490	ethylene responsive element binding factor 6 (ERF6)
	AT1G30640	Protein kinase family protein
	AT5G60720	Protein of unknown function, DUF547
	AT3G54940	unknown protein
	AT5G14640	shaggy-like kinase 13 (SK13)
	AT2G19806	Mariner-like transposase family, has a 1.2e-19 P-value blast match to GB:AAC28384 mariner transposase (Mariner_TC1-element) (Glycine max)
	AT4G24070	carbon-carbon lyases
	AT1G51320	F-box and associated interaction domains-containing protein
	AT3G42725	Putative membrane lipoprotein
	AT5G47740	Adenine nucleotide alpha hydrolases-like superfamily protein
	AT2G40750	Group III
	AT2G22680	Zinc finger (C3HC4-type RING finger) family protein
	AT2G40330	PYR1-like 6 (PYL6)
	AT3G09920	phosphatidyl inositol monophosphate 5 kinase (PIP5K9)
	AT3G16500	phytochrome-associated protein 1 (PAP1)
	AT2G19990	pathogenesis-related protein-1-like (PR-1-LIKE)
	AT3G01472	conserved peptide upstream open reading frame 33 (CPuORF33)
	AT3G25730	ethylene response DNA binding factor 3 (EDF3)
	AT4G18020	APRR2
	AT2G47810	nuclear factor Y, subunit B5 (NF-YB5)
	AT1G68840	related to ABI3/VP1 2 (RAV2)
	AT5G49520	WRKY DNA-binding protein 48 (WRKY48)
	AT3G63210	Protein of unknown function (DUF581)
	AT2G42440	Lateral organ boundaries (LOB) domain family protein
	AT1G26940	Cyclophilin-like peptidyl-prolyl cis-trans isomerase family protein
	AT4G33010	glycine decarboxylase P-protein 1 (GLDP1)
	AT4G36530	alpha/beta-Hydrolases superfamily protein
	AT2G01830	WOODEN LEG (WOL)
	AT2G02790	IQ-domain 29 (IQD29)
	AT1G35790	gypsy-like retrotransposon family (Athila), has a 1.3e-42 P-value blast match to GB:CAA57397 Athila ORF 1 (Arabidopsis thaliana)
	AT4G36150	Disease resistance protein (TIR-NBS-LRR class) family
	AT1G12030	Protein of unknown function (DUF506)
	AT2G02440	unknown protein
	AT2G18080	embryo sac development arrest 2 (EDA2)
	AT2G01330	nucleotide binding
	AT1G66880	Protein kinase superfamily protein
	AT5G61770	PETER PAN-like protein (PPAN)
	AT2G05980	non-LTR retrotransposon family (LINE), has a 1.0e-42 P-value blast match to GB:NP_038607 L1 repeat, Tf subfamily, member 9 (LINE-element) (Mus musculus)
	AT4G18380	F-box family protein
	AT4G32300	S-domain-2 5 (SD2-5)
	AT5G47050	SBP (S-ribonuclease binding protein) family protein
	AT3G18290	BRUTUS (BTS)
	AT5G26618	copia-like retrotransposon family, has a 6.3e-33 P-value blast match to gb|AAO73527.1| gag-pol polyprotein (Glycine max) (SIRE1) (Ty1_Copia-family)
	AT3G61920	unknown protein
	AT3G02150	plastid transcription factor 1 (PTF1)
	AT5G45095	unknown protein
	AT1G12663	Predicted to encode a PR (pathogenesis-related) protein
	AT2G46700	CDPK-related kinase 3 (CRK3)
	AT5G44170	S-adenosyl-L-methionine-dependent methyltransferases superfamily protein
	AT2G21570	tRNA-Tyr (anticodon: GTA)
	AT5G14730	unknown protein
	AT5G25280	serine-rich protein-related
	AT2G28520	vacuolar proton ATPase A1 (VHA-A1)
	AT4G12800	photosystem I subunit l (PSAL)
	AT3G62900	CW-type Zinc Finger
	AT2G05510	Glycine-rich protein family
	AT1G52400	beta glucosidase 18 (BGLU18)
	AT4G27430	COP1-interacting protein 7 (CIP7)
	AT5G16567	unknown protein
	AT5G24790	Protein of unknown function, DUF599
	AT2G22345	Cysteine-rich protein
	AT5G13180	NAC domain containing protein 83 (NAC083)
	AT5G62810	peroxin 14 (PEX14)
	AT5G14740	carbonic anhydrase 2 (CA2)
	AT4G03205	hemf2
	AT2G16580	SAUR-like auxin-responsive protein family
	AT3G42950	Pectin lyase-like superfamily protein
	AT1G14345	NAD(P)-linked oxidoreductase superfamily protein
	AT3G32389	pseudogene, hypothetical protein
	AT1G23990	non-LTR retrotransposon family (LINE), has a 2.0e-30 P-value blast match to GB:NP_038603 L1 repeat, Tf subfamily, member 23 (LINE-element) (Mus musculus)
	AT3G49440	F-box associated ubiquitination effector family protein
	AT2G23690	unknown protein
	AT5G56270	WRKY DNA-binding protein 2 (WRKY2)
	AT2G18915	LOV KELCH protein 2 (LKP2)
	AT5G14880	Potassium transporter family protein
	AT5G43066	unknown protein
	AT1G27940	P-glycoprotein 13 (PGP13)
	AT1G31160	HISTIDINE TRIAD NUCLEOTIDE-BINDING 2 (HINT 2)
	AT1G54420	unknown protein
	AT1G74150	Galactose oxidase/kelch repeat superfamily protein
	AT3G25700	Eukaryotic aspartyl protease family protein
	AT3G29639	BEST Arabidopsis thaliana protein match is: SPOC domain / Transcription elongation factor S-II protein (TAIR:AT5G11430.1)
	AT2G20618	Plant thionin family protein
	AT4G18890	BES1/BZR1 homolog 3 (BEH3)
	AT5G62040	PEBP (phosphatidylethanolamine-binding protein) family protein
	AT5G19095	tRNA-Gly (anticodon: GCC)
	AT3G51780	BCL-2-associated athanogene 4 (BAG4)
	AT5G11320	YUCCA4 (YUC4)
	AT5G40230	nodulin MtN21 /EamA-like transporter family protein
	AT5G40790	unknown protein
	AT2G32795	Unknown gene
	AT2G02050	NADH-ubiquinone oxidoreductase B18 subunit, putative
	AT1G26230	TCP-1/cpn60 chaperonin family protein
	AT1G32250	Calcium-binding EF-hand family protein
	AT3G04570	AT-hook motif nuclear-localized protein 19 (AHL19)
	AT5G37790	Protein kinase superfamily protein
	AT3G43590	zinc knuckle (CCHC-type) family protein
	AT5G43420	RING/U-box superfamily protein
	AT1G78250	tRNA-Met (anticodon: CAT)
	AT3G10320	Glycosyltransferase family 61 protein
	AT3G43610	Spc97 / Spc98 family of spindle pole body (SBP) component
	AT4G37240	unknown protein
	AT4G17500	ethylene responsive element binding factor 1 (ERF-1)
	AT4G37580	HOOKLESS 1 (HLS1)
	AT1G77380	amino acid permease 3 (AAP3)
	AT1G36920	unknown protein
	AT5G11050	myb domain protein 64 (MYB64)
	AT1G35210	unknown protein
	AT5G07160	Basic-leucine zipper (bZIP) transcription factor family protein
	AT3G49820	unknown protein
	AT1G34110	Leucine-rich receptor-like protein kinase family protein
	AT5G49440	unknown protein
	AT5G42250	Zinc-binding alcohol dehydrogenase family protein
	AT1G60230	Radical SAM superfamily protein
	AT3G12470	Polynucleotidyl transferase, ribonuclease H-like superfamily protein
	AT2G24190	NAD(P)-binding Rossmann-fold superfamily protein
	AT3G30778	unknown protein
	AT4G21780	unknown protein
	AT1G70080	Terpenoid cyclases/Protein prenyltransferases superfamily protein
	AT5G53280	PLASTID DIVISION1 (PDV1)
	AT1G69580	Homeodomain-like superfamily protein
	AT3G10130	SOUL heme-binding family protein
	AT5G09850	Transcription elongation factor (TFIIS) family protein
	AT2G43010	phytochrome interacting factor 4 (PIF4)
	AT5G44020	HAD superfamily, subfamily IIIB acid phosphatase
	AT2G28760	UDP-XYL synthase 6 (UXS6)
	AT5G25615	copia-like retrotransposon family, has a 6.0e-122 P-value blast match to GB:CAA32025 ORF (Ty1_Copia-element) (Nicotiana tabacum)GB:CAA32025 ORF (Ty1_Copia-element) (Nicotiana tabacum)
	AT2G05330	BTB/POZ domain-containing protein
	AT5G24540	beta glucosidase 31 (BGLU31)
	AT5G38710	Methylenetetrahydrofolate reductase family protein
	AT1G78080	related to AP2 4 (RAP2.4)
	AT3G44380	Late embryogenesis abundant (LEA) hydroxyproline-rich glycoprotein family
	AT4G26990	unknown protein
	AT1G67340	HCP-like superfamily protein with MYND-type zinc finger
	AT5G14070	ROXY2
	AT1G43000	PLATZ transcription factor family protein
	AT3G47640	POPEYE (PYE)
	AT1G31350	KAR-UP F-box 1 (KUF1)
	AT4G21430	unknown protein
	AT4G18270	translocase 11 (TRANS11)
	AT3G54920	powdery mildew resistant 6 (PMR6)
	AT1G75760	ER lumen protein retaining receptor family protein
	AT3G52980	Zinc finger (CCCH-type) family protein / RNA recognition motif (RRM)-containing protein
	AT1G53030	Cytochrome C oxidase copper chaperone (COX17)
	AT2G02700	Cysteine/Histidine-rich C1 domain family protein
	AT1G80500	SNARE-like superfamily protein
	AT5G16830	syntaxin of plants 21 (SYP21)
	AT3G16920	chitinase-like protein 2 (CTL2)
	AT2G02710	PAS/LOV protein B (PLPB)
	AT2G39175	Encodes a microRNA that targets several ARF family members (ARF10, ARF16, ARF17). Hypomorphic mutants exhibit defects in embryo, vegetative and floral development.MicroRNAs are regulatory RNAs with a mature length of ~21-nucleotides that are processed from hairpin precursors by Dicer-like enzymes. MicroRNAs can negatively regulate gene expression by attenuating translation or by directing mRNA cl…
	AT1G50590	RmlC-like cupins superfamily protein
	AT3G44735	PHYTOSULFOKINE 3 PRECURSOR (PSK3)
	AT4G30270	xyloglucan endotransglucosylase/hydrolase 24 (XTH24)
	AT1G76460	RNA-binding (RRM/RBD/RNP motifs) family protein
	AT3G48550	BEST Arabidopsis thaliana protein match is: C2H2-like zinc finger protein (TAIR:AT2G01940.3)
	AT3G25030	RING/U-box superfamily protein
	AT3G54030	Protein kinase protein with tetratricopeptide repeat domain
	AT3G03780	methionine synthase 2 (MS2)
	AT2G39700	expansin A4 (EXPA4)
	AT5G25500	unknown protein
	AT3G28910	myb domain protein 30 (MYB30)
	AT4G18260	Cytochrome b561/ferric reductase transmembrane protein family
	AT1G77760	nitrate reductase 1 (NIA1)
	AT1G07200	Double Clp-N motif-containing P-loop nucleoside triphosphate hydrolases superfamily protein
	AT5G10504	unknown protein
	AT1G14870	PLANT CADMIUM RESISTANCE 2 (PCR2)
	AT1G53820	RING/U-box superfamily protein
	AT5G59880	actin depolymerizing factor 3 (ADF3)
	AT4G16146	cAMP-regulated phosphoprotein 19-related protein
	AT1G13245	ROTUNDIFOLIA like 17 (RTFL17)
	AT1G78980	STRUBBELIG-receptor family 5 (SRF5)
	AT1G50450	Saccharopine dehydrogenase
	AT5G20190	Tetratricopeptide repeat (TPR)-like superfamily protein
	AT3G05050	Protein kinase superfamily protein
	AT4G30400	RING/U-box superfamily protein
	AT5G11950	Putative lysine decarboxylase family protein
	AT2G05940	Protein kinase superfamily protein
	AT2G45400	BEN1
	AT1G17140	interactor of constitutive active rops 1 (ICR1)
	AT1G79430	ALTERED PHLOEM DEVELOPMENT (APL)
	AT5G11020	Protein kinase superfamily protein
	AT1G14750	SOLO DANCERS (SDS)
	AT1G61270	Transmembrane amino acid transporter family protein
	AT5G56550	involved in tolerance to heavy metals and oxidative stress.
	AT1G78390	nine-cis-epoxycarotenoid dioxygenase 9 (NCED9)
	AT1G56200	embryo defective 1303 (emb1303)
	AT5G50860	Protein kinase superfamily protein
	AT5G44670	Domain of unknown function (DUF23)
	AT1G37130	nitrate reductase 2 (NIA2)
	AT4G24060	Dof-type zinc finger DNA-binding family protein
	AT3G23170	unknown protein
	AT2G21140	proline-rich protein 2 (PRP2)
	AT2G01300	unknown protein
	AT5G40470	RNI-like superfamily protein
	AT1G51000	unknown protein
	AT3G07280	expressed protein
	AT1G79740	hAT transposon superfamily
	AT4G15460	glycine-rich protein
	AT2G36890	REGULATOR OF AXILLARY MERISTEMS 2 (RAX2)
	AT1G67900	Phototropic-responsive NPH3 family protein
	AT1G09520	LOCATED IN: chloroplast
	AT2G32540	cellulose synthase-like B4 (CSLB04)
	AT1G13300	HYPERSENSITIVITY TO LOW PI-ELICITED PRIMARY ROOT SHORTENING 1 (HRS1)
	AT5G43800	copia-like retrotransposon family, has a 0. P-value blast match to gb|AAG52949.1| gag/pol polyprotein (Endovir1-1) (Arabidopsis thaliana) (Ty1_Copia-family)
	AT3G49360	6-phosphogluconolactonase 2 (PGL2)
	AT2G02180	tobamovirus multiplication protein 3 (TOM3)
	AT5G47570	unknown protein
	AT1G04710	peroxisomal 3-ketoacyl-CoA thiolase 4 (PKT4)
	AT1G35612	expressed protein
	AT2G03250	EXS (ERD1/XPR1/SYG1) family protein
	AT2G23060	Acyl-CoA N-acyltransferases (NAT) superfamily protein
	AT4G15880	EARLY IN SHORT DAYS 4 (ESD4)
	AT1G24530	Transducin/WD40 repeat-like superfamily protein
	AT1G59730	thioredoxin H-type 7 (TH7)
	AT3G29810	COBRA-like protein 2 precursor (COBL2)
	AT1G80080	TOO MANY MOUTHS (TMM)
	AT2G22660	Protein of unknown function (duplicated DUF1399)
	AT2G03955	Cysteine-rich protein
	AT1G42470	Patched family protein
	AT2G18162	conserved peptide upstream open reading frame 1 (CPuORF1)
	AT5G17710	embryo defective 1241 (EMB1241)
	AT4G18570	Tetratricopeptide repeat (TPR)-like superfamily protein
	AT2G24180	cytochrome p450 71b6 (CYP71B6)
	AT3G54460	SNF2 domain-containing protein / helicase domain-containing protein / F-box family protein
	AT3G30842	pleiotropic drug resistance 10 (PDR10)
	AT2G22800	HAT9
	AT3G27500	Cysteine/Histidine-rich C1 domain family protein
	AT1G75520	SHI-related sequence 5 (SRS5)
	AT1G42420	pseudogene, hypothetical protein
	AT3G47620	TEOSINTE BRANCHED, cycloidea and PCF (TCP) 14 (TCP14)
	AT2G24050	eukaryotic translation Initiation Factor isoform 4G2 (eIFiso4G2)
	AT1G23730	beta carbonic anhydrase 3 (BCA3)
	AT5G35736	pseudogene, hypothetical protein
	AT1G01230	ORMDL family protein
	AT1G64290	F-box protein-related
	AT1G73687	Encodes a microRNA that targets several MYB family members. MicroRNAs are regulatory RNAs with a mature length of ~21-nucleotides that are processed from hairpin precursors by Dicer-like enzymes. MicroRNAs can negatively regulate gene expression by attenuating translation or by directing mRNA cleavage.Mature sequence: UUUGGAUUGAAGGGAGCUCUA. Functions redundantly with MIR159B. Plants that are doub…
	AT5G63700	unknown protein
	AT3G58795	unknown protein
	AT5G53550	YELLOW STRIPE like 3 (YSL3)
	AT1G05580	cation/H+ exchanger 23 (CHX23)
	AT4G30430	tetraspanin9 (TET9)
	AT4G22580	Exostosin family protein
	AT1G44830	Integrase-type DNA-binding superfamily protein
	AT2G07042	unknown protein
	AT3G52360	unknown protein
	AT1G51500	ECERIFERUM 5 (CER5)
	AT1G72510	Protein of unknown function (DUF1677)
	AT3G60190	DYNAMIN-like 1E (DL1E)
	AT4G06746	related to AP2 9 (RAP2.9)
	AT3G60400	Mitochondrial transcription termination factor family protein
	AT1G28590	GDSL-like Lipase/Acylhydrolase superfamily protein
	AT1G75790	SKU5 similar 18 (sks18)
	AT5G62230	ERECTA-like 1 (ERL1)
	AT2G44010	unknown protein
	AT2G45650	AGAMOUS-like 6 (AGL6)
	AT3G07770	HEAT SHOCK PROTEIN 89.1 (Hsp89.1)
	AT2G39180	CRINKLY4 related 2 (CCR2)
	AT1G56145	Leucine-rich repeat transmembrane protein kinase
	AT3G17040	HIGH CHLOROPHYLL FLUORESCENT 107 ( HCF107)
	AT2G44080	ARGOS-like (ARL)
	AT4G22810	Predicted AT-hook DNA-binding family protein
	AT3G61630	cytokinin response factor 6 (CRF6)
	AT1G04820	tubulin alpha-4 chain (TUA4)
	AT5G35080	INVOLVED IN: biological_process unknown
	AT2G39210	Major facilitator superfamily protein
	AT3G19450	ATCAD4
	AT2G03290	emp24/gp25L/p24 family/GOLD family protein
	AT2G38090	Duplicated homeodomain-like superfamily protein
	AT2G01950	BRI1-like 2 (BRL2)
	AT4G25410	basic helix-loop-helix (bHLH) DNA-binding superfamily protein
	AT4G17840	FUNCTIONS IN: molecular_function unknown
	AT2G45230	non-LTR retrotransposon family (LINE), has a 3.9e-46 P-value blast match to GB:AAB41224 ORF2 (LINE-element) (Rattus norvegicus)
	AT4G16563	Eukaryotic aspartyl protease family protein
	AT4G13210	Pectin lyase-like superfamily protein
	AT5G24530	DOWNY MILDEW RESISTANT 6 (DMR6)
	AT2G17150	Plant regulator RWP-RK family protein
	AT1G71930	vascular related NAC-domain protein 7 (VND7)
	AT3G47610	0
	AT2G45980	unknown protein
	AT4G03070	AOP1
	AT1G27100	Actin cross-linking protein
	AT3G16530	Legume lectin family protein
	AT1G37120	non-LTR retrotransposon family (LINE), has a 8.3e-14 P-value blast match to GB:AAA67727 reverse transcriptase (LINE-element) (Mus musculus)
	AT5G10710	INVOLVED IN: chromosome segregation, cell division
	AT5G65730	xyloglucan endotransglucosylase/hydrolase 6 (XTH6)
	AT1G05370	Sec14p-like phosphatidylinositol transfer family protein
	AT3G62940	Cysteine proteinases superfamily protein
	AT5G39050	HXXXD-type acyl-transferase family protein
	AT5G09340	Ubiquitin family protein
	AT1G17060	cytochrome p450 72c1 (CYP72C1)
	AT1G60020	copia-like retrotransposon family, has a 0. P-value blast match to GB:AAC02672 polyprotein (Ty1_Copia-element) (Arabidopsis arenosa)
	AT3G47110	Leucine-rich repeat protein kinase family protein
	AT2G42760	unknown protein
	AT4G39850	peroxisomal ABC transporter 1 (PXA1)
	AT3G11150	2-oxoglutarate (2OG) and Fe(II)-dependent oxygenase superfamily protein
	AT5G55570	unknown protein
	AT2G33710	Integrase-type DNA-binding superfamily protein
	AT2G04925	Putative membrane lipoprotein
	AT3G17390	METHIONINE OVER-ACCUMULATOR 3 (MTO3)
	AT2G17556	unknown protein
	AT2G17460	Mutator-like transposase family, has a 5.5e-22 P-value blast match to O65231 /281-442 Pfam PF03108 MuDR family transposase (MuDr-element domain)
	AT1G61660	basic helix-loop-helix (bHLH) DNA-binding superfamily protein
	AT1G35470	SPla/RYanodine receptor (SPRY) domain-containing protein
	AT5G54140	IAA-leucine-resistant (ILR1)-like 3 (ILL3)
	AT2G45760	BON association protein 2 (BAP2)
	AT2G42970	tRNA-Arg (anticodon: ACG)
	AT3G27640	Transducin/WD40 repeat-like superfamily protein
	AT5G02890	HXXXD-type acyl-transferase family protein
	AT2G17820	histidine kinase 1 (HK1)
	AT4G01960	unknown protein
	AT2G45220	Plant invertase/pectin methylesterase inhibitor superfamily
	AT3G07565	FUNCTIONS IN: DNA binding
	AT3G23920	beta-amylase 1 (BAM1)
	AT1G58360	amino acid permease 1 (AAP1)
	AT5G56030	heat shock protein 81-2 (HSP81-2)
	AT1G69650	TRAF-like family protein
	AT5G10180	Encodes a low-affinity sulfate transporter expressed in the root cap and central cylinder, where it is induced by sulfur starvation. Expression in the shoot vascular system is not induced by sulfur starvation.
	AT3G01480	cyclophilin 38 (CYP38)
	AT1G67820	Protein phosphatase 2C family protein
	AT3G05790	lon protease 4 (LON4)
	AT5G07540	glycine-rich protein 16 (GRP16)
	AT3G51960	basic leucine zipper 24 (BZIP24)
	AT3G29265	similar to zinc knuckle (CCHC-type) family protein [Arabidopsis thaliana] (TAIR:AT5G32482.1)
	AT1G36370	serine hydroxymethyltransferase 7 (SHM7)
	AT3G43980	Ribosomal protein S14p/S29e family protein
	AT3G06830	Plant invertase/pectin methylesterase inhibitor superfamily
	AT3G22800	Leucine-rich repeat (LRR) family protein
	AT1G13608	Defensin-like (DEFL) family protein
	AT3G02125	unknown protein
	AT3G25120	Mitochondrial import inner membrane translocase subunit Tim17/Tim22/Tim23 family protein
	AT3G45610	Dof-type zinc finger DNA-binding family protein
	AT1G18170	FKBP-like peptidyl-prolyl cis-trans isomerase family protein
	AT2G22690	zinc ion binding
	AT4G30190	H(+)-ATPase 2 (HA2)
	AT4G26960	unknown protein
	AT5G16190	cellulose synthase like A11 (CSLA11)
	AT1G79910	Regulator of Vps4 activity in the MVB pathway protein
	AT1G08230	#N/A
	AT1G08060	MORPHEUS MOLECULE (MOM)
	AT3G61571	unknown protein
	AT5G25210	unknown protein
	AT3G21710	unknown protein
	AT3G51660	Tautomerase/MIF superfamily protein
	AT2G24550	unknown protein
	AT2G47260	Group I. Involved in nematode feeding site establishment.
	AT5G55090	mitogen-activated protein kinase kinase kinase 15 (MAPKKK15)
	AT3G18790	FUNCTIONS IN: molecular_function unknown
	AT5G64840	general control non-repressible 5 (GCN5)
	AT4G16260	Glycosyl hydrolase superfamily protein
	AT2G35060	K+ uptake permease 11 (KUP11)
	AT1G70645	Encodes a microRNA of unknown function. MicroRNAs are regulatory RNAs with a mature length of ~21-nucleotides that are processed from hairpin precursors by Dicer-like enzymes. MicroRNAs can negatively regulate gene expression by attenuating translation or by directing mRNA cleavage. Mature sequence: UACGCAUUGAGUUUCGUUGCU
	AT4G31820	ENHANCER OF PINOID (ENP)
	AT1G63850	BTB/POZ domain-containing protein
	AT3G52527	copia-like retrotransposon family, has a 3.6e-22 P-value blast match to GB:AAC02672 polyprotein (Ty1_Copia-element) (Arabidopsis arenosa)
	AT1G79420	Protein of unknown function (DUF620)
	AT1G52070	Mannose-binding lectin superfamily protein
	AT5G65980	Auxin efflux carrier family protein
	AT5G04386	unknown protein
	AT5G09463	conserved peptide upstream open reading frame 41 (CPuORF41)
	AT1G76570	Chlorophyll A-B binding family protein
	AT2G01570	REPRESSOR OF GA1-3 1 (RGA1)
	AT4G23540	ARM repeat superfamily protein
	AT1G21738	unknown protein
	AT1G55120	beta-fructofuranosidase 5 (FRUCT5)
	AT4G05170	basic helix-loop-helix (bHLH) DNA-binding superfamily protein
	AT1G05870	Protein of unknown function (DUF1685)
	AT5G19120	Eukaryotic aspartyl protease family protein
	AT1G61795	PAK-box/P21-Rho-binding family protein
	AT5G55850	NOI
	AT3G02920	RPA32B
	AT3G22370	alternative oxidase 1A (AOX1A)
	AT5G34848	pseudogene, hypothetical protein
	AT3G10282	0
	AT1G72150	PATELLIN 1 (PATL1)
	AT1G22065	unknown protein
	AT2G43060	ILI1 binding bHLH 1 (IBH1)
	AT3G57990	unknown protein
	AT3G47530	Pentatricopeptide repeat (PPR) superfamily protein
	AT4G23630	VIRB2-interacting protein 1 (BTI1)
	AT1G80180	unknown protein
	AT4G19700	RING
	AT2G16430	purple acid phosphatase 10 (PAP10)
	AT5G15950	Adenosylmethionine decarboxylase family protein
	AT5G25590	INVOLVED IN: N-terminal protein myristoylation
	AT3G50260	cooperatively regulated by ethylene and jasmonate 1 (CEJ1)
	AT5G65800	ACC synthase 5 (ACS5)
	AT3G52880	monodehydroascorbate reductase 1 (MDAR1)
	AT2G41180	VQ motif-containing protein
	AT2G44660	ALG6, ALG8 glycosyltransferase family
	AT1G34250	pseudogene, hypothetical protein
	AT3G09400	pol-like 3 (PLL3)
	AT1G77200	Integrase-type DNA-binding superfamily protein
	AT5G27350	SFP1
	AT3G23810	S-adenosyl-l-homocysteine (SAH) hydrolase 2 (SAHH2)
	AT5G57720	AP2/B3-like transcriptional factor family protein
	AT3G44300	nitrilase 2 (NIT2)
	AT5G17650	glycine/proline-rich protein
	AT2G18690	unknown protein
	AT2G47770	TSPO(outer membrane tryptophan-rich sensory protein)-related (TSPO)
	AT2G07050	cycloartenol synthase 1 (CAS1)
	AT3G48280	cytochrome P450, family 71, subfamily A, polypeptide 25 (CYP71A25)
	AT5G59730	exocyst subunit exo70 family protein H7 (EXO70H7)
	AT4G16143	importin alpha isoform 2 (IMPA-2)
	AT3G18550	BRANCHED 1 (BRC1)
	AT5G66740	Protein of unknown function (DUF620)
	AT1G70920	homeobox-leucine zipper protein 18 (HB18)
	AT1G08320	bZIP transcription factor family protein
	AT5G13090	unknown protein
	AT4G14200	Pentatricopeptide repeat (PPR) superfamily protein
	AT1G12020	unknown protein
	AT4G10955	alpha/beta-Hydrolases superfamily protein
	AT5G19600	Encodes sulfate transporter Sultr3
	AT4G01090	Protein of unknown function (DUF3133)
	AT2G42130	Plastid-lipid associated protein PAP / fibrillin family protein
	AT3G25590	unknown protein
	AT2G23130	arabinogalactan protein 17 (AGP17)
	AT5G49370	Pleckstrin homology (PH) domain superfamily protein
	AT5G25140	cytochrome P450, family 71, subfamily B, polypeptide 13 (CYP71B13)
	AT2G20920	Protein of unknown function (DUF3353)
	AT5G26670	Pectinacetylesterase family protein
	AT3G04070	NAC domain containing protein 47 (NAC047)
	AT5G35240	pseudogene, similar to putative transposable element, blastp match of 47% identity and 9.3e-52 P-value to GP|13122426|dbj|BAB32907.1||AP003047 putative transposable element {Oryza sativa (japonica cultivar-group)}
	AT1G14700	purple acid phosphatase 3 (PAP3)
	AT5G19530	ACAULIS 5 (ACL5)
	AT5G11930	Thioredoxin superfamily protein
	AT1G07720	3-ketoacyl-CoA synthase 3 (KCS3)
	AT3G28600	P-loop containing nucleoside triphosphate hydrolases superfamily protein
	AT2G16660	Major facilitator superfamily protein
	AT3G43833	unknown protein
	AT5G17850	Sodium/calcium exchanger family protein
	AT3G45300	isovaleryl-CoA-dehydrogenase (IVD)
	AT1G13260	related to ABI3/VP1 1 (RAV1)
	AT1G32530	RING/U-box superfamily protein
	AT1G69935	SHORT HYPOCOTYL IN WHITE LIGHT1 (SHW1)
	AT5G25350	EIN3-binding F box protein 2 (EBF2)
	AT5G40650	succinate dehydrogenase 2-2 (SDH2-2)
	AT3G16670	Pollen Ole e 1 allergen and extensin family protein
	AT5G17700	MATE efflux family protein
	AT3G61470	photosystem I light harvesting complex gene 2 (LHCA2)
	AT4G39404	0
	AT1G74448	unknown protein
	AT5G58900	Homeodomain-like transcriptional regulator
	AT2G01990	unknown protein
	AT5G39240	unknown protein
	AT2G45460	SMAD/FHA domain-containing protein
	AT5G57510	unknown protein
	AT5G15350	early nodulin-like protein 17 (ENODL17)
	AT2G40720	Tetratricopeptide repeat (TPR)-like superfamily protein
	AT5G07475	Cupredoxin superfamily protein
	AT2G39010	plasma membrane intrinsic protein 2E (PIP2E)
	AT1G35600	CACTA-like transposase family (Ptta/En/Spm), has a 6.1e-41 P-value blast match to At5g29026.1/8-244 CACTA-like transposase family (Ptta/En/Spm) (CACTA-element) (Arabidopsis thaliana)
	AT1G12200	Flavin-binding monooxygenase family protein
	AT1G72490	unknown protein
	AT1G01260	basic helix-loop-helix (bHLH) DNA-binding superfamily protein
	AT5G27800	Class II aminoacyl-tRNA and biotin synthetases superfamily protein
	AT2G40910	F-box and associated interaction domains-containing protein
	AT1G26815	FBD domain family
	AT5G13740	zinc induced facilitator 1 (ZIF1)
	AT1G56020	unknown protein
	AT4G18120	no accumulation was detected in vegetative and floral apices, as revealed by in situ hybridization.
	AT4G35480	RING-H2 finger A3B (RHA3B)
	AT4G31800	WRKY DNA-binding protein 18 (WRKY18)
	AT5G11150	vesicle-associated membrane protein 713 (VAMP713)
	AT1G55210	Disease resistance-responsive (dirigent-like protein) family protein
	AT3G03440	ARM repeat superfamily protein
	AT3G16730	CONTAINS InterPro DOMAIN/s: Non-SMC condensin II complex, subunit H2-like (InterPro:IPR009378)
	AT2G30010	TRICHOME BIREFRINGENCE-LIKE 45 (TBL45)
	AT3G30530	basic leucine-zipper 42 (bZIP42)
	AT2G16690	similar to unknown protein [Arabidopsis thaliana] (TAIR:AT2G41570.1)
	AT5G02230	Haloacid dehalogenase-like hydrolase (HAD) superfamily protein
	AT1G79180	myb domain protein 63 (MYB63)
	AT2G44810	DEFECTIVE ANTHER DEHISCENCE 1 (DAD1)
	AT1G01620	plasma membrane intrinsic protein 1C (PIP1C)
	AT3G52660	RNA-binding (RRM/RBD/RNP motifs) family protein
	AT1G14210	Ribonuclease T2 family protein
	AT2G15580	RING/U-box superfamily protein
	AT4G28530	NAC domain containing protein 74 (NAC074)
	AT2G45350	CHLORORESPIRATORY REDUCTION 4 (CRR4)
	AT1G62421	unknown protein
	AT4G19960	K+ uptake permease 9 (KUP9)
	AT2G42350	RING/U-box superfamily protein
	AT4G02090	unknown protein
	AT5G60970	TEOSINTE BRANCHED 1, cycloidea and PCF transcription factor 5 (TCP5)
	AT2G04840	Protein of unknown function (DUF295)
	AT1G76790	O-methyltransferase family protein
	AT3G60130	beta glucosidase 16 (BGLU16)
	AT2G02990	ribonuclease 1 (RNS1)
	AT2G22880	VQ motif-containing protein
	AT5G07680	NAC domain containing protein 80 (NAC080)
	AT5G06870	polygalacturonase inhibiting protein 2 (PGIP2)
	AT3G47600	myb domain protein 94 (MYB94)
	AT3G61680	alpha/beta-Hydrolases superfamily protein
	AT1G60030	nucleobase-ascorbate transporter 7 (NAT7)
	AT1G09390	GDSL-like Lipase/Acylhydrolase superfamily protein
	AT1G12805	nucleotide binding
	AT3G58130	N-acetylglucosaminylphosphatidylinositol de-N-acetylase family protein
	AT3G19030	unknown protein
	AT1G23050	hydroxyproline-rich glycoprotein family protein
	AT2G38325	Encodes a microRNA that targets the TAS3 family of tasiRNA-generating transcripts. Cleavage of TAS3 transcripts by miR390 initiates processing of these transcripts in a 21-nucleotide register. MicroRNAs are regulatory RNAs with a mature length of ~21-nucleotides that are processed from hairpin precursors by Dicer-like enzymes. MicroRNAs can negatively regulate gene expression by attenuating trans…
	AT3G15534	unknown protein
	AT3G02890	RING/FYVE/PHD zinc finger superfamily protein
	AT2G06125	hypothetical protein
	AT3G24840	Sec14p-like phosphatidylinositol transfer family protein
	AT5G58910	laccase 16 (LAC16)
	AT2G43150	Proline-rich extensin-like family protein
	AT1G63420	CONTAINS InterPro DOMAIN/s: Lipopolysaccharide-modifying protein (InterPro:IPR006598), Protein of unknown function DUF821, CAP10-like (InterPro:IPR008539)
	AT5G40780	lysine histidine transporter 1 (LHT1)
	AT2G46662	unknown protein
	AT1G53760	unknown protein
	AT2G37170	plasma membrane intrinsic protein 2 (PIP2B)
	AT3G45670	Protein kinase superfamily protein
	AT1G73000	PYR1-like 3 (PYL3)
	AT1G36622	unknown protein
	AT1G67710	response regulator 11 (ARR11)
	AT3G19170	presequence protease 1 (PREP1)
	AT4G30060	Core-2/I-branching beta-1,6-N-acetylglucosaminyltransferase family protein
	AT1G51360	dimeric A/B barrel domainS-protein 1 (DABB1)
	AT2G22360	DNAJ heat shock family protein
	AT3G15578	unknown protein
	AT2G41170	F-box family protein
	AT1G72430	SAUR-like auxin-responsive protein family
	AT2G05920	Subtilase family protein
	AT5G11110	sucrose phosphate synthase 2F (SPS2F)
	AT1G75490	Integrase-type DNA-binding superfamily protein
	AT4G14780	Protein kinase superfamily protein
	AT1G33855	Mutator-like transposase family, has a 1.7e-18 P-value blast match to Q9SKL7 /23-182 Pfam PF03108 MuDR family transposase (MuDr-element domain)
	AT3G01690	alpha/beta-Hydrolases superfamily protein
	AT1G68450	VQ motif-containing protein
	AT1G66630	Protein with RING/U-box and TRAF-like domains
	AT5G49630	amino acid permease 6 (AAP6)
	AT2G16330	similar to unknown protein [Arabidopsis thaliana] (TAIR:AT1G45080.1)
	AT3G01460	methyl-CPG-binding domain 9 (MBD9)
	AT1G31640	AGAMOUS-like 92 (AGL92)
	AT4G08136	purple acid phosphatase. putative, similar to purple acid phosphatase (GI:20257485) (Arabidopsis thaliana)
	AT2G46360	unknown protein
	AT2G39435	Phosphatidylinositol N-acetyglucosaminlytransferase subunit P-related
	AT1G44542	Cyclase family protein
	AT2G41640	Glycosyltransferase family 61 protein
	AT5G06278	0
	AT1G35435	Putative membrane lipoprotein
	AT4G22620	SAUR-like auxin-responsive protein family
	AT1G45180	RING/U-box superfamily protein
	AT1G20070	unknown protein
	AT3G48410	alpha/beta-Hydrolases superfamily protein
	AT3G28850	Glutaredoxin family protein
	AT5G15230	GAST1 protein homolog 4 (GASA4)
	AT2G19500	cytokinin oxidase 2 (CKX2)
	AT2G29940	pleiotropic drug resistance 3 (PDR3)
	AT4G16760	acyl-CoA oxidase 1 (ACX1)
	AT1G62990	KNOTTED-like homeobox of Arabidopsis thaliana 7 (KNAT7)
	AT3G17150	Plant invertase/pectin methylesterase inhibitor superfamily protein
	AT4G09350	Chaperone DnaJ-domain superfamily protein
	AT2G37760	NAD(P)-linked oxidoreductase superfamily protein
	AT5G53290	cytokinin response factor 3 (CRF3)
	AT5G41810	unknown protein
	AT4G16070	0
	AT4G18980	AtS40-3 (AtS40-3)
	AT3G23030	indole-3-acetic acid inducible 2 (IAA2)
	AT3G12500	basic chitinase (HCHIB)
	AT3G49350	Ypt/Rab-GAP domain of gyp1p superfamily protein
	AT2G02080	indeterminate(ID)-domain 4 (IDD4)
	AT1G33760	Integrase-type DNA-binding superfamily protein
	AT1G36360	non-LTR retrotransposon family (LINE), has a 4.4e-39 P-value blast match to GB:BAA20419 reverse transcriptase (LINE-element) (Mus musculus)
	AT1G76890	#N/A
	AT3G63110	isopentenyltransferase 3 (IPT3)
	AT5G41180	leucine-rich repeat transmembrane protein kinase family protein
	AT3G23530	Cyclopropane-fatty-acyl-phospholipid synthase
	AT2G27080	Late embryogenesis abundant (LEA) hydroxyproline-rich glycoprotein family
	AT4G12050	Predicted AT-hook DNA-binding family protein
	AT2G41240	basic helix-loop-helix protein 100 (BHLH100)
	AT2G40095	Alpha/beta hydrolase related protein
	AT3G60110	DNA-binding bromodomain-containing protein
	AT3G17730	NAC domain containing protein 57 (NAC057)
	AT3G03626	unknown protein
	AT5G57330	Galactose mutarotase-like superfamily protein
	AT5G36250	Protein phosphatase 2C family protein
	AT2G01275	RING/FYVE/PHD zinc finger superfamily protein
	AT3G61380	Phosphatidylinositol N-acetyglucosaminlytransferase subunit P-related
	AT5G21090	Leucine-rich repeat (LRR) family protein
	AT2G46220	Uncharacterized conserved protein (DUF2358)
	AT5G27920	F-box family protein
	AT3G05500	Rubber elongation factor protein (REF)
	AT5G53410	unknown protein
	AT3G62499	YTH family protein
	AT5G40130	60S ribosomal protein L5 (RPL5C), pseudogene, 60S RIBOSOMAL PROTEIN L5, Arabidopsis thaliana, SWISSPROT:RL5_ARATH
	AT1G29140	Pollen Ole e 1 allergen and extensin family protein
	AT2G21060	glycine-rich protein 2B (GRP2B)
	AT3G10915	Reticulon family protein
	AT4G34760	SAUR-like auxin-responsive protein family
	AT1G73590	PIN-FORMED 1 (PIN1)
	AT4G00950	maternal effect embryo arrest 47 (MEE47)
	AT3G62980	TRANSPORT INHIBITOR RESPONSE 1 (TIR1)
	AT4G01671	unknown protein
	AT1G73660	protein tyrosine kinase family protein
	AT3G17350	unknown protein
	AT1G68710	ATPase E1-E2 type family protein / haloacid dehalogenase-like hydrolase family protein
	AT1G61105	Toll-Interleukin-Resistance (TIR) domain family protein
	AT1G79270	evolutionarily conserved C-terminal region 8 (ECT8)
	AT5G37370	ATSRL1
	AT5G62630	hipl2 protein precursor (HIPL2)
	AT5G21990	Tetratricopeptide repeat (TPR)-like superfamily protein
	AT2G42570	TRICHOME BIREFRINGENCE-LIKE 39 (TBL39)
	AT5G28487	Mutator-like transposase family, has a 2.5e-79 P-value blast match to Q9SL18 /349-510 Pfam PF03108 MuDR family transposase (MuDr-element domain)
	AT1G53860	Remorin family protein
	AT2G38260	pseudogene, similar to carboxyl transferase alpha subunit, similar to GB:U34392, however, a substitution at base 93910 in our sequence causes a stop codon in the coding region. We sequenced four clones in that region which all confirm the substitution.
	AT2G39380	exocyst subunit exo70 family protein H2 (EXO70H2)
	AT2G01905	cyclin J18 (CYCJ18)
	AT3G59900	AUXIN-REGULATED GENE INVOLVED IN ORGAN SIZE (ARGOS)
	AT4G17570	GATA transcription factor 26 (GATA26)
	AT5G53300	ubiquitin-conjugating enzyme 10 (UBC10)
	AT5G09750	HECATE 3 (HEC3)
	AT5G62430	cycling DOF factor 1 (CDF1)
	AT5G08160	serine/threonine protein kinase 3 (PK3)
	AT3G22810	FUNCTIONS IN: phosphoinositide binding
	AT5G28530	FAR1-related sequence 10 (FRS10)
	AT5G12010	unknown protein
	AT5G09350	phosphatidylinositol 4-OH kinase beta2 (PI-4KBETA2)
	AT1G51820	Leucine-rich repeat protein kinase family protein
	AT1G52905	unknown protein
	AT1G68390	Core-2/I-branching beta-1,6-N-acetylglucosaminyltransferase family protein
	AT3G29636	transferase-related
	AT5G25250	SPFH/Band 7/PHB domain-containing membrane-associated protein family
	AT4G36050	endonuclease/exonuclease/phosphatase family protein
	AT3G13730	or the conversion of cathasterone (CT) to TE, and/or 6-deoxocathasterone (6-deoxoCT) to 6-deoxoTE. Recently, CYP90D1 was shown to catalyse the C-23 hydroxylation of several brassinosteroids (the enzyme has a broad specificity for 22-hydroxylated substrates). Member of the CYP90C CYP450 family. Similar to Cytochrome P450 90C1 (ROT3).
	AT3G27415	unknown protein
	AT5G40900	Nucleotide-diphospho-sugar transferase family protein
	AT5G56250	HAPLESS 8 (HAP8)
	AT3G24050	GATA transcription factor 1 (GATA1)
	AT3G56050	Protein kinase family protein
	AT1G28130	GH3.17
	AT3G14930	HEME1
	AT5G11590	TINY2 (TINY2)
	AT4G17880	Basic helix-loop-helix (bHLH) DNA-binding family protein
	AT2G43500	Plant regulator RWP-RK family protein
	AT5G02430	Transducin/WD40 repeat-like superfamily protein
	AT3G42473	low-molecular-weight cysteine-rich 47 (LCR47)
	AT1G35580	cytosolic invertase 1 (CINV1)
	AT2G45161	unknown protein
	AT1G51220	WIP domain protein 5 (WIP5)
	AT1G04420	NAD(P)-linked oxidoreductase superfamily protein
	AT2G35690	acyl-CoA oxidase 5 (ACX5)
	AT2G27250	Kondo et al., Science 2006, 313:845). Ohyama et al. (2009) later reported that the active mature CLV3 is a 13-amino-acid arabinosylated glycopeptide (Nature Chemical Biology, 5:578). CLV3 binds the ectodomain of the CLAVATA1 (CLV1) receptor-kinase. Regulates shoot and floral meristem development. Required for CLAVATA1 receptor-like kinase assembly into a signaling complex that includes KAPP and a…
	AT4G22690	cytochrome P450, family 706, subfamily A, polypeptide 1 (CYP706A1)
	AT5G06980	unknown protein
	AT5G02880	ubiquitin-protein ligase 4 (UPL4)
	AT1G23147	RALF-like 3 (RALFL3)
	AT5G07280	EXCESS MICROSPOROCYTES1 (EMS1)
	AT1G04430	S-adenosyl-L-methionine-dependent methyltransferases superfamily protein
	AT2G28315	Nucleotide/sugar transporter family protein
	AT5G46600	Aluminium activated malate transporter family protein
	AT1G07940	GTP binding Elongation factor Tu family protein
	AT2G18876	Afadin/alpha-actinin-binding protein
	AT5G22850	Eukaryotic aspartyl protease family protein
	AT2G37180	RESPONSIVE TO DESICCATION 28 (RD28)
	AT1G34150	Pseudouridine synthase family protein
	AT3G23300	S-adenosyl-L-methionine-dependent methyltransferases superfamily protein
	AT5G62470	myb domain protein 96 (MYB96)
	AT5G15640	Mitochondrial substrate carrier family protein
	AT2G32460	myb domain protein 101 (MYB101)
	AT3G23150	ethylene response 2 (ETR2)
	AT3G42110	similar to unknown protein [Arabidopsis thaliana] (TAIR:AT1G35920.1)
	AT5G43920	transducin family protein / WD-40 repeat family protein
	AT2G15620	nitrite reductase 1 (NIR1)
	AT3G02010	Pentatricopeptide repeat (PPR) superfamily protein
	AT3G55640	Mitochondrial substrate carrier family protein
	AT3G49670	BARELY ANY MERISTEM 2 (BAM2)
	AT2G39230	LATERAL ORGAN JUNCTION (LOJ)
	AT5G19020	mitochondrial editing factor 18 (MEF18)
	AT1G06000	UDP-Glycosyltransferase superfamily protein
	AT2G34710	PHABULOSA (PHB)
	AT1G37113	unknown protein
	AT5G23640	unknown protein
	AT5G43810	ZWILLE (ZLL)
	AT2G18500	ovate family protein 7 (OFP7)
	AT5G46180	ornithine-delta-aminotransferase (DELTA-OAT)
	AT4G36920	APETALA 2 (AP2)
	AT5G40450	unknown protein
	AT4G19985	Acyl-CoA N-acyltransferases (NAT) superfamily protein
	AT1G73965	CLAVATA3/ESR-RELATED 13 (CLE13)
	AT3G19035	unknown protein
	AT2G30032	unknown protein
	AT5G20680	TRICHOME BIREFRINGENCE-LIKE 16 (TBL16)
	AT1G70000	myb-like transcription factor family protein
	AT3G12690	AGC kinase 1.5 (AGC1.5)
	AT2G04110	expressed protein
	AT1G49330	hydroxyproline-rich glycoprotein family protein
	AT5G56000	HEAT SHOCK PROTEIN 81.4 (Hsp81.4)
	AT5G58890	AGAMOUS-like 82 (AGL82)
	AT3G12890	activator of spomin::LUC2 (ASML2)
	AT3G16150	N-terminal nucleophile aminohydrolases (Ntn hydrolases) superfamily protein
	AT3G22180	DHHC-type zinc finger family protein
	AT5G46910	Transcription factor jumonji (jmj) family protein / zinc finger (C5HC2 type) family protein
	AT1G53210	sodium/calcium exchanger family protein / calcium-binding EF hand family protein
	AT2G40650	PRP38 family protein
	AT1G68945	unknown protein
	AT5G59810	SBT5.4
	AT5G56975	tRNA-Val (anticodon: CAC)
	AT2G35612	FUNCTIONS IN: molecular_function unknown
	AT2G35470	unknown protein
	AT3G16250	NDH-dependent cyclic electron flow 1 (NDF4)
	AT5G08391	Protein of unknown function (DUF 3339)
	AT5G02530	RNA-binding (RRM/RBD/RNP motifs) family protein
	AT3G20490	unknown protein
	AT2G19180	unknown protein
	AT2G05300	0
	AT5G33232	Mutator-like transposase family, has a 1.0e-81 P-value blast match to Q9SI25 /181-349 Pfam PF03108 MuDR family transposase (MuDr-element domain)
	AT1G07610	metallothionein 1C (MT1C)
	AT4G15100	serine carboxypeptidase-like 30 (scpl30)
	AT1G61930	Protein of unknown function, DUF584
	AT2G40800	unknown protein
	AT2G39681	Trans-acting siRNA primary transcript. RDR6-dependent trans-acting siRNA-generating locus. Regulated by miR173. Produces at least four distinct ta-siRNAs directed against PPR genes.
	AT1G77110	PIN-FORMED 6 (PIN6)
	AT1G10657	Plant protein 1589 of unknown function
	AT4G29080	phytochrome-associated protein 2 (PAP2)
	AT1G48960	Adenine nucleotide alpha hydrolases-like superfamily protein
	AT2G32020	Acyl-CoA N-acyltransferases (NAT) superfamily protein
	AT1G79260	CONTAINS InterPro DOMAIN/s: Domain of unknown function DUF1794 (InterPro:IPR014878)
	AT3G19550	unknown protein
	AT5G38975	copia-like retrotransposon family, has a 1.0e-15 P-value blast match to GB:CAA30503 pol polypeptide (Ty1_Copia-element) (Drosophila melanogaster)
	AT3G26820	Esterase/lipase/thioesterase family protein
	AT3G56340	Ribosomal protein S26e family protein
	AT2G30695	FUNCTIONS IN: molecular_function unknown
	AT5G65280	GCR2-like 1 (GCL1)
	AT2G26100	Galactosyltransferase family protein
	AT5G01080	Beta-galactosidase related protein
	AT1G12560	expansin A7 (EXPA7)
	AT5G65630	global transcription factor group E7 (GTE7)
	AT1G13600	basic leucine-zipper 58 (bZIP58)
	AT5G44120	CRUCIFERINA (CRA1)
	AT5G47040	lon protease 2 (LON2)
	AT1G28190	unknown protein
	AT3G03670	Peroxidase superfamily protein
	AT1G67480	Galactose oxidase/kelch repeat superfamily protein
	AT4G15560	CLOROPLASTOS ALTERADOS 1 (CLA1)
	AT4G26100	casein kinase 1 (CK1)
	AT2G18960	H(+)-ATPase 1 (HA1)
	AT5G48060	C2 calcium/lipid-binding plant phosphoribosyltransferase family protein
	AT5G67180	target of early activation tagged (EAT) 3 (TOE3)
	AT5G05300	unknown protein
	AT1G08090	nitrate transporter 2:1 (NRT2:1)
	AT1G11930	Predicted pyridoxal phosphate-dependent enzyme, YBL036C type
	AT5G05560	EMBRYO DEFECTIVE 2771 (EMB2771)
	AT5G16630	RAD4
	AT5G64210	alternative oxidase 2 (AOX2)
	AT1G13220	LITTLE NUCLEI2 (LINC2)
	AT2G05790	O-Glycosyl hydrolases family 17 protein
	AT4G12330	cytochrome P450, family 706, subfamily A, polypeptide 7 (CYP706A7)
	AT5G16170	Core-2/I-branching beta-1,6-N-acetylglucosaminyltransferase family protein
	AT3G22961	Paired amphipathic helix (PAH2) superfamily protein
	AT5G43850	ARD4
	AT3G27510	Cysteine/Histidine-rich C1 domain family protein
	AT3G55430	O-Glycosyl hydrolases family 17 protein
	AT5G16140	Peptidyl-tRNA hydrolase family protein
	AT5G20950	Glycosyl hydrolase family protein
	AT1G21910	Integrase-type DNA-binding superfamily protein
	AT5G09430	alpha/beta-Hydrolases superfamily protein
	AT4G32880	homeobox gene 8 (HB-8)
	AT3G16857	response regulator 1 (RR1)
	AT5G18320	ARM repeat superfamily protein
	AT3G28690	Protein kinase superfamily protein
	AT5G54400	S-adenosyl-L-methionine-dependent methyltransferases superfamily protein
	AT2G23300	Leucine-rich repeat protein kinase family protein
	AT5G41770	crooked neck protein, putative / cell cycle protein, putative
	AT4G31510	unknown protein
	AT1G71002	Encodes a microRNA that targets several MYB family members. MicroRNAs are regulatory RNAs with a mature length of ~21-nucleotides that are processed from hairpin precursors by Dicer-like enzymes. MicroRNAs can negatively regulate gene expression by attenuating translation or by directing mRNA cleavage. Mature sequence: UUUCGUUGUCUGUUCGACCUU
	AT3G16800	Protein phosphatase 2C family protein
	AT1G19220	auxin response factor 19 (ARF19)
	AT2G02730	Protein of unknown function (DUF1664)
	AT5G66770	GRAS family transcription factor
	AT2G22250	aspartate aminotransferase (AAT)
	AT1G13330	Arabidopsis Hop2 homolog (AHP2)
	AT3G28955	pseudogene, hypothetical protein, contains similarity to many putative replication proteins, A1
	AT1G23970	Protein of unknown function (DUF626)
	AT4G14580	CBL-interacting protein kinase 4 (CIPK4)
	AT3G52470	Late embryogenesis abundant (LEA) hydroxyproline-rich glycoprotein family
	AT4G00885	Encodes a microRNA that targets several HD-ZIPIII family members including PHV, PHB, REV, ATHB-8, and ATHB-15. MicroRNAs are regulatory RNAs with a mature length of ~21-nucleotides that are processed from hairpin precursors by Dicer-like enzymes. MicroRNAs can negatively regulate gene expression by attenuating translation or by directing mRNA cleavage.Mature sequence: UCGGACCAGGCUUCAUCCCC
	AT3G62260	Protein phosphatase 2C family protein
	AT1G42970	glyceraldehyde-3-phosphate dehydrogenase B subunit (GAPB)
	AT5G35076	non-LTR retrotransposon family (LINE), has a 1.4e-45 P-value blast match to GB:AAA39398 ORF2 (Mus musculus) (LINE-element)
	AT4G30620	Uncharacterised BCR, YbaB family COG0718
	AT5G24910	cytochrome P450, family 714, subfamily A, polypeptide 1 (CYP714A1)
	AT3G56770	basic helix-loop-helix (bHLH) DNA-binding superfamily protein
	AT5G08150	SUPPRESSOR OF PHYTOCHROME B 5 (SOB5)
	AT1G34320	Protein of unknown function (DUF668)
	AT3G49780	phytosulfokine 4 precursor (PSK4)
	AT2G35340	maternal effect embryo arrest 29 (MEE29)
	AT3G14950	tetratricopetide-repeat thioredoxin-like 2 (TTL2)
	AT3G23250	myb domain protein 15 (MYB15)
	AT4G17310	unknown protein
	AT5G53890	phytosylfokine-alpha receptor 2 (PSKR2)
	AT5G50130	NAD(P)-binding Rossmann-fold superfamily protein
	AT1G63920	pseudogene, similar to putative AP endonuclease/reverse transcriptase, blastp match of 35% identity and 1.4e-51 P-value to GP|21952510|gb|AAM82604.1|AF525305_2|AF525305 putative AP endonuclease/reverse transcriptase {Brassica napus}
	AT1G48280	hydroxyproline-rich glycoprotein family protein
	AT1G69560	myb domain protein 105 (MYB105)
	AT2G24270	the enzyme has not been purified to confirm activity.
	AT5G39660	cycling DOF factor 2 (CDF2)
	AT1G79410	organic cation/carnitine transporter5 (5-Oct)
	AT1G56345	Pseudouridine synthase family protein
	AT2G47160	REQUIRES HIGH BORON 1 (BOR1)
	AT1G15860	CONTAINS InterPro DOMAIN/s: Defective-in-cullin neddylation protein (InterPro:IPR014764), Protein of unknown function DUF298 (InterPro:IPR005176)
	AT5G56300	gibberellic acid methyltransferase 2 (GAMT2)
	AT4G27740	Yippee family putative zinc-binding protein
	AT5G38705	gypsy-like retrotransposon family, has a 4.4e-305 P-value blast match to GB:AAD27547 polyprotein (Gypsy_Ty3-element) (Oryza sativa subsp. indica)
	AT2G02830	copia-like retrotransposon family, has a 1.3e-37 P-value blast match to GB:CAA72990 open reading frame 2 (Ty1_Copia-element) (Brassica oleracea)
	AT3G42940	BEST Arabidopsis thaliana protein match is: Zinc finger, C3HC4 type (RING finger) family protein (TAIR:AT2G24480.1)
	AT2G45190	ABNORMAL FLORAL ORGANS (AFO)
	AT5G13825	unknown protein
	AT4G35470	plant intracellular ras group-related LRR 4 (PIRL4)
	AT2G01580	unknown protein
	AT1G58070	unknown protein
	AT4G32160	Phox (PX) domain-containing protein
	AT5G67420	LOB domain-containing protein 37 (LBD37)
	AT2G43070	SIGNAL PEPTIDE PEPTIDASE-LIKE 3 (SPPL3)
	AT2G47550	Plant invertase/pectin methylesterase inhibitor superfamily
	AT3G61890	homeobox 12 (HB-12)
	AT3G22190	IQ-domain 5 (IQD5)
	AT3G30180	brassinosteroid-6-oxidase 2 (BR6OX2)
	AT5G58660	2-oxoglutarate (2OG) and Fe(II)-dependent oxygenase superfamily protein
	AT2G18490	C2H2-like zinc finger protein
	AT1G52700	alpha/beta-Hydrolases superfamily protein
	AT3G53360	Tetratricopeptide repeat (TPR)-like superfamily protein
	AT3G57810	Cysteine proteinases superfamily protein
	AT3G26520	tonoplast intrinsic protein 2 (TIP2)
	AT3G44780	Cysteine proteinases superfamily protein
	AT1G13130	Cellulase (glycosyl hydrolase family 5) protein
	AT4G01250	Group II-e. It is involved in regulation of dark induced leaf senescence.
	AT1G79000	histone acetyltransferase of the CBP family 1 (HAC1)
	AT5G19257	unknown protein
	AT5G25130	cytochrome P450, family 71, subfamily B, polypeptide 12 (CYP71B12)
	AT1G27690	Protein of unknown function (DUF620)
	AT1G70540	embryo sac development arrest 24 (EDA24)
	AT3G29190	Terpenoid cyclases/Protein prenyltransferases superfamily protein
	AT1G50460	hexokinase-like 1 (HKL1)
	AT5G56240	BEST Arabidopsis thaliana protein match is: hapless 8 (TAIR:AT5G56250.1)
	AT5G06865	0
	AT5G43660	2-oxoglutarate (2OG) and Fe(II)-dependent oxygenase superfamily protein
	AT3G50660	hydroxylase whose reaction is a rate-limiting step in brassinosteroid biosynthetic pathway. The protein is a member of CYP90B gene family. CLM is an epi-allele with small, compressed rosette, reduced internode length, and reduced fertility, appears in selfed ddm mutant plants possibly due to loss of cytosine methylation. Transcripts accumulate in actively growing tissues, and GUS expression is ne…
	AT1G61560	MILDEW RESISTANCE LOCUS O 6 (MLO6)
	AT5G56120	unknown protein
	AT4G30530	Class I glutamine amidotransferase-like superfamily protein
	AT3G28865	non-LTR retrotransposon family (LINE), has a 5.8e-16 P-value blast match to GB:NP_038603 L1 repeat, Tf subfamily, member 23 (LINE-element) (Mus musculus)
	AT4G39400	BRASSINOSTEROID INSENSITIVE 1 (BRI1)
	AT5G10010	unknown protein
	AT5G57990	ubiquitin-specific protease 23 (UBP23)
	AT3G04380	SUVR4
	AT4G36390	Methylthiotransferase
	AT5G11940	Subtilase family protein
	AT5G64270	splicing factor, putative
	AT5G57110	autoinhibited Ca2+ -ATPase, isoform 8 (ACA8)
	AT2G18850	SET domain-containing protein
	AT1G35910	Haloacid dehalogenase-like hydrolase (HAD) superfamily protein
	AT2G01850	endoxyloglucan transferase A3 (EXGT-A3)
	AT3G47980	Integral membrane HPP family protein
	AT3G45260	C2H2-like zinc finger protein
	AT2G03505	Carbohydrate-binding X8 domain superfamily protein
	AT4G01550	NAC domain containing protein 69 (NAC069)
	AT3G07630	ed in the Arabidopsis genome: ADT1 [At1g11790]
	AT1G32440	plastidial pyruvate kinase 3 (PKp3)
	AT1G60150	pseudogene, similar to putative AP endonuclease/reverse transcriptase, blastp match of 28% identity and 3.6e-07 P-value to GP|21952510|gb|AAM82604.1|AF525305_2|AF525305 putative AP endonuclease/reverse transcriptase {Brassica napus}
	AT3G16840	P-loop containing nucleoside triphosphate hydrolases superfamily protein
	AT4G12423	copia-like retrotransposon family, has a 4.8e-26 P-value blast match to GB:AAA57005 Hopscotch polyprotein (Ty1_Copia-element) (Zea mays)
	AT5G46050	peptide transporter 3 (PTR3)
	AT3G49210	O-acyltransferase (WSD1-like) family protein
	AT5G46580	pentatricopeptide (PPR) repeat-containing protein
	AT2G42600	phosphoenolpyruvate carboxylase 2 (PPC2)
	AT3G27400	Pectin lyase-like superfamily protein
	AT5G11870	Alkaline phytoceramidase (aPHC)
	AT3G60670	PLATZ transcription factor family protein
	AT3G05152	0
	AT5G44572	unknown protein
	AT1G53023	Ubiquitin-conjugating enzyme family protein
	AT4G29930	basic helix-loop-helix (bHLH) DNA-binding superfamily protein
	AT3G50860	Clathrin adaptor complex small chain family protein
	AT4G04293	pseudogene, similar to P0703B11.15, blastp match of 38% identity and 2.2e-25 P-value to GP|18844826|dbj|BAB85296.1||AP003302 P0703B11.15 {Oryza sativa (japonica cultivar-group)}
	AT2G39330	jacalin-related lectin 23 (JAL23)
	AT5G59150	RAB GTPase homolog A2D (RABA2D)
	AT2G41130	basic helix-loop-helix (bHLH) DNA-binding superfamily protein
	AT3G52940	FACKEL (FK)
	AT3G17070	Peroxidase family protein
	AT2G38960	endoplasmic reticulum oxidoreductins 2 (ERO2)
	AT5G52250	Transducin/WD40 repeat-like superfamily protein
	AT5G59790	CONTAINS InterPro DOMAIN/s: Protein of unknown function DUF966 (InterPro:IPR010369), Uncharacterised conserved protein UCP031043 (InterPro:IPR021182)
	AT2G42580	tetratricopetide-repeat thioredoxin-like 3 (TTL3)
	AT5G28145	copia-like retrotransposon family, has a 4.1e-195 P-value blast match to GB:AAA57005 Hopscotch polyprotein (Ty1_Copia-element) (Zea mays)
	AT3G19010	2-oxoglutarate (2OG) and Fe(II)-dependent oxygenase superfamily protein
	AT4G36290	compromised recognition of TCV 1 (CRT1)
	AT5G64900	precursor of peptide 1 (PROPEP1)
	AT4G20250	unknown protein
	AT5G50460	secE/sec61-gamma protein transport protein
	AT1G64060	respiratory burst oxidase protein F (RBOH F)
	AT5G59090	subtilase 4.12 (SBT4.12)
	AT5G20830	sucrose synthase 1 (SUS1)
	AT1G79160	unknown protein
	AT5G16680	RING/FYVE/PHD zinc finger superfamily protein
	AT5G13820	telomeric DNA binding protein 1 (TBP1)
	AT4G15550	indole-3-acetate beta-D-glucosyltransferase (IAGLU)
	AT3G63095	Tetratricopeptide repeat (TPR)-like superfamily protein
	AT1G78240	TUMOROUS SHOOT DEVELOPMENT 2 (TSD2)
	AT3G19860	basic Helix-Loop-Helix 121 (bHLH121)
	AT5G18600	Thioredoxin superfamily protein
	AT3G05630	phospholipase D P2 (PLDP2)
	AT1G44608	unknown protein
	AT3G16380	contains InterPro entry IPR000504: RNA-binding region RNP-1 (RNA recognition motif) (RRM). Member of the class III family of PABP proteins.
	AT1G12730	GPI transamidase subunit PIG-U
	AT1G29640	Protein of unknown function, DUF584
	AT2G42620	MORE AXILLARY BRANCHES 2 (MAX2)
	AT2G19020	ralf-like 10 (RALFL10)
	AT2G01918	PsbQ-like 3 (PQL3)
	AT2G19980	CAP (Cysteine-rich secretory proteins, Antigen 5, and Pathogenesis-related 1 protein) superfamily protein
	AT3G16850	Pectin lyase-like superfamily protein
	AT1G15560	CACTA-like transposase family (Ptta/En/Spm), has a 3.8e-130 P-value blast match to At1g15560.1/58-302 CACTA-like transposase family (Ptta/En/Spm) (CACTA-element) (Arabidopsis thaliana)
	AT3G22460	O-acetylserine (thiol) lyase (OAS-TL) isoform A2 (OASA2)
	AT5G04330	Cytochrome P450 superfamily protein
	AT5G62480	glutathione S-transferase tau 9 (GSTU9)
	AT1G69890	CONTAINS InterPro DOMAIN/s: Protein of unknown function DUF569 (InterPro:IPR007679), Actin cross-linking (InterPro:IPR008999)
	AT1G49930	BEST Arabidopsis thaliana protein match is: Alanyl-tRNA synthetase, class IIc (TAIR:AT5G22800.1)
	AT4G39840	unknown protein
	AT3G58730	vacuolar ATP synthase subunit D (VATD) / V-ATPase D subunit / vacuolar proton pump D subunit (VATPD)
	AT5G12910	Histone superfamily protein
	AT2G23610	methyl esterase 3 (MES3)
	AT5G67260	Encode CYCD3
	AT5G40380	cysteine-rich RLK (RECEPTOR-like protein kinase) 42 (CRK42)
	AT1G50010	tubulin alpha-2 chain (TUA2)
	AT2G18010	SAUR-like auxin-responsive protein family
	AT2G33180	unknown protein
	AT5G06330	Late embryogenesis abundant (LEA) hydroxyproline-rich glycoprotein family
	AT3G02020	aspartate kinase 3 (AK3)
	AT4G26483	nicotianamine synthases
	AT1G15460	REQUIRES HIGH BORON 4 (BOR4)
	AT5G10070	RNase L inhibitor protein-related
	AT3G07890	Ypt/Rab-GAP domain of gyp1p superfamily protein
	AT1G53070	Legume lectin family protein
	AT5G65140	Haloacid dehalogenase-like hydrolase (HAD) superfamily protein
	AT1G33709	unknown protein
	AT2G10970	Plant invertase/pectin methylesterase inhibitor superfamily protein
	AT4G22820	A20/AN1-like zinc finger family protein
	AT1G53170	ethylene response factor 8 (ERF8)
	AT1G72220	RING/U-box superfamily protein
	AT1G15090	tRNA-Asn (anticodon: GTT)
	AT1G49320	unknown seed protein like 1 (USPL1)
	AT2G20810	galacturonosyltransferase 10 (GAUT10)
	AT5G35700	fimbrin-like protein 2 (FIM2)
	AT2G15740	C2H2-like zinc finger protein
	AT3G23510	Cyclopropane-fatty-acyl-phospholipid synthase
	AT2G01610	Plant invertase/pectin methylesterase inhibitor superfamily protein
	AT4G23010	UDP-galactose transporter 2 (UTR2)
	AT5G19090	Heavy metal transport/detoxification superfamily protein
	AT2G29320	NAD(P)-binding Rossmann-fold superfamily protein
	AT3G14075	0
	AT4G36900	related to AP2 10 (RAP2.10)
	AT2G23560	methyl esterase 7 (MES7)
	AT3G47700	maigo2 (MAG2)
	AT5G01950	Leucine-rich repeat protein kinase family protein
	AT3G24650	ABA INSENSITIVE 3 (ABI3)
	AT5G41900	alpha/beta-Hydrolases superfamily protein
	AT3G27785	myb domain protein 118 (MYB118)
	AT2G02810	UDP-galactose transporter 1 (UTR1)
	AT5G44150	unknown protein
	AT5G21280	hydroxyproline-rich glycoprotein family protein
	AT2G23460	extra-large G-protein 1 (XLG1)
	AT1G66690	S-adenosyl-L-methionine-dependent methyltransferases superfamily protein
	AT2G18070	unknown protein
	AT1G73600	S-adenosyl-L-methionine-dependent methyltransferases superfamily protein
	AT3G21890	B-box type zinc finger family protein
	AT3G57040	response regulator 9 (ARR9)
	AT5G42635	glycine-rich protein
	AT5G14780	formate dehydrogenase (FDH)
	AT3G03150	unknown protein
	AT2G05935	non-LTR retrotransposon family (LINE), has a 3.9e-28 P-value blast match to GB:NP_038607 L1 repeat, Tf subfamily, member 9 (LINE-element) (Mus musculus)
	AT3G44955	tRNA-Gly (anticodon: TCC)
	AT1G69850	nitrate transporter 1:2 (NRT1:2)
	AT5G17560	BolA-like family protein
	AT3G52450	plant U-box 22 (PUB22)
	AT5G62340	Plant invertase/pectin methylesterase inhibitor superfamily protein
	AT3G53780	RHOMBOID-like protein 4 (RBL4)
	AT5G49510	prefoldin 3 (PFD3)
	AT3G44935	BEST Arabidopsis thaliana protein match is: Pentatricopeptide repeat (PPR) superfamily protein (TAIR:AT5G28420.1)
	AT2G28507	unknown protein
	AT4G21910	MATE efflux family protein
	AT2G18700	trehalose phosphatase/synthase 11 (TPS11)
	AT2G03430	Ankyrin repeat family protein
	AT5G09876	unknown protein
	AT2G16630	Pollen Ole e 1 allergen and extensin family protein
	AT4G28720	YUCCA 8 (YUC8)
	AT4G16267	0
	AT2G42040	CONTAINS InterPro DOMAIN/s: WRC (InterPro:IPR014977)
	AT1G35501	Encodes a microRNA that targets MET2. MicroRNAs are regulatory RNAs with a mature length of ~21-nucleotides that are processed from hairpin precursors by Dicer-like enzymes. MicroRNAs can negatively regulate gene expression by attenuating translation or by directing mRNA cleavage. Mature sequence: UUUGCUUCCAGCUUUUGUCUC
	AT3G01070	early nodulin-like protein 16 (ENODL16)
	AT3G48344	unknown protein
	AT4G09316	copia-like retrotransposon family, has a 6.3e-116 P-value blast match to dbj|BAA78425.1| polyprotein (Arabidopsis thaliana) (AtRE1) (Ty1_Copia-element)
	AT5G61910	DCD (Development and Cell Death) domain protein
	AT1G69270	receptor-like protein kinase 1 (RPK1)
	AT1G19835	Plant protein of unknown function (DUF869)
	AT1G69526	S-adenosyl-L-methionine-dependent methyltransferases superfamily protein
	AT3G60520	unknown protein
	AT5G62680	Major facilitator superfamily protein
	AT2G09795	0
	AT2G18480	Major facilitator superfamily protein
	AT2G43290	multicopy suppressors of snf4 deficiency in yeast 3 (MSS3)
	AT1G74940	Protein of unknown function (DUF581)
	AT1G37140	phylogenetic analysis revealed that it belongs to the fourth clade of mei2-like proteins, with conserved C-terminal RNA recognition motif (RRM) only.
	AT5G24580	Heavy metal transport/detoxification superfamily protein
	AT3G57110	unknown protein
	AT5G24890	unknown protein
	AT4G19870	Galactose oxidase/kelch repeat superfamily protein
	AT2G02147	low-molecular-weight cysteine-rich 73 (LCR73)
	AT5G53680	RNA-binding (RRM/RBD/RNP motifs) family protein
	AT2G22920	serine carboxypeptidase-like 12 (SCPL12)
	AT1G32160	Protein of unknown function (DUF760)
	AT1G18265	Protein of unknown function, DUF593
	AT2G45440	dihydrodipicolinate synthase (DHDPS2)
	AT1G13360	unknown protein
	AT3G29970	B12D protein
	AT2G40081	unknown protein
	AT4G22980	FUNCTIONS IN: molecular_function unknown
	AT5G16120	alpha/beta-Hydrolases superfamily protein
	AT3G55110	ABC-2 type transporter family protein
	AT3G44950	glycine-rich protein
	AT5G59550	zinc finger (C3HC4-type RING finger) family protein
	AT2G02950	phytochrome kinase substrate 1 (PKS1)
	AT3G61790	Protein with RING/U-box and TRAF-like domains
	AT3G24100	Uncharacterised protein family SERF
	AT4G04330	Chaperonin-like RbcX protein
	AT2G33290	SU(VAR)3-9 homolog 2 (SUVH2)
	AT3G03530	non-specific phospholipase C4 (NPC4)
	AT5G46770	unknown protein
	AT3G18990	REDUCED VERNALIZATION RESPONSE 1 (VRN1)
	AT1G21830	unknown protein
	AT3G56880	VQ motif-containing protein
	AT5G27770	Ribosomal L22e protein family
	AT3G20640	basic helix-loop-helix (bHLH) DNA-binding superfamily protein
	AT4G29130	hexokinase 1 (HXK1)
	AT1G78860	contains Pfam profile PF01453: Lectin (probable mannose binding) but not the protein kinase domain of the Z. mays protein
	AT5G25180	cytochrome P450, family 71, subfamily B, polypeptide 14 (CYP71B14)
	AT2G33110	vesicle-associated membrane protein 723 (VAMP723)
	AT2G47270	Encodes UPBEAT1 (UPB1), a transcription factor with a bHLH domain. Regulates the expression of a set of peroxidases that modulate the balance of reactive oxygen species (ROS) between the zones of cell proliferation and the zone of cell elongation where differentiation begins. Disruption of UPB1 activity alters this ROS balance, leading to a delay in the onset of differentiation.
	AT1G21010	unknown protein
	AT5G61130	plasmodesmata callose-binding protein 1 (PDCB1)
	AT5G11970	Protein of unknown function (DUF3511)
	AT3G25660	Amidase family protein
	AT2G17290	calcium dependent protein kinase 6 (CPK6)
	AT3G13510	Protein of Unknown Function (DUF239)
	AT1G50480	10-formyltetrahydrofolate synthetase (THFS)
	AT2G04135	similar to unknown protein [Arabidopsis thaliana] (TAIR:AT5G33303.1)
	AT2G07040	PRK2A
	AT5G11650	alpha/beta-Hydrolases superfamily protein
	AT5G01800	saposin B domain-containing protein
	AT3G61850	dof affecting germination 1 (DAG1)
	AT5G21120	ETHYLENE-INSENSITIVE3-like 2 (EIL2)
	AT5G07200	gibberellin 20-oxidase 3 (GA20OX3)
	AT5G27730	Protein of unknown function (DUF1624)
	AT4G16250	phytochrome D (PHYD)
	AT5G22570	Group III
	AT1G34245	EPIDERMAL PATTERNING FACTOR 2 (EPF2)
	AT3G17510	CBL-interacting protein kinase 1 (CIPK1)
	AT4G03415	Protein phosphatase 2C family protein
	AT2G16280	3-ketoacyl-CoA synthase 9 (KCS9)
	AT5G20340	beta-1,3-glucanase 5 (BG5)
	AT5G07310	Integrase-type DNA-binding superfamily protein
	AT3G61260	Remorin family protein
	AT5G48950	Thioesterase superfamily protein
	AT3G29034	unknown protein
	AT1G15100	RING-H2 finger A2A (RHA2A)
	AT1G05960	ARM repeat superfamily protein
	AT5G34450	similar to unknown protein [Arabidopsis thaliana] (TAIR:AT2G05087.1)
	AT1G52190	Major facilitator superfamily protein
	AT1G67100	LOB domain-containing protein 40 (LBD40)
	AT5G17810	WUSCHEL related homeobox 12 (WOX12)
	AT5G66750	chromatin remodeling 1 (CHR1)
	AT4G21362	Encodes a microRNA of unknown function. MicroRNAs are regulatory RNAs with a mature length of ~21-nucleotides that are processed from hairpin precursors by Dicer-like enzymes. MicroRNAs can negatively regulate gene expression by attenuating translation or by directing mRNA cleavage. Mature sequence: UUGAACAUGGUUUAUUAGGAA
	AT3G56870	unknown protein
	AT4G37780	myb domain protein 87 (MYB87)
	AT1G72210	basic helix-loop-helix (bHLH) DNA-binding superfamily protein
	AT3G06483	subunit of the pyruvate dehydrogenase complex (PDC) on a Ser residue using ATP as a phosphate donor. PDK is a unique type of protein kinase having a His-kinase-like sequence but Ser-kinase activity. Site-directed mutagenesis and structural analysis indicate that PDK belongs to the GHKL superfamily.
	AT4G21340	B70
	AT5G65670	indole-3-acetic acid inducible 9 (IAA9)
	AT5G64260	EXORDIUM like 2 (EXL2)
	AT5G12460	Protein of unknown function (DUF604)
	AT1G30825	DISTORTED TRICHOMES 2 (DIS2)
	AT2G23150	like its homolog Atnramp4, localized in vacuolar membrane. Seedlings of double mutant, atnramp3-1 atnramp4-1, were arrested at early germination.
	AT3G61460	brassinosteroid-responsive RING-H2 (BRH1)
	AT5G02580	Plant protein 1589 of unknown function
	AT2G16365	F-box family protein
	AT2G46680	homeobox 7 (HB-7)
	AT1G71210	Pentatricopeptide repeat (PPR) superfamily protein
	AT2G29960	cyclophilin 5 (CYP5)
	AT4G07820	CAP (Cysteine-rich secretory proteins, Antigen 5, and Pathogenesis-related 1 protein) superfamily protein
	AT1G80360	Pyridoxal phosphate (PLP)-dependent transferases superfamily protein
	AT1G59940	response regulator 3 (ARR3)
	AT1G58440	XF1
	AT1G79170	unknown protein
	AT4G36280	Histidine kinase-, DNA gyrase B-, and HSP90-like ATPase family protein
	AT2G05000	similar to unknown protein [Arabidopsis thaliana] (TAIR:AT3G47320.1)
	AT4G22680	myb domain protein 85 (MYB85)
	AT3G63200	PATATIN-like protein 9 (PLP9)
	AT3G11110	RING/U-box superfamily protein
	AT3G53190	Pectin lyase-like superfamily protein
	AT4G22540	OSBP(oxysterol binding protein)-related protein 2A (ORP2A)
	AT2G35260	unknown protein
	AT5G67390	unknown protein
	AT2G41560	autoinhibited Ca(2+)-ATPase, isoform 4 (ACA4)
	AT5G47480	RGPR-related
	AT3G11600	unknown protein
	AT5G55920	OLIGOCELLULA 2 (OLI2)
	AT3G53530	Chloroplast-targeted copper chaperone protein
	AT4G30960	SOS3-interacting protein 3 (SIP3)
	AT2G41230	unknown protein
	AT2G36120	DEFECTIVELY ORGANIZED TRIBUTARIES 1 (DOT1)
	AT2G28500	LOB domain-containing protein 11 (LBD11)
	AT2G45500	AAA-type ATPase family protein
	AT2G15660	AGAMOUS-like 95 (AGL95)
	AT1G70370	polygalacturonase 2 (PG2)
	AT3G47550	RING/FYVE/PHD zinc finger superfamily protein
	AT5G01380	Homeodomain-like superfamily protein
	AT3G23570	alpha/beta-Hydrolases superfamily protein
	AT2G43390	unknown protein
	AT5G63410	Leucine-rich repeat protein kinase family protein
	AT2G22750	basic helix-loop-helix (bHLH) DNA-binding superfamily protein
	AT5G27925	copia-like retrotransposon family, has a 9.0e-249 P-value blast match to GB:AAC02666 polyprotein (Ty1_Copia-element) (Arabidopsis thaliana)
	AT5G44290	Protein kinase superfamily protein
	AT3G56590	hydroxyproline-rich glycoprotein family protein
	AT5G20330	beta-1,3-glucanase 4 (BETAG4)
	AT2G22850	basic leucine-zipper 6 (bZIP6)
	AT3G05300	Cytidine/deoxycytidylate deaminase family protein
	AT4G17870	PYRABACTIN RESISTANCE 1 (PYR1)
	AT4G01500	NGATHA4 (NGA4)
	AT2G01660	plasmodesmata-located protein 6 (PDLP6)
	AT5G60850	OBF binding protein 4 (OBP4)
	AT5G18760	RING/U-box superfamily protein
	AT5G56061	0
	AT5G03680	PETAL LOSS (PTL)
	AT5G06839	bZIP transcription factor family protein
	AT1G30030	non-LTR retrotransposon family (LINE), has a 3.5e-30 P-value blast match to GB:AAA39398 ORF2 (Mus musculus) (LINE-element)
	AT2G15765	pseudogene, hypothetical protein
	AT5G14760	L-aspartate oxidase (AO)
	AT1G01140	CBL-interacting protein kinase 9 (CIPK9)
	AT2G22760	basic helix-loop-helix (bHLH) DNA-binding superfamily protein
	AT1G32540	lsd one like 1 (LOL1)
	AT1G66160	CYS, MET, PRO, and GLY protein 1 (CMPG1)
	AT4G38910	basic pentacysteine 5 (BPC5)
	AT3G42670	chromatin remodeling 38 (CHR38)
	AT5G59020	Protein of unknown function (DUF3527)
	AT1G51190	PLETHORA 2 (PLT2)
	AT2G20825	ULTRAPETALA 2 (ULT2)
	AT3G47510	unknown protein
	AT3G43402	unknown protein
	AT1G74430	myb domain protein 95 (MYB95)
	AT3G55840	Hs1pro-1 protein
	AT1G73680	alpha dioxygenase (ALPHA DOX2)
	AT1G51290	F-box and associated interaction domains-containing protein
	AT1G73720	SUPPRESSORS OF MEC-8 AND UNC-52 1 (SMU1)
	AT2G17490	copia-like retrotransposon family, has a 9.3e-199 P-value blast match to gb|AAO73521.1| gag-pol polyprotein (Glycine max) (SIRE1) (Ty1_Copia-family)
	AT2G03070	mediator subunit 8 (MED8)
	AT1G06180	myb domain protein 13 (MYB13)
	AT1G35880	unknown protein
	AT1G73580	Calcium-dependent lipid-binding (CaLB domain) family protein
	AT2G05765	snoRNA
	AT2G02760	ubiquiting-conjugating enzyme 2 (UBC2)
	AT2G03700	tRNA-Thr (anticodon: CGT)
	AT1G53633	unknown protein
	AT1G38140	CACTA-like transposase family (Ptta/En/Spm), has a 9.2e-38 P-value blast match to At5g29026.1/8-244 CACTA-like transposase family (Ptta/En/Spm) (CACTA-element) (Arabidopsis thaliana)
	AT5G39980	Tetratricopeptide repeat (TPR)-like superfamily protein
	AT3G55880	sulphate utilization efficiency 4 (SUE4)
	AT3G53150	UDP-glucosyl transferase 73D1 (UGT73D1)
	AT1G32510	NAC domain containing protein 11 (NAC011)
	AT4G36380	ROTUNDIFOLIA 3 (ROT3)
	AT1G22890	unknown protein
	AT3G54150	S-adenosyl-L-methionine-dependent methyltransferases superfamily protein
	AT3G30775	EARLY RESPONSIVE TO DEHYDRATION 5 (ERD5)
	AT2G40230	HXXXD-type acyl-transferase family protein
	AT1G62035	Encodes a microRNA that targets several SCL family members. MicroRNAs are regulatory RNAs with a mature length of ~21-nucleotides that are processed from hairpin precursors by Dicer-like enzymes. MicroRNAs can negatively regulate gene expression by attenuating translation or by directing mRNA cleavage. Mature sequence: UUGAGCCGUGCCAAUAUCACG. Pri-mRNA coordinates for MIR171c (converted to TAIR10 b…
	AT4G00895	ATPase, F1 complex, OSCP/delta subunit protein
	AT1G63100	GRAS family transcription factor
	AT3G55980	salt-inducible zinc finger 1 (SZF1)
	AT5G54530	Protein of unknown function, DUF538
	AT2G40370	laccase 5 (LAC5)
	AT4G10910	unknown protein
	AT1G78090	trehalose-6-phosphate phosphatase (TPPB)
	AT5G09860	THO1
	AT4G18375	RNA-binding KH domain-containing protein
	AT1G67195	MICRORNA 414 (MIR414)
	AT1G63490	transcription factor jumonji (jmjC) domain-containing protein
	AT2G22482	0
	AT4G17765	tRNA-Trp (anticodon: CCA)
	AT3G29170	Eukaryotic protein of unknown function (DUF872)
	AT1G04778	unknown protein
	AT2G21650	MATERNAL EFFECT EMBRYO ARREST 3 (MEE3)
	AT3G22890	ATP sulfurylase 1 (APS1)
	AT4G26200	1-amino-cyclopropane-1-carboxylate synthase 7 (ACS7)
	AT5G44470	BEST Arabidopsis thaliana protein match is: Polynucleotidyl transferase, ribonuclease H-like superfamily protein (TAIR:AT3G23320.1)
	AT1G16530	ASYMMETRIC LEAVES 2-like 9 (ASL9)
	AT5G44190	GOLDEN2-like 2 (GLK2)
	AT4G01410	Late embryogenesis abundant (LEA) hydroxyproline-rich glycoprotein family
	AT5G43415	non-LTR retrotransposon family (LINE), has a 6.5e-36 P-value blast match to GB:NP_038605 L1 repeat, Tf subfamily, member 30 (LINE-element) (Mus musculus)
	AT3G46970	alpha-glucan phosphorylase 2 (PHS2)
	AT2G47430	CYTOKININ-INDEPENDENT 1 (CKI1)
	AT5G57126	copia-like retrotransposon family, has a 6.2e-282 P-value blast match to GB:CAA31653 polyprotein (Ty1_Copia-element) (Arabidopsis thaliana)
	AT1G07140	SIRANBP
	AT1G34300	lectin protein kinase family protein
	AT1G36420	gypsy-like retrotransposon family, has a 0.00011 P-value blast match to GB:AAD22153 polyprotein (Gypsy_Ty3-element) (Sorghum bicolor)
	AT5G53830	VQ motif-containing protein
	AT5G60670	Ribosomal protein L11 family protein
	AT5G61490	Uncharacterised conserved protein (UCP012943)
	AT1G67170	unknown protein
	AT3G22640	PAP85
	AT3G19540	Protein of unknown function (DUF620)
	AT3G16720	TOXICOS EN LEVADURA 2 (ATL2)
	AT5G35753	CONTAINS InterPro DOMAIN/s: Molecular chaperone, heat shock protein, Hsp40, DnaJ (InterPro:IPR015609)
	AT3G15300	VQ motif-containing protein
	AT5G35490	MTO 1 RESPONDING UP 1 (MRU1)
	AT2G43340	Protein of unknown function (DUF1685)
	AT4G12230	alpha/beta-Hydrolases superfamily protein
	AT3G44260	Polynucleotidyl transferase, ribonuclease H-like superfamily protein
	AT5G02440	unknown protein
	AT2G46970	phytochrome interacting factor 3-like 1 (PIL1)
	AT3G01370	CRM family member 2 (CFM2)
	AT5G02020	unknown protein
	AT5G17300	REVEILLE 1 (RVE1)
	AT3G29400	exocyst subunit exo70 family protein E1 (EXO70E1)
	AT3G47960	Major facilitator superfamily protein
	AT3G59210	F-box/RNI-like superfamily protein
	AT5G35630	glutamine synthetase 2 (GS2)
	AT5G26780	serine hydroxymethyltransferase 2 (SHM2)
	AT1G68560	alpha-xylosidase 1 (XYL1)
	AT3G01830	Calcium-binding EF-hand family protein
	AT5G56510	pumilio 12 (PUM12)
	AT3G27170	chloride channel B (CLC-B)
	AT3G57010	Calcium-dependent phosphotriesterase superfamily protein
	AT3G02840	ARM repeat superfamily protein
	AT3G30834	copia-like retrotransposon family, has a 1.2e-90 P-value blast match to GB:CAA31653 polyprotein (Ty1_Copia-element) (Arabidopsis thaliana)
	AT3G47500	cycling DOF factor 3 (CDF3)
	AT1G43724	copia-like retrotransposon family, has a 3.1e-61 P-value blast match to GB:AAC02666 polyprotein (Ty1_Copia-element) (Arabidopsis thaliana)
	AT2G06390	0
	AT1G74660	mini zinc finger 1 (MIF1)
	AT3G52710	unknown protein
	AT5G47390	myb-like transcription factor family protein
	AT1G69310	WRKY DNA-binding protein 57 (WRKY57)
	AT4G15590	non-LTR retrotransposon family (LINE), has a 1.5e-50 P-value blast match to GB:AAA67727 reverse transcriptase (LINE-element) (Mus musculus)
	AT5G16420	Pentatricopeptide repeat (PPR-like) superfamily protein
	AT3G05835	tRNA-Ile (anticodon: TAT)
	AT1G62835	pseudogene, similar to putative AP endonuclease/reverse transcriptase, blastp match of 39% identity and 1.2e-35 P-value to GP|21952510|gb|AAM82604.1|AF525305_2|AF525305 putative AP endonuclease/reverse transcriptase {Brassica napus}
	AT1G73750	Uncharacterised conserved protein UCP031088, alpha/beta hydrolase
	AT5G51040	unknown protein
	AT5G37610	Eukaryotic porin family protein
	AT2G37580	RING/U-box superfamily protein
	AT3G44200	NIMA (never in mitosis, gene A)-related 6 (NEK6)
	AT5G45630	CONTAINS InterPro DOMAIN/s: Protein of unknown function DUF584 (InterPro:IPR007608)
	AT3G49760	basic leucine-zipper 5 (bZIP5)
	AT5G26650	AGAMOUS-like 36 (AGL36)
	AT2G28200	C2H2-type zinc finger family protein
	AT1G78400	Pectin lyase-like superfamily protein
	AT1G67105	0
	AT3G55060	unknown protein
	AT2G36370	ubiquitin-protein ligases
	AT1G24540	cytochrome P450, family 86, subfamily C, polypeptide 1 (CYP86C1)
	AT1G60095	Mannose-binding lectin superfamily protein
	AT3G59290	ENTH/VHS family protein
	AT5G52060	BCL-2-associated athanogene 1 (BAG1)
	AT3G20250	pumilio 5 (PUM5)
	AT2G03730	ACT domain repeat 5 (ACR5)
	AT3G10980	PLAC8 family protein
	AT3G56620	nodulin MtN21 /EamA-like transporter family protein
	AT1G31355	60S ribosomal protein L21 (RPL21D), pseudogene, similar to 60s ribosomal protein L21 GB:Q43291 from (Arabidopsis thaliana)
	AT4G18610	LIGHT SENSITIVE HYPOCOTYLS 9 (LSH9)
	AT3G03760	LOB domain-containing protein 20 (LBD20)
	AT5G60460	Preprotein translocase Sec, Sec61-beta subunit protein
	AT4G32295	unknown protein
	AT4G26640	Group I
	AT3G48530	SNF1-related protein kinase regulatory subunit gamma 1 (KING1)
	AT2G45070	SUPPRESSORS OF SECRETION-DEFECTIVE 61 BETA (SEC61 BETA)
	AT4G04960	Concanavalin A-like lectin protein kinase family protein
	AT2G05820	CACTA-like transposase family (Tnp2/En/Spm), has a 6.4e-71 P-value blast match to gb|AAG52024.1|AC022456_5 Tam1-homologous transposon protein TNP2, putative
	AT1G36160	acetyl-CoA carboxylase 1 (ACC1)
	AT4G37810	unknown protein
	AT4G18010	myo-inositol polyphosphate 5-phosphatase 2 (5PTASE2)
	AT2G16090	ARIADNE 2 (ARI2)
	AT2G03190	SKP1-like 16 (SK16)
	AT2G26300	G protein alpha subunit 1 (GP ALPHA 1)
	AT5G02900	cytochrome P450, family 96, subfamily A, polypeptide 13 (CYP96A13)
	AT3G62730	unknown protein
	AT3G22886	Encodes a microRNA that targets ARF family members ARF6 and ARF8. Essential for fertility of both ovules and anthers. MicroRNAs are regulatory RNAs with a mature length of ~21-nucleotides that are processed from hairpin precursors by Dicer-like enzymes. MicroRNAs can negatively regulate gene expression by attenuating translation or by directing mRNA cleavage. Mature sequence: UGAAGCUGCCAGCAUGAUCU…
	AT1G51690	protein phosphatase 2A 55 kDa regulatory subunit B alpha isoform (B ALPHA)
	AT1G50650	Stigma-specific Stig1 family protein
	AT5G49620	myb domain protein 78 (MYB78)
	AT5G57400	unknown protein
	AT2G44450	beta glucosidase 15 (BGLU15)
	AT3G44160	Outer membrane OMP85 family protein
	AT3G15720	Pectin lyase-like superfamily protein
	AT4G12460	OSBP(oxysterol binding protein)-related protein 2B (ORP2B)
	AT5G03770	KDO transferase A (KDTA)
	AT1G30630	Coatomer epsilon subunit
	AT1G77170	Tetratricopeptide repeat (TPR)-like superfamily protein
	AT2G25970	KH domain-containing protein
	AT2G28790	Pathogenesis-related thaumatin superfamily protein
	AT5G09760	Plant invertase/pectin methylesterase inhibitor superfamily
	AT1G60890	Phosphatidylinositol-4-phosphate 5-kinase family protein
	AT3G63240	DNAse I-like superfamily protein
	AT5G04470	SIAMESE (SIM)
	AT3G17110	pseudogene, glycine-rich protein
	AT1G09420	glucose-6-phosphate dehydrogenase 4 (G6PD4)
	AT1G64120	tRNA-Leu (anticodon: CAA)
	AT3G18950	Transducin/WD40 repeat-like superfamily protein
	AT2G19030	ralf-like 11 (RALFL11)
	AT5G20040	isopentenyltransferase 9 (IPT9)
	AT5G64343	conserved peptide upstream open reading frame 38 (CPuORF38)
	AT2G24500	FZF
	AT5G61850	LEAFY (LFY)
	AT3G27260	global transcription factor group E8 (GTE8)
	AT5G25120	ytochrome p450, family 71, subfamily B, polypeptide 11 (CYP71B11)
	AT1G75450	cytokinin oxidase 5 (CKX5)
	AT2G04680	Cysteine/Histidine-rich C1 domain family protein
	AT1G68735	0
	AT2G05910	Protein of unknown function (DUF567)
	AT4G10845	unknown protein
	AT5G05440	PYRABACTIN RESISTANCE 1-LIKE 5 (PYL5)
	AT5G23230	nicotinamidase 2 (NIC2)
	AT1G79150	binding
	AT5G22875	unknown protein
	AT5G11670	NADP-malic enzyme 2 (NADP-ME2)
	AT3G22360	alternative oxidase 1B (AOX1B)
	AT2G16720	myb domain protein 7 (MYB7)
	AT1G61750	Receptor-like protein kinase-related family protein
	AT3G05210	ERCC1
	AT3G24170	glutathione-disulfide reductase (GR1)
	AT5G12330	LATERAL ROOT PRIMORDIUM 1 (LRP1)
	AT1G76870	BEST Arabidopsis thaliana protein match is: sequence-specific DNA binding transcription factors (TAIR:AT1G21200.1)
	AT4G30610	BRI1 SUPPRESSOR 1 (BRS1)
	AT3G13880	Tetratricopeptide repeat (TPR)-like superfamily protein
	AT5G42170	SGNH hydrolase-type esterase superfamily protein
	AT5G27320	GA INSENSITIVE DWARF1C (GID1C)
	AT3G48060	0
	AT1G36030	F-box family protein
	AT2G02070	indeterminate(ID)-domain 5 (IDD5)
	AT3G16851	unknown protein
	AT2G22426	unknown protein
	AT5G26340	MSS1
	AT3G05110	CONTAINS InterPro DOMAIN/s: Molecular chaperone, heat shock protein, Hsp40, DnaJ (InterPro:IPR015609)
	AT3G48520	cytochrome P450, family 94, subfamily B, polypeptide 3 (CYP94B3)
	AT5G53590	SAUR-like auxin-responsive protein family
	AT3G30122	expressed protein
	AT5G23420	high-mobility group box 6 (HMGB6)
	AT2G37830	pseudogene, glycine-rich protein
	AT1G72570	Integrase-type DNA-binding superfamily protein
	AT3G61820	Eukaryotic aspartyl protease family protein
	AT1G49440	non-LTR retrotransposon family (LINE), has a 3.6e-05 P-value blast match to GB:AAB41224 ORF2 (LINE-element) (Rattus norvegicus)
	AT2G35940	BEL1-like homeodomain 1 (BLH1)
	AT1G18100	E12A11
	AT3G62528	unknown protein
	AT1G06830	Glutaredoxin family protein
	AT4G37750	AINTEGUMENTA (ANT)
	AT5G51060	ROOT HAIR DEFECTIVE 2 (RHD2)
	AT2G47280	Pectin lyase-like superfamily protein
	AT5G15130	Group II-b
	AT5G11540	D-arabinono-1,4-lactone oxidase family protein
	AT1G33130	CACTA-like transposase family (Ptta/En/Spm), has a 1.3e-125 P-value blast match to At5g36655.1/81-333 CACTA-like transposase family (Ptta/En/Spm) (CACTA-element) (Arabidopsis thaliana)
	AT1G47710	Serine protease inhibitor (SERPIN) family protein
	AT5G16550	unknown protein
	AT4G01455	tRNA-Glu (anticodon: TTC)
	AT4G26650	RNA-binding (RRM/RBD/RNP motifs) family protein
	AT3G22150	Tetratricopeptide repeat (TPR)-like superfamily protein
	AT2G23290	myb domain protein 70 (MYB70)
	AT2G44940	Integrase-type DNA-binding superfamily protein
	AT2G01910	ATMAP65-6
	AT1G76140	Prolyl oligopeptidase family protein
	AT3G21700	SGP2
	AT1G04501	unknown protein
	AT1G30610	EMBRYO DEFECTIVE 2279 (EMB2279)
	AT3G17155	Cysteine-rich protein
	AT2G45660	AGAMOUS-like 20 (AGL20)
	AT3G53270	Small nuclear RNA activating complex (SNAPc), subunit SNAP43 protein
	AT2G45170	AUTOPHAGY 8E (ATG8E)
	AT1G49000	unknown protein
	AT3G28120	unknown protein
	AT3G03660	WUSCHEL related homeobox 11 (WOX11)
	AT1G26720	unknown protein
	AT5G22890	C2H2 and C2HC zinc fingers superfamily protein
	AT2G06280	pseudogene, hypothetical protein
	AT3G22910	ATPase E1-E2 type family protein / haloacid dehalogenase-like hydrolase family protein
	AT5G04930	aminophospholipid ATPase 1 (ALA1)
	AT1G59740	Major facilitator superfamily protein
	AT5G44180	Homeodomain-like transcriptional regulator
	AT5G41401	unknown protein
	AT4G16110	response regulator 2 (RR2)
	AT5G25460	Protein of unknown function, DUF642
	AT2G40820	FUNCTIONS IN: molecular_function unknown
	AT5G24030	SLAC1 homologue 3 (SLAH3)
	AT1G63410	Protein of unknown function (DUF567)
	AT2G36410	Family of unknown function (DUF662)
	AT4G26890	mitogen-activated protein kinase kinase kinase 16 (MAPKKK16)
	AT2G03470	ELM2 domain-containing protein
	AT3G50230	Leucine-rich repeat protein kinase family protein
	AT2G23330	copia-like retrotransposon family, has a 3.9e-195 P-value blast match to GB:AAA57005 Hopscotch polyprotein (Ty1_Copia-element) (Zea mays)
	AT2G23440	unknown protein
	AT1G35220	unknown protein
	AT2G36090	F-box family protein
	AT2G22430	homeobox protein 6 (HB6)
	AT1G35750	pumilio 10 (PUM10)
	AT1G36105	Mutator-like transposase family, has a 1.7e-33 P-value blast match to GB:AAA21566 mudrA of transposon="MuDR" (MuDr-element) (Zea mays)
	AT5G42030	ABL interactor-like protein 4 (ABIL4)
	AT3G47520	malate dehydrogenase (MDH)
	AT3G13320	cation exchanger 2 (CAX2)
	AT1G56710	Pectin lyase-like superfamily protein
	AT4G10920	KELP
	AT4G37895	0
	AT2G44798	0
	AT5G04310	Pectin lyase-like superfamily protein
	AT1G31290	ARGONAUTE 3 (AGO3)
	AT3G52840	beta-galactosidase 2 (BGAL2)
	AT3G60640	AUTOPHAGY 8G (ATG8G)
	AT1G49880	Erv1/Alr family protein
	AT3G25805	unknown protein
	AT1G62240	unknown protein
	AT5G54145	unknown protein
	AT1G73440	calmodulin-related
	AT4G39040	RNA-binding CRS1 / YhbY (CRM) domain protein
	AT3G07010	Pectin lyase-like superfamily protein
	AT2G13865	similar to unknown protein [Arabidopsis thaliana] (TAIR:AT1G52840.1)
	AT5G57010	calmodulin-binding family protein
	AT3G48740	Nodulin MtN3 family protein
	AT5G58530	Glutaredoxin family protein
	AT3G60600	vesicle associated protein (VAP)
	AT2G01430	homeobox-leucine zipper protein 17 (HB17)
	AT5G55530	Calcium-dependent lipid-binding (CaLB domain) family protein
	AT5G06260	TLD-domain containing nucleolar protein
	AT2G04590	copia-like retrotransposon family, has a 2.6e-28 P-value blast match to gb|AAG52949.1| gag/pol polyprotein (Endovir1-1) (Arabidopsis thaliana) (Ty1_Copia-family)
	AT1G04960	Protein of unknown function (DUF1664)
	AT5G57340	unknown protein
	AT4G30200	vernalization5/VIN3-like (VEL1)
	AT5G66700	homeobox 53 (HB53)
	AT1G21050	Protein of unknown function, DUF617
	AT2G17950	WUSCHEL (WUS)
	AT2G45430	AT-hook motif nuclear-localized protein 22 (AHL22)
	AT1G32960	SBT3.3
	AT3G49940	LOB domain-containing protein 38 (LBD38)
	AT4G18700	CBL-interacting protein kinase 12 (CIPK12)
	AT2G04940	scramblase-related
	AT1G32230	RADICAL-INDUCED CELL DEATH1 (RCD1)
	AT3G26090	Encodes AtRGS1, a putative membrane receptor for D-glucose. Also functions as a regulator of G-protein signaling. Has GTPase-accelerating activity. Regulates the activity of AtGPA1. Lines over-expressing the gene are more tolerant to dehydration and root elongation. These phenotypes are dependent on ABA. Nuclear localization of the protein is dependent on ABA.
	AT3G59060	phytochrome interacting factor 3-like 6 (PIL6)
	AT5G49615	trans-acting siRNA (tasi-RNA)
	AT1G28370	ERF domain protein 11 (ERF11)
	AT1G66145	CLAVATA3/ESR-RELATED 18 (CLE18)
	AT1G53180	unknown protein
	AT2G46685	Encodes a microRNA that targets several HD-ZIPIII family members including PHV, PHB, REV, ATHB-8, and ATHB-15. This particular miRNA is involved in the regulation of vascular development in inflorescence stems, primarily through the regulation of mRNA cleavage of the class III homeodomain-leucine zipper transcription factor ATHB15. MicroRNAs are regulatory RNAs with a mature length of ~21-nucleot…
	AT4G18250	receptor serine/threonine kinase, putative
	AT3G27880	Protein of unknown function (DUF1645)
	AT5G66620	DA1-related protein 6 (DAR6)
	AT1G23205	Plant invertase/pectin methylesterase inhibitor superfamily protein
	AT2G40475	unknown protein
	AT2G01150	RING-H2 finger protein 2B (RHA2B)
	AT5G65790	myb domain protein 68 (MYB68)
	AT5G17233	unknown protein
	AT3G63010	GA INSENSITIVE DWARF1B (GID1B)
	AT5G46330	FLAGELLIN-SENSITIVE 2 (FLS2)
	AT1G77290	Glutathione S-transferase family protein
	AT4G19395	Encodes a microRNA that targets AGO1. MicroRNAs are regulatory RNAs with a mature length of ~21-nucleotides that are processed from hairpin precursors by Dicer-like enzymes. MicroRNAs can negatively regulate gene expression by attenuating translation or by directing mRNA cleavage. Mature sequence: UCGCUUGGUGCAGGUCGGGAA. MIR168a is highly expressed and predominantly produces a 21-nt miR168 species…
	AT1G49370	pseudogene, similar to OSJNBa0072F16.8, blastp match of 42% identity and 6.6e-73 P-value to GP|21739229|emb|CAD40984.1||AL606460 OSJNBa0072F16.8 {Oryza sativa (japonica cultivar-group)}
	AT2G20890	photosystem II reaction center PSB29 protein (PSB29)
	AT4G21745	PAK-box/P21-Rho-binding family protein
	AT3G06180	Ribosomal protein L34e superfamily protein
	AT2G17450	RING-H2 finger A3A (RHA3A)
	AT2G44340	VQ motif-containing protein
	AT5G23250	Succinyl-CoA ligase, alpha subunit
	AT2G18550	homeobox protein 21 (HB21)
	AT4G16745	Exostosin family protein
	AT3G55960	Haloacid dehalogenase-like hydrolase (HAD) superfamily protein
	AT1G08930	EARLY RESPONSE TO DEHYDRATION 6 (ERD6)
	AT1G54820	Protein kinase superfamily protein
	AT1G70640	octicosapeptide/Phox/Bem1p (PB1) domain-containing protein
	AT5G17440	LUC7 related protein
	AT5G25220	KNOTTED1-like homeobox gene 3 (KNAT3)
	AT1G36050	Endoplasmic reticulum vesicle transporter protein
	AT1G31173	Encodes a microRNA that targets ARF family members ARF6 and ARF8. MicroRNAs are regulatory RNAs with a mature length of ~21-nucleotides that are processed from hairpin precursors by Dicer-like enzymes. MicroRNAs can negatively regulate gene expression by attenuating translation or by directing mRNA cleavage.Mature sequence: UGAAGCUGCCAGCAUGAUCUGG
	AT2G16440	MINICHROMOSOME MAINTENANCE 4 (MCM4)
	AT2G37040	PHE ammonia lyase 1 (PAL1)
	AT4G37870	phosphoenolpyruvate carboxykinase 1 (PCK1)
	AT5G25110	CBL-interacting protein kinase 25 (CIPK25)
	AT4G25690	unknown protein
	AT3G61060	phloem protein 2-A13 (PP2-A13)
	AT3G17520	Late embryogenesis abundant protein (LEA) family protein
	AT4G34740	GLN phosphoribosyl pyrophosphate amidotransferase 2 (ASE2)
	AT2G02850	plantacyanin (ARPN)
	AT4G37650	SHORT ROOT (SHR)
	AT5G38780	S-adenosyl-L-methionine-dependent methyltransferases superfamily protein
	AT2G24230	Leucine-rich repeat protein kinase family protein
	AT3G46280	protein kinase-related
	AT1G59960	NAD(P)-linked oxidoreductase superfamily protein
	AT2G27690	cytochrome P450, family 94, subfamily C, polypeptide 1 (CYP94C1)
	AT3G30214	expressed protein
	AT5G27150	Na+/H+ exchanger 1 (NHX1)
	AT3G28660	Tetratricopeptide repeat (TPR)-like superfamily protein
	AT1G62181	unknown protein
	AT2G46590	DOF AFFECTING GERMINATION 2 (DAG2)
	AT1G63090	phloem protein 2-A11 (PP2-A11)
	AT2G43490	Ypt/Rab-GAP domain of gyp1p superfamily protein
	AT1G33590	Leucine-rich repeat (LRR) family protein
	AT3G25900	HMT-1
	AT5G19980	golgi nucleotide sugar transporter 4 (GONST4)
	AT4G32900	Peptidyl-tRNA hydrolase II (PTH2) family protein
	AT4G12440	adenine phosphoribosyl transferase 4 (APT4)
	AT1G61667	Protein of unknown function, DUF538
	AT3G21760	HYPOSTATIN RESISTANCE 1 (HYR1)
	AT4G34230	cinnamyl alcohol dehydrogenase 5 (CAD5)
	AT3G21690	MATE efflux family protein
	AT3G29260	NAD(P)-binding Rossmann-fold superfamily protein
	AT5G57220	cytochrome P450, family 81, subfamily F, polypeptide 2 (CYP81F2)
	AT3G59770	SUPPRESSOR OF ACTIN 9 (SAC9)
	AT3G25500	formin homology 1 (AFH1)
	AT5G52280	Myosin heavy chain-related protein
	AT1G78020	Protein of unknown function (DUF581)
	AT1G42490	pseudogene, glutamate dehydrogenase (fragment), blastp match of 78% identity and 1.6e-94 P-value to GP|15004984|dbj|BAB62170.1||AB066298 glutamate dehydrogenase {Brassica napus}
	AT4G16500	Cystatin/monellin superfamily protein
	AT1G72590	3-oxo-5-alpha-steroid 4-dehydrogenase family protein
	AT5G42053	unknown protein
	AT3G30250	similar to unknown protein [Arabidopsis thaliana] (TAIR:AT1G31150.1)
	AT4G14930	Survival protein SurE-like phosphatase/nucleotidase
	AT5G25870	unknown protein
	AT3G18160	peroxin 3-1 (PEX3-1)
	AT5G08717	Encodes a microRNA that targets several HD-ZIPIII family members including PHV, PHB, REV, ATHB-8, and ATHB-15. MicroRNAs are regulatory RNAs with a mature length of ~21-nucleotides that are processed from hairpin precursors by Dicer-like enzymes. MicroRNAs can negatively regulate gene expression by attenuating translation or by directing mRNA cleavage.Mature sequence: UCGGACCAGGCUUCAUUCCCC
	AT2G25060	early nodulin-like protein 14 (ENODL14)
	AT2G43140	basic helix-loop-helix (bHLH) DNA-binding superfamily protein
	AT1G09080	BIP3
	AT5G12320	ankyrin repeat family protein
	AT2G28840	XB3 ortholog 1 in Arabidopsis thaliana (XBAT31)
	AT5G19172	Cysteine-rich protein
	AT4G27820	beta glucosidase 9 (BGLU9)
	AT2G16450	F-box and associated interaction domains-containing protein
	AT3G17130	Plant invertase/pectin methylesterase inhibitor superfamily protein
	AT1G12110	nitrate transporter 1.1 (NRT1.1)
	AT3G48630	unknown protein
	AT3G55370	OBF-binding protein 3 (OBP3)
	AT4G12380	unknown protein
	AT4G22770	AT hook motif DNA-binding family protein
	AT4G27652	unknown protein
	AT2G16700	actin depolymerizing factor 5 (ADF5)
	AT5G01840	ovate family protein 1 (OFP1)
	AT2G22620	Rhamnogalacturonate lyase family protein
	AT1G22190	Integrase-type DNA-binding superfamily protein
	AT2G18790	phytochrome B (PHYB)
	AT4G23750	cytokinin response factor 2 (CRF2)
	AT1G27320	histidine kinase 3 (HK3)
	AT3G45000	VPS24.2
	AT3G14770	Nodulin MtN3 family protein
	AT5G28442	BEST Arabidopsis thaliana protein match is: Quinoprotein amine dehydrogenase, beta chain-like
	AT5G61440	atypical CYS HIS rich thioredoxin 5 (ACHT5)
	AT5G63650	SNF1-related protein kinase 2.5 (SNRK2.5)
	AT1G48912	unknown protein
	AT3G22830	heat shock transcription factor A6B (HSFA6B)
	AT2G22200	Integrase-type DNA-binding superfamily protein
	AT1G10940	SNF1-related protein kinase 2.4 (SNRK2.4)
	AT4G23760	Cox19-like CHCH family protein
	AT1G06148	FUNCTIONS IN: molecular_function unknown
	AT2G48020	Major facilitator superfamily protein
	AT2G39250	SCHNARCHZAPFEN (SNZ)
	AT2G46670	CCT motif family protein
	AT5G38200	Class I glutamine amidotransferase-like superfamily protein
	AT4G00770	unknown protein
	AT1G50730	unknown protein
	AT3G28200	Peroxidase superfamily protein
	AT3G48346	unknown protein
	AT1G62300	WRKY6
	AT5G59760	Protein of unknown function (DUF1635)
	AT5G64580	AAA-type ATPase family protein
	AT5G65170	VQ motif-containing protein
	AT3G14440	nine-cis-epoxycarotenoid dioxygenase 3 (NCED3)
	AT1G63720	BEST Arabidopsis thaliana protein match is: hydroxyproline-rich glycoprotein family protein (TAIR:AT5G52430.1)
	AT4G35760	NAD(P)H dehydrogenase (quinone)s
	AT2G44470	beta glucosidase 29 (BGLU29)
	AT3G15990	Encodes sulfate transporter Sultr3
	AT4G29150	IQ-domain 25 (IQD25)
	AT1G70550	Protein of Unknown Function (DUF239)
	AT5G15190	unknown protein
	AT5G59050	unknown protein
	AT5G44260	Zinc finger C-x8-C-x5-C-x3-H type family protein
	AT1G54330	NAC domain containing protein 20 (NAC020)
	AT3G19570	Family of unknown function (DUF566)
	AT5G53820	Late embryogenesis abundant protein (LEA) family protein
	AT3G27440	uridine kinase-like 5 (UKL5)
	AT3G12140	Emsy N Terminus (ENT)/ plant Tudor-like domains-containing protein
	AT1G70070	EMBRYO DEFECTIVE 25 (EMB25)
	AT2G31650	homologue of trithorax (ATX1)
	AT4G03390	STRUBBELIG-receptor family 3 (SRF3)
	AT3G24465	Plant thionin family protein
	AT2G44930	Plant protein of unknown function (DUF247)
	AT1G63040	pseudogene, DRE binding protein, similar to GI:3738224 from (Arabidopsis thaliana) (Plant Cell 10 (8), 1391-1406 (1998))
	AT1G30490	PHAVOLUTA (PHV)
	AT5G57120	FUNCTIONS IN: molecular_function unknown
	AT5G53110	RING/U-box superfamily protein
	AT2G46150	Late embryogenesis abundant (LEA) hydroxyproline-rich glycoprotein family
	AT3G13060	evolutionarily conserved C-terminal region 5 (ECT5)
	AT5G26330	Cupredoxin superfamily protein
	AT3G45800	Plant protein 1589 of unknown function
	AT3G48610	non-specific phospholipase C6 (NPC6)
	AT3G44205	Mutator-like transposase family, has a 1.5e-40 P-value blast match to GB:AAA21566 mudrA of transposon="MuDR" (MuDr-element) (Zea mays)
	AT2G47860	Phototropic-responsive NPH3 family protein
	AT2G43700	Concanavalin A-like lectin protein kinase family protein
	AT1G70420	Protein of unknown function (DUF1645)
	AT5G56630	phosphofructokinase 7 (PFK7)
	AT3G50925	Defensin-like (DEFL) family protein
	AT5G39870	Protein of unknown function (DUF1216)
	AT5G13170	senescence-associated gene 29 (SAG29)
	AT2G22330	cytochrome P450, family 79, subfamily B, polypeptide 3 (CYP79B3)
	AT5G10580	Protein of unknown function, DUF599
	AT2G05590	TLD-domain containing nucleolar protein
	AT4G15620	Uncharacterised protein family (UPF0497)
	AT5G27430	Signal peptidase subunit
	AT5G64740	cellulose synthase 6 (CESA6)
	AT4G21220	Trimeric LpxA-like enzymes superfamily protein
	AT3G18040	MAP kinase 9 (MPK9)
	AT3G29140	unknown protein
	AT3G28180	Cellulose-synthase-like C4 (CSLC04)
	AT2G46400	Group III
	AT3G30733	pseudogene, similar to Hypothetical protein B0432.13, blastp match of 45% identity and 8.6e-10 P-value to GP|16950380|gb|AAB37893.2||U80836 Hypothetical protein B0432.13 {Caenorhabditis elegans}
	AT2G41660	mizu-kussei 1 (MIZ1)
	AT5G59350	unknown protein
	AT2G05440	GLYCINE RICH PROTEIN 9 (GRP9)
	AT5G65310	homeobox protein 5 (HB5)
	AT4G38370	Phosphoglycerate mutase family protein
	AT1G62981	Protein of unknown function (DUF1191)
	AT4G00710	BSK2, AT5G46570
	AT3G55500	expansin A16 (EXPA16)
	AT4G20830	FAD-binding Berberine family protein
	AT5G14400	cytochrome P450, family 724, subfamily A, polypeptide 1 (CYP724A1)
	AT3G05220	Heavy metal transport/detoxification superfamily protein
	AT1G67090	ribulose bisphosphate carboxylase small chain 1A (RBCS1A)
	AT2G35160	SU(VAR)3-9 homolog 5 (SUVH5)
	AT4G22666	Bifunctional inhibitor/lipid-transfer protein/seed storage 2S albumin superfamily protein
	AT4G21920	unknown protein
	AT3G61860	RSP31
	AT5G15600	all members share high sequence similarity in amino- and carboxy-terminal regions. Regulates cortical microtubule organization. Mutant plants exhibit altered patterns of root, leaf and petal growth as a result of defective anisotropic cell expansion.
	AT5G06670	P-loop containing nucleoside triphosphate hydrolases superfamily protein
	AT4G29140	MATE efflux family protein
	AT1G48290	similar to unknown protein [Arabidopsis thaliana] (TAIR:AT1G43660.1)
	AT5G08330	TCP family transcription factor
	AT5G63930	Leucine-rich repeat protein kinase family protein
	AT1G12120	Plant protein of unknown function (DUF863)
	AT3G16780	Ribosomal protein L19e family protein
	AT1G67060	unknown protein
	AT3G61240	DEA(D/H)-box RNA helicase family protein
	AT5G11325	tRNA-Gly (anticodon: TCC)
	AT3G07130	purple acid phosphatase 15 (PAP15)
	AT3G15810	Protein of unknown function (DUF567)
	AT5G43260	chaperone protein dnaJ-related
	AT3G15510	NAC domain containing protein 2 (NAC2)
	AT2G27220	BEL1-like homeodomain 5 (BLH5)
	AT1G80830	natural resistance-associated macrophage protein 1 (NRAMP1)
	AT4G24240	WRKY DNA-binding protein 7 (WRKY7)
	AT1G76340	golgi nucleotide sugar transporter 3 (GONST3)
	AT3G02875	IAA-LEUCINE RESISTANT 1 (ILR1)
	AT3G01290	SPFH/Band 7/PHB domain-containing membrane-associated protein family
	AT3G24810	ICK3
	AT4G28630	ABC transporter of the mitochondrion 1 (ATM1)
	AT5G56075	FUNCTIONS IN: tRNA binding, aminoacyl-tRNA ligase activity, ATP binding
	AT3G23000	CBL-interacting protein kinase 7 (CIPK7)
	AT1G80120	Protein of unknown function (DUF567)
	AT3G50350	Protein of unknown function (DUF1685)
	AT2G24130	Leucine-rich receptor-like protein kinase family protein
	AT5G11310	Pentatricopeptide repeat (PPR) superfamily protein
	AT1G04040	HAD superfamily, subfamily IIIB acid phosphatase
	AT1G65950	Protein kinase superfamily protein
	AT1G06410	trehalose-phosphatase/synthase 7 (TPS7)
	AT2G34930	disease resistance family protein / LRR family protein
	AT4G16030	Ribosomal protein L19e family protein
	AT5G10620	methyltransferases
	AT1G29340	plant U-box 17 (PUB17)
	AT2G39200	MILDEW RESISTANCE LOCUS O 12 (MLO12)
	AT5G11060	GUS expression pattern started at the elongation zone, predominantly in the phloem and pericycle cells, extending to endodermis toward the base of the root.
	AT1G32900	UDP-Glycosyltransferase superfamily protein
	AT4G38970	fructose-bisphosphate aldolase 2 (FBA2)
	AT5G39880	unknown protein
	AT5G16230	Plant stearoyl-acyl-carrier-protein desaturase family protein
	AT3G25630	gypsy-like retrotransposon family (Athila), has a 7.8e-20 P-value blast match to GB:CAA57397 Athila ORF 1 (Arabidopsis thaliana)
	AT3G48560	chlorsulfuron/imidazolinone resistant 1 (CSR1)
	AT2G22350	similar to RNase H domain-containing protein [Arabidopsis thaliana] (TAIR:AT5G36905.1)
	AT5G25920	BEST Arabidopsis thaliana protein match is: Eukaryotic aspartyl protease family protein (TAIR:AT3G29750.1)
	AT5G63500	Protein of unknown function (DUF 3339)
	AT2G46787	unknown protein
	AT3G20660	organic cation/carnitine transporter4 (4-Oct)
	AT5G26731	unknown protein
	AT5G09210	GC-rich sequence DNA-binding factor-like protein
	AT5G09440	EXORDIUM like 4 (EXL4)
	AT1G69780	ATHB13
	AT5G11770	NADH-ubiquinone oxidoreductase 20 kDa subunit, mitochondrial
	AT5G03030	Chaperone DnaJ-domain superfamily protein
	AT2G05990	MOSAIC DEATH 1 (MOD1)
	AT5G41400	RING/U-box superfamily protein
	AT1G62305	Core-2/I-branching beta-1,6-N-acetylglucosaminyltransferase family protein
	AT5G65650	Protein of unknown function (DUF1195)
	AT3G28857	basic helix-loop-helix (bHLH) DNA-binding family protein
	AT5G07910	Leucine-rich repeat (LRR) family protein
	AT1G05810	RAB GTPase homolog A5E (RABA5E)
	AT1G20490	AMP-dependent synthetase and ligase family protein
	AT5G15530	biotin carboxyl carrier protein 2 (BCCP2)
	AT5G24870	RING/U-box superfamily protein
	AT5G22810	GDSL-like Lipase/Acylhydrolase superfamily protein
	AT1G07670	endomembrane-type CA-ATPase 4 (ECA4)
	AT2G15720	non-LTR retrotransposon family (LINE), has a 5.4e-35 P-value blast match to GB:AAB41224 ORF2 (LINE-element) (Rattus norvegicus)
	AT1G33120	Ribosomal protein L6 family
	AT4G35180	LYS/HIS transporter 7 (LHT7)
	AT1G05660	Pectin lyase-like superfamily protein
	AT3G04640	glycine-rich protein
	AT2G15480	UDP-glucosyl transferase 73B5 (UGT73B5)
	AT2G43670	Carbohydrate-binding X8 domain superfamily protein
	AT3G19480	D-3-phosphoglycerate dehydrogenase
	AT5G48890	C2H2-like zinc finger protein
	AT3G06490	myb domain protein 108 (MYB108)
	AT5G18980	ARM repeat superfamily protein
	AT3G22250	UDP-Glycosyltransferase superfamily protein
	AT5G17140	Cysteine proteinases superfamily protein
	AT3G17609	HY5-homolog (HYH)
	AT2G32190	unknown protein
	AT4G22190	unknown protein
	AT2G25200	Plant protein of unknown function (DUF868)
	AT5G38560	Protein kinase superfamily protein
	AT3G18000	XIPOTL 1 (XPL1)
	AT5G16780	DEFECTIVELY ORGANIZED TRIBUTARIES 2 (DOT2)
	AT4G08170	Inositol 1,3,4-trisphosphate 5/6-kinase family protein
	AT1G75540	salt tolerance homolog2 (STH2)
	AT3G22540	Protein of unknown function (DUF1677)
	AT5G19130	GPI transamidase component family protein / Gaa1-like family protein
	AT4G38052	unknown protein
	AT2G46760	D-arabinono-1,4-lactone oxidase family protein
	AT3G60300	RWD domain-containing protein
	AT5G67411	GRAS family transcription factor
	AT5G65110	acyl-CoA oxidase 2 (ACX2)
	AT4G18960	AGAMOUS (AG)
	AT5G09540	Chaperone DnaJ-domain superfamily protein
	AT4G17900	PLATZ transcription factor family protein
	AT2G46630	unknown protein
	AT4G09180	basic helix-loop-helix (bHLH) DNA-binding superfamily protein
	AT2G41470	unknown protein
	AT5G26960	Galactose oxidase/kelch repeat superfamily protein
	AT1G34370	sensitive to proton rhizotoxicity 1 (STOP1)
	AT2G01500	PRETTY FEW SEEDS 2 (PFS2)
	AT3G33448	0
	AT1G68552	conserved peptide upstream open reading frame 53 (CPuORF53)
	AT1G23400	CAF2
	AT1G64620	Dof-type zinc finger DNA-binding family protein
	AT4G26940	Galactosyltransferase family protein
	AT3G15850	fatty acid desaturase 5 (FAD5)
	AT5G10745	unknown protein
	AT5G06100	myb domain protein 33 (MYB33)
	AT2G06095	unknown protein
	AT1G36650	pseudogene, similar to putative reverse transcriptase, blastp match of 26% identity and 8.3e-12 P-value to GP|20279456|gb|AAM18736.1|AC092548_14|AC092548 putative reverse transcriptase {Oryza sativa (japonica cultivar-group)}
	AT5G19140	AILP1
	AT5G26667	PYR6
	AT2G41178	0
	AT4G22753	sterol 4-alpha methyl oxidase 1-3 (SMO1-3)
	AT4G18160	Ca2+ activated outward rectifying K+ channel 6 (KCO6)
	AT1G05100	mitogen-activated protein kinase kinase kinase 18 (MAPKKK18)
	AT3G60540	Preprotein translocase Sec, Sec61-beta subunit protein
	AT4G40011	unknown protein
	AT3G60320	Protein of unknown function (DUF630 and DUF632)
	AT2G42150	DNA-binding bromodomain-containing protein
	AT5G04690	Ankyrin repeat family protein
	AT3G15500	NAC domain containing protein 3 (NAC3)
	AT5G08690	ATP synthase alpha/beta family protein
	AT4G28540	casein kinase I-like 6 (CKL6)
	AT3G22970	Protein of unknown function (DUF506)
	AT5G67280	receptor-like kinase (RLK)
	AT1G22600	Late embryogenesis abundant protein (LEA) family protein
	AT2G01818	PLATZ transcription factor family protein
	AT2G21270	ubiquitin fusion degradation 1 (UFD1)
	AT3G60690	SAUR-like auxin-responsive protein family
	AT4G28700	0
	AT3G09780	CRINKLY4 related 1 (CCR1)
	AT5G16375	tRNA-Ser (anticodon: AGA)
	AT4G30950	fatty acid desaturase 6 (FAD6)
	AT1G75500	Walls Are Thin 1 (WAT1)
	AT3G57120	Protein kinase superfamily protein
	AT1G70290	trehalose-6-phosphatase synthase S8 (TPS8)
	AT1G22710	- or &#946
	AT3G44610	Protein kinase superfamily protein
	AT5G11100	SYTD
	AT3G51130	unknown protein
	AT2G25185	Defensin-like (DEFL) family protein
	AT1G74500	activation-tagged BRI1(brassinosteroid-insensitive 1)-suppressor 1 (BS1)
	AT5G24600	Protein of unknown function, DUF599
	AT1G35780	unknown protein
	AT2G42360	RING/U-box superfamily protein
	AT5G64110	Peroxidase superfamily protein
	AT2G38920	SPX (SYG1/Pho81/XPR1) domain-containing protein / zinc finger (C3HC4-type RING finger) protein-related
	AT3G12835	unknown protein
	AT2G32520	alpha/beta-Hydrolases superfamily protein
	AT5G44130	FASCICLIN-like arabinogalactan protein 13 precursor (FLA13)
	AT5G26742	embryo defective 1138 (emb1138)
	AT4G21120	amino acid transporter 1 (AAT1)
	AT4G08555	unknown protein
	AT5G18280	apyrase 2 (APY2)
	AT3G43291	unknown protein
	AT1G13250	galacturonosyltransferase-like 3 (GATL3)
	AT5G59740	UDP-N-acetylglucosamine (UAA) transporter family
	AT1G31660	CONTAINS InterPro DOMAIN/s: Bystin (InterPro:IPR007955)
	AT5G04420	Galactose oxidase/kelch repeat superfamily protein
	AT3G05280	Integral membrane Yip1 family protein
	AT1G21810	Plant protein of unknown function (DUF869)
	AT4G19710	aspartate kinase-homoserine dehydrogenase ii (AK-HSDH II)
	AT5G60210	ROP interactive partner 5 (RIP5)
	AT4G28910	novel interactor of JAZ (NINJA)
	AT3G23820	UDP-D-glucuronate 4-epimerase 6 (GAE6)
	AT4G09320	NDPK1
	AT2G06850	xyloglucan endotransglucosylase/hydrolase 4 (XTH4)
	AT4G36220	ferulic acid 5-hydroxylase 1 (FAH1)
	AT4G18880	heat shock transcription factor A4A (HSF A4A)
	AT4G13650	Pentatricopeptide repeat (PPR) superfamily protein
	AT2G40250	SGNH hydrolase-type esterase superfamily protein
	AT3G24480	Leucine-rich repeat (LRR) family protein
	AT5G40460	unknown protein
	AT5G27840	TOPP8
	AT2G30100	pentatricopeptide (PPR) repeat-containing protein
	AT2G44460	beta glucosidase 28 (BGLU28)
	AT3G62570	Tetratricopeptide repeat (TPR)-like superfamily protein
	AT4G27550	trehalose-6-phosphatase synthase S4 (TPS4)
	AT5G30510	ribosomal protein S1 (RPS1)
	AT4G22730	Leucine-rich repeat protein kinase family protein
	AT3G22760	SOL1
	AT5G11000	Plant protein of unknown function (DUF868)
	AT5G40760	glucose-6-phosphate dehydrogenase 6 (G6PD6)
	AT1G71870	MATE efflux family protein
	AT1G66340	ETHYLENE RESPONSE 1 (ETR1)
	AT4G01990	Tetratricopeptide repeat (TPR)-like superfamily protein
	AT1G79460	GA REQUIRING 2 (GA2)
	AT3G06850	BCE2
	AT1G14860	nudix hydrolase homolog 18 (NUDT18)
	AT5G05930	guanylyl cyclase 1 (GC1)
	AT5G60200	TARGET OF MONOPTEROS 6 (TMO6)
	AT5G65640	beta HLH protein 93 (bHLH093)
	AT1G60050	Nodulin MtN21 /EamA-like transporter family protein
	AT5G57520	zinc finger protein 2 (ZFP2)
	AT5G64250	Aldolase-type TIM barrel family protein
	AT5G24316	proline-rich family protein
	AT1G55610	LRR Receptor Kinase
	AT3G12100	Cation efflux family protein
	AT3G57720	Protein kinase superfamily protein
	AT5G41140	Myosin heavy chain-related protein
	AT1G72440	embryo sac development arrest 25 (EDA25)
	AT3G01520	Adenine nucleotide alpha hydrolases-like superfamily protein
	AT1G71880	member of Sucrose-proton symporter family.
	AT3G28140	RNA ligase/cyclic nucleotide phosphodiesterase family protein
	AT3G11690	unknown protein
	AT2G28510	Dof-type zinc finger DNA-binding family protein
	AT5G64710	Putative endonuclease or glycosyl hydrolase
	AT5G03380	Heavy metal transport/detoxification superfamily protein
	AT2G01820	Leucine-rich repeat protein kinase family protein
	AT1G13930	FUNCTIONS IN: molecular_function unknown
	AT1G27210	ARM repeat superfamily protein
	AT2G22201	unknown protein
	AT3G02660	EMBRYO DEFECTIVE 2768 (emb2768)
	AT4G17800	Predicted AT-hook DNA-binding family protein
	AT3G53520	UDP-glucuronic acid decarboxylase 1 (UXS1)
	AT5G10780	CONTAINS InterPro DOMAIN/s: Uncharacterised conserved protein UCP017207, transmembrane protein 85 (InterPro:IPR016687), Protein of unknown function DUF1077 (InterPro:IPR009445)
	AT2G44750	thiamin pyrophosphokinase 2 (TPK2)
	AT4G16105	tRNA-Thr (anticodon: AGT)
	AT5G41780	myosin heavy chain-related
	AT3G61490	Pectin lyase-like superfamily protein
	AT1G69680	Mog1/PsbP/DUF1795-like photosystem II reaction center PsbP family protein
	AT4G21926	unknown protein
	AT2G45890	RHO guanyl-nucleotide exchange factor 4 (ROPGEF4)
	AT4G32890	GATA transcription factor 9 (GATA9)
	AT5G10946	unknown protein
	AT3G19040	histone acetyltransferase of the TAFII250 family 2 (HAF2)
	AT3G24640	lyases
	AT5G04040	SUGAR-DEPENDENT1 (SDP1)
	AT2G21510	DNAJ heat shock N-terminal domain-containing protein
	AT3G57340	FUNCTIONS IN: unfolded protein binding, heat shock protein binding
	AT5G66690	UGT72E2
	AT5G02680	LOCATED IN: endomembrane system
	AT4G12250	UDP-D-glucuronate 4-epimerase 5 (GAE5)
	AT3G04100	AGAMOUS-like 57 (AGL57)
	AT5G62690	tubulin beta chain 2 (TUB2)
	AT2G35950	embryo sac development arrest 12 (EDA12)
	AT2G39705	ROTUNDIFOLIA like 8 (RTFL8)
	AT5G61620	myb-like transcription factor family protein
	AT4G24560	ubiquitin-specific protease 16 (UBP16)
	AT5G65207	unknown protein
	AT1G69790	Protein kinase superfamily protein
	AT3G22880	DISRUPTION OF MEIOTIC CONTROL 1 (DMC1)
	AT4G23700	cation/H+ exchanger 17 (CHX17)
	AT1G69690	TCP family transcription factor
	AT4G20006	unknown protein
	AT4G30130	Protein of unknown function (DUF630 and DUF632)
	AT3G46850	Subtilase family protein
	AT5G47060	Protein of unknown function (DUF581)
	AT4G13495	0
	AT1G77765	unknown protein
	AT3G51632	conserved peptide upstream open reading frame 44 (CPuORF44)
	AT1G09180	secretion-associated RAS super family 1 (SARA1A)
	AT5G13720	Uncharacterised protein family (UPF0114)
[truncated: 745 more rows]
